# Supplementary material for: Synthesis and crystal structure of 3-phenyl-1,4,2-di­thia­zole-5-thione
Source: Acta Crystallogr E Crystallogr Commun. 2022 Sep 13;78(Pt 10):1006–9. doi: 10.1107/S205698902200888X (PMC9535819; doi:10.1107/S205698902200888X)
Supplement: Supplementary file 1 [file e-78-01006-sup1.cif]

##############################################################################
#                                                                            #
# This CIF contains the data in a paper accepted for publication in          #
# Acta Crystallographica Section E. It conforms to the requirements of       #
# Notes for Authors for Acta Crystallographica Section E, and has been       #
# peer reviewed under the auspices of the IUCr Commission on Journals.       #
#                                                                            #
# Full details of the Crystallographic Information File format               #
# are given in the paper "The Crystallographic Information File (CIF):       #
# a New Standard Archive File for Crystallography" by S. R. Hall, F. H.      #
# Allen and I. D. Brown [Acta Cryst. (1991), A47, 655-685].                  #
#                                                                            #
# The current version of the core CIF dictionary is obtainable from          #
# ftp://ftp.iucr.org/pub/cif_core.dic.                                       #
#                                                                            #
# Software is freely available for graphical display of the structure(s)     #
# in this CIF. For information consult the CIF software page                 #
# http://www.iucr.org/resources/cif/software.                                #
#                                                                            #
# This file may be used for bona fide research purposes within the           #
# scientific community so long as proper attribution is given to the journal # 
# article from which it was obtained.                                        #
#                                                                            #
##############################################################################
data_I
_audit_creation_method
;
Olex2 1.5
(compiled 2022.04.07 svn.rca3783a0 for OlexSys, GUI svn.r6498)
;
_journal_date_recd_electronic     2022-08-30
_journal_date_accepted     2022-09-05
_journal_name_full     'Acta Crystallographica, Section E'
_journal_year     2022
_journal_volume     78
_journal_issue      1
_journal_page_first     0
_journal_page_last     0
_journal_paper_category     GO
_journal_paper_doi     10.1107/S205698902200888X
_journal_coeditor_code     HB8037
_publ_contact_author_name     'Melbourne J. Schriver'
_publ_contact_author_address
;
Department of Chemistry, Crandall University, PO Box 6004, Moncton,
New Brunswick, Canada E1C 9L7
;
_publ_contact_author_email     mel.schriver@crandallu.ca
_publ_contact_author_fax     '5068636460'
_publ_contact_author_phone     '5068588970'
_publ_section_title
;
Synthesis and crystal structure of 3-phenyl-1,4,2-dithiazole-5-thione
;
loop_
    _publ_author_name
    _publ_author_footnote
    _publ_author_address
    'Schriver, Melbourne J.' .
;
Department of Chemistry, Crandall University, PO Box 6004, Moncton,
New Brunswick, Canada E1C 9L7
;
    'George, Tanner' .
;
Department of Chemistry
Saint Mary's University, 923 Robie Street,
Halifax, Nova Scotia, Canada B3H 3C3
;
    'Masuda, Jason D.' .
;
Department of Chemistry
Saint Mary's University, 923 Robie Street,
Halifax, Nova Scotia, Canada B3H 3C3
;
_publ_section_synopsis
;
We report the first crystal structure of a molecule containing the
1,4,2-dithiazole-5-thione heterocycle. The packing features aromatic \p--\p
stacking, weak C---H...S interactions and short S...S interactions.
;
_chemical_name_systematic
;
3-Phenyl-5<i>H</i>-1,4,2-dithiazole-5-thione
;
_chemical_name_common     ?
_chemical_formula_moiety     'C8 H5 N S3'
_chemical_formula_sum     'C8 H5 N S3'
_chemical_formula_iupac     'C8 H5 N S3'
_chemical_formula_weight     211.31
_chemical_melting_point     ?
_space_group_crystal_system     triclinic
_space_group_name_H-M_alt     'P -1'
_space_group_name_Hall     '-P 1'
loop_
    _space_group_symop_operation_xyz
    'x, y, z'
    '-x, -y, -z'
_cell_length_a     5.7955(4)
_cell_length_b     7.3789(5)
_cell_length_c     10.0344(7)
_cell_angle_alpha     89.459(3)
_cell_angle_beta     89.719(2)
_cell_angle_gamma     78.956(2)
_cell_volume     421.15(5)
_cell_formula_units_Z     2
_cell_measurement_reflns_used     9861
_cell_measurement_theta_min     2.81
_cell_measurement_theta_max     39.70
_cell_measurement_temperature     100.0
_exptl_crystal_description     needle
_exptl_crystal_colour     yellow
_exptl_crystal_size_max     0.2
_exptl_crystal_size_mid     0.12
_exptl_crystal_size_min     0.05
_exptl_crystal_density_diffrn     1.666
_exptl_crystal_density_meas     ?
_exptl_crystal_density_method     ?
_exptl_crystal_F_000     216
_exptl_absorpt_coefficient_mu     0.812
_exptl_absorpt_correction_type     multi-scan
_exptl_absorpt_process_details
;
(SADABS; Krause <i>et al.</i>,  2015)
;
_exptl_absorpt_correction_T_min     0.6542
_exptl_absorpt_correction_T_max     0.7484
_diffrn_ambient_temperature     100.00
_diffrn_source     ?
_diffrn_source_power     0.07
_diffrn_source_voltage     50.0
_diffrn_source_current     1.4
_diffrn_radiation_type     MoK\a
_diffrn_radiation_wavelength     0.71073
_diffrn_measurement_device_type     'Bruker APEXII CCD'
_diffrn_measurement_method     '\f and \w scans'
_diffrn_detector_area_resol_mean     ?
_diffrn_reflns_number     49509
_diffrn_reflns_av_R_equivalents     0.0636
_diffrn_reflns_av_unetI/netI     0.0292
_diffrn_reflns_theta_min     2.030
_diffrn_reflns_theta_max     36.317
_diffrn_reflns_theta_full     25.242
_diffrn_measured_fraction_theta_max     1.000
_diffrn_measured_fraction_theta_full     1.000
_diffrn_reflns_limit_h_min     -9
_diffrn_reflns_limit_h_max     9
_diffrn_reflns_limit_k_min     -12
_diffrn_reflns_limit_k_max     12
_diffrn_reflns_limit_l_min     -16
_diffrn_reflns_limit_l_max     16
_diffrn_standards_number     0
_refine_special_details     ?
_reflns_number_total     4085
_reflns_number_gt     3322
_reflns_threshold_expression     'I > 2\s(I)'
_refine_ls_structure_factor_coef     Fsqd
_refine_ls_matrix_type     full
_refine_ls_R_factor_all     0.0463
_refine_ls_R_factor_gt     0.0311
_refine_ls_wR_factor_gt     0.0675
_refine_ls_wR_factor_ref     0.0742
_refine_ls_goodness_of_fit_ref     1.033
_refine_ls_restrained_S_all     1.033
_refine_ls_number_reflns     4085
_refine_ls_number_parameters     109
_refine_ls_number_restraints     0
_refine_ls_hydrogen_treatment     constr
_refine_ls_weighting_scheme     calc
_refine_ls_weighting_details
              'w=1/[\s^2^(Fo^2^)+(0.0293P)^2^+0.2221P] where P=(Fo^2^+2Fc^2^)/3'
_atom_sites_solution_hydrogens     geom
_atom_sites_solution_primary     dual
_atom_sites_solution_secondary     ?
_refine_ls_shift/su_max     0.001
_refine_ls_shift/su_mean     0.000
_refine_diff_density_max     0.625
_refine_diff_density_min     -0.392
_refine_ls_extinction_method     none
_refine_ls_extinction_coef     .
loop_
    _atom_type_symbol
    _atom_type_description
    _atom_type_scat_dispersion_real
    _atom_type_scat_dispersion_imag
    _atom_type_scat_source
    'C' 'C' 0.0033 0.0016
                         'International Tables Vol C Tables 4.2.6.8 and 6.1.1.4'
    'H' 'H' 0.0000 0.0000
                         'International Tables Vol C Tables 4.2.6.8 and 6.1.1.4'
    'N' 'N' 0.0061 0.0033
                         'International Tables Vol C Tables 4.2.6.8 and 6.1.1.4'
    'S' 'S' 0.1246 0.1234
                         'International Tables Vol C Tables 4.2.6.8 and 6.1.1.4'
_computing_data_collection
;
APEX4 (Bruker, 2019)
;
_computing_cell_refinement
;
SAINT (Bruker, 2019)
;
_computing_data_reduction
;
SAINT (Bruker, 2019)
;
_computing_structure_solution
;
<i>SHELXT2014/5</i> (Sheldrick, 2015a)
;
_computing_structure_refinement
;
<i>SHELXL2018/3</i> (Sheldrick, 2015b)
;
_computing_molecular_graphics
;
<i>OLEX2</i> (Dolomanov <i>et al.</i>,  2009)
;
_computing_publication_material
;
<i>OLEX2</i> (Dolomanov <i>et al.</i>,  2009)
;
loop_
    _atom_site_type_symbol
    _atom_site_label
    _atom_site_fract_x
    _atom_site_fract_y
    _atom_site_fract_z
    _atom_site_U_iso_or_equiv
    _atom_site_adp_type
    _atom_site_calc_flag
    _atom_site_occupancy
    _atom_site_disorder_assembly
    _atom_site_disorder_group
    S S1 0.59859(5) 0.10273(4) 0.20602(3) 0.01367(6) Uani d 1 . .
    S S2 0.23050(4) 0.29112(4) 0.36958(3) 0.01254(6) Uani d 1 . .
    S S3 0.12785(5) 0.22623(4) 0.08266(3) 0.01711(6) Uani d 1 . .
    N N1 0.67826(16) 0.13417(13) 0.36131(9) 0.01333(16) Uani d 1 . .
    C C1 0.30604(19) 0.20788(15) 0.21084(10) 0.01200(17) Uani d 1 . .
    C C2 0.51316(18) 0.22144(14) 0.43743(10) 0.01050(16) Uani d 1 . .
    C C3 0.55288(18) 0.26295(14) 0.57773(10) 0.01094(16) Uani d 1 . .
    C C4 0.77430(18) 0.20050(14) 0.63514(10) 0.01211(17) Uani d 1 . .
    H H4 0.898918 0.133069 0.583378 0.015 Uiso calc 1 . .
    C C5 0.81060(19) 0.23770(15) 0.76809(11) 0.01428(18) Uani d 1 . .
    H H5 0.960741 0.195896 0.806938 0.017 Uiso calc 1 . .
    C C6 0.6283(2) 0.33594(15) 0.84490(11) 0.01488(18) Uani d 1 . .
    H H6 0.653943 0.359485 0.936024 0.018 Uiso calc 1 . .
    C C7 0.4088(2) 0.39949(15) 0.78795(11) 0.01443(18) Uani d 1 . .
    H H7 0.284614 0.467081 0.839959 0.017 Uiso calc 1 . .
    C C8 0.37177(19) 0.36371(14) 0.65470(10) 0.01259(17) Uani d 1 . .
    H H8 0.222345 0.408062 0.615693 0.015 Uiso calc 1 . .
loop_
    _atom_site_aniso_label
    _atom_site_aniso_U_11
    _atom_site_aniso_U_22
    _atom_site_aniso_U_33
    _atom_site_aniso_U_12
    _atom_site_aniso_U_13
    _atom_site_aniso_U_23
    S1 0.01186(11) 0.01664(12) 0.01185(11) -0.00088(9) 0.00020(8) -0.00335(8)
    S2 0.00949(10) 0.01580(12) 0.01156(10) -0.00040(8) -0.00086(8) -0.00118(8)
    S3 0.01444(12) 0.02474(14) 0.01221(11) -0.00380(10) -0.00353(9) 0.00023(9)
    N1 0.0115(4) 0.0153(4) 0.0124(4) -0.0004(3) -0.0012(3) -0.0028(3)
    C1 0.0116(4) 0.0132(4) 0.0115(4) -0.0033(3) 0.0001(3) -0.0004(3)
    C2 0.0103(4) 0.0095(4) 0.0118(4) -0.0020(3) -0.0009(3) 0.0005(3)
    C3 0.0116(4) 0.0096(4) 0.0116(4) -0.0020(3) -0.0006(3) -0.0001(3)
    C4 0.0116(4) 0.0119(4) 0.0124(4) -0.0013(3) -0.0008(3) -0.0007(3)
    C5 0.0143(4) 0.0142(4) 0.0142(4) -0.0025(4) -0.0036(3) 0.0005(3)
    C6 0.0188(5) 0.0147(4) 0.0118(4) -0.0047(4) -0.0013(4) -0.0011(3)
    C7 0.0164(5) 0.0137(4) 0.0132(4) -0.0026(4) 0.0016(3) -0.0017(3)
    C8 0.0119(4) 0.0124(4) 0.0130(4) -0.0014(3) 0.0001(3) -0.0005(3)
_geom_special_details
;
 All esds (except the esd in the dihedral angle between two l.s. planes)
 are estimated using the full covariance matrix.  The cell esds are taken
 into account individually in the estimation of esds in distances, angles
 and torsion angles; correlations between esds in cell parameters are only
 used when they are defined by crystal symmetry.  An approximate (isotropic)
 treatment of cell esds is used for estimating esds involving l.s. planes.
;
loop_
    _geom_bond_atom_site_label_1
    _geom_bond_atom_site_label_2
    _geom_bond_site_symmetry_2
    _geom_bond_distance
    _geom_bond_publ_flag
    S1 N1 . 1.6583(9) ?
    S1 C1 . 1.7248(11) ?
    S2 C1 . 1.7363(11) ?
    S2 C2 . 1.7587(10) ?
    S3 C1 . 1.6418(11) ?
    N1 C2 . 1.2961(13) ?
    C2 C3 . 1.4721(14) ?
    C3 C4 . 1.4024(14) ?
    C3 C8 . 1.3981(14) ?
    C4 H4 . 0.9500 ?
    C4 C5 . 1.3896(14) ?
    C5 H5 . 0.9500 ?
    C5 C6 . 1.3945(16) ?
    C6 H6 . 0.9500 ?
    C6 C7 . 1.3926(16) ?
    C7 H7 . 0.9500 ?
    C7 C8 . 1.3910(15) ?
    C8 H8 . 0.9500 ?
loop_
    _geom_angle_atom_site_label_1
    _geom_angle_atom_site_label_2
    _geom_angle_atom_site_label_3
    _geom_angle_site_symmetry_1
    _geom_angle_site_symmetry_3
    _geom_angle
    _geom_angle_publ_flag
    N1 S1 C1 . . 100.79(5) ?
    C1 S2 C2 . . 95.54(5) ?
    C2 N1 S1 . . 115.28(8) ?
    S1 C1 S2 . . 110.12(6) ?
    S3 C1 S1 . . 124.34(6) ?
    S3 C1 S2 . . 125.54(7) ?
    N1 C2 S2 . . 118.25(8) ?
    N1 C2 C3 . . 122.66(9) ?
    C3 C2 S2 . . 119.09(8) ?
    C4 C3 C2 . . 119.78(9) ?
    C8 C3 C2 . . 120.68(9) ?
    C8 C3 C4 . . 119.54(9) ?
    C3 C4 H4 . . 120.1 ?
    C5 C4 C3 . . 119.70(10) ?
    C5 C4 H4 . . 120.1 ?
    C4 C5 H5 . . 119.7 ?
    C4 C5 C6 . . 120.51(10) ?
    C6 C5 H5 . . 119.7 ?
    C5 C6 H6 . . 120.0 ?
    C7 C6 C5 . . 119.96(10) ?
    C7 C6 H6 . . 120.0 ?
    C6 C7 H7 . . 120.1 ?
    C8 C7 C6 . . 119.80(10) ?
    C8 C7 H7 . . 120.1 ?
    C3 C8 H8 . . 119.8 ?
    C7 C8 C3 . . 120.48(10) ?
    C7 C8 H8 . . 119.8 ?
loop_
    _geom_torsion_atom_site_label_1
    _geom_torsion_atom_site_label_2
    _geom_torsion_atom_site_label_3
    _geom_torsion_atom_site_label_4
    _geom_torsion_site_symmetry_1
    _geom_torsion_site_symmetry_2
    _geom_torsion_site_symmetry_3
    _geom_torsion_site_symmetry_4
    _geom_torsion
    _geom_torsion_publ_flag
    S1 N1 C2 S2 . . . . 0.97(12) ?
    S1 N1 C2 C3 . . . . -179.44(8) ?
    S2 C2 C3 C4 . . . . 176.91(8) ?
    S2 C2 C3 C8 . . . . -2.91(13) ?
    N1 S1 C1 S2 . . . . -1.05(7) ?
    N1 S1 C1 S3 . . . . 178.66(7) ?
    N1 C2 C3 C4 . . . . -2.67(15) ?
    N1 C2 C3 C8 . . . . 177.51(10) ?
    C1 S1 N1 C2 . . . . 0.08(9) ?
    C1 S2 C2 N1 . . . . -1.49(9) ?
    C1 S2 C2 C3 . . . . 178.91(8) ?
    C2 S2 C1 S1 . . . . 1.38(6) ?
    C2 S2 C1 S3 . . . . -178.33(8) ?
    C2 C3 C4 C5 . . . . -179.15(9) ?
    C2 C3 C8 C7 . . . . 178.73(10) ?
    C3 C4 C5 C6 . . . . 0.27(16) ?
    C4 C3 C8 C7 . . . . -1.09(15) ?
    C4 C5 C6 C7 . . . . -0.80(16) ?
    C5 C6 C7 C8 . . . . 0.38(16) ?
    C6 C7 C8 C3 . . . . 0.57(16) ?
    C8 C3 C4 C5 . . . . 0.67(15) ?
loop_
    _geom_hbond_atom_site_label_D
    _geom_hbond_atom_site_label_H
    _geom_hbond_atom_site_label_A
    _geom_hbond_site_symmetry_A
    _geom_hbond_distance_DH
    _geom_hbond_distance_HA
    _geom_hbond_distance_DA
    _geom_hbond_angle_DHA
    _geom_hbond_publ_flag
    C4 H4 N1 2_756 0.95 2.89 3.6281(14) 136 yes
    C5 H5 S1 2_756 0.95 3.04 3.8474(11) 144 yes
    C5 H5 S3 1_656 0.95 2.96 3.6529(11) 131 yes
    C6 H6 S3 1_656 0.95 3.11 3.7231(12) 124 yes
    C7 H7 S3 2_566 0.95 3.06 3.9651(12) 159 yes
    C8 H8 S2 2_566 0.95 3.10 3.9141(11) 145 yes
_shelx_space_group_comment
;
The symmetry employed for this shelxl refinement is uniquely defined
by the following loop, which should always be used as a source of
symmetry information in preference to the above space-group names.
They are only intended as comments.
;
_shelx_estimated_absorpt_T_min     0.854
_shelx_estimated_absorpt_T_max     0.961
_shelx_hkl_file
;
  -1   0   0 1018.80   33.40
  -1   0   0 1035.70   33.10
  -1   0   0  985.10   33.80
  -1   0   0  996.40   33.20
  -1   0   0  983.10   33.40
  -1   0   0  955.40   33.60
  -1   0   0 1025.90   33.70
   1   0   0 1000.50   33.40
   1   0   0 1004.80   33.10
   1   0   0  997.40   33.80
   1   0   0 1000.20   33.10
   1   0   0  964.00   33.40
   1   0   0  977.50   33.90
   1   0   0 1012.50   33.20
   1   0   0  983.40   33.50
  -2   0   0  342.47   13.40
  -2   0   0  341.77   13.40
  -2   0   0  345.97   12.60
  -2   0   0  335.57   13.10
  -2   0   0  338.67   13.00
  -2   0   0  358.76   12.40
  -2   0   0  338.17   13.80
   2   0   0  336.47   12.50
   2   0   0  335.37   13.60
   2   0   0  341.17   12.40
   2   0   0  362.86   13.00
   2   0   0  335.57   13.00
   2   0   0  326.97   13.10
   2   0   0  324.77   13.30
   2   0   0  328.97   12.60
  -3   0   0   46.10    3.70
  -3   0   0   48.00    3.80
  -3   0   0   39.90    3.70
  -3   0   0   46.60    4.30
  -3   0   0   42.60    3.10
  -3   0   0   43.40    2.80
  -3   0   0   40.60    3.40
   3   0   0   42.90    2.90
   3   0   0   40.50    3.30
   3   0   0   35.90    3.50
   3   0   0   39.50    3.40
   3   0   0   41.10    3.10
   3   0   0   46.70    3.70
   3   0   0   38.70    3.00
   3   0   0   38.90    3.80
  -4   0   0  105.99    7.30
  -4   0   0  113.09    6.90
  -4   0   0  111.59    5.80
  -4   0   0  120.19    6.60
  -4   0   0  104.29    7.80
  -4   0   0  101.69    7.00
  -4   0   0  116.09    7.20
   4   0   0  110.09    6.10
   4   0   0  103.99    7.40
   4   0   0  114.49    6.60
   4   0   0  119.19    6.50
  -5   0   0  120.59    7.90
  -5   0   0  118.69    8.40
  -5   0   0  118.89    8.70
  -5   0   0  108.49    6.40
  -5   0   0  114.89    9.40
  -5   0   0  119.19    8.20
   5   0   0  113.99    7.30
   5   0   0  120.49    8.20
   5   0   0  116.99    7.20
  -6   0   0   78.39    7.60
  -6   0   0   76.59    6.90
  -6   0   0   91.29    9.20
  -6   0   0   70.59    7.00
   6   0   0   88.09    6.90
   6   0   0   77.99    7.10
   6   0   0   79.89    6.80
   6   0   0   84.69    6.50
  -7   0   0    1.50    3.60
  -7   0   0    3.10    3.40
  -7   0   0    2.20    2.80
  -7   0   0    1.00    2.40
   7   0   0    4.90    3.60
   7   0   0    3.30    4.00
   7   0   0    0.40    4.10
   7   0   0    5.30    3.20
   7   0   0   -4.80    2.20
   7   0   0   -6.90    2.40
  -8   0   0   69.39    8.30
  -8   0   0   65.19   11.60
  -8   0   0   52.09   10.30
   8   0   0   49.40    7.30
   8   0   0   43.80    7.60
   8   0   0   57.19    9.20
   8   0   0   57.29    7.50
   8   0   0   64.79    9.60
   8   0   0   64.79    7.40
  -9   0   0   -1.30    7.50
  -9   0   0   10.60    5.80
   9   0   0   12.20    4.80
   9   0   0    0.00    6.00
   9   0   0   18.00    6.50
   9   0   0    9.80    6.40
   9   0   0    5.70    5.80
   9  -1   0   18.30    7.30
   9  -1   0    9.00    7.00
   9  -1   0   23.30    6.90
   9  -1   0   24.60    6.20
   8  -1   0   12.10    5.90
   8  -1   0   12.00    5.10
   8  -1   0    7.00    4.50
   8  -1   0   19.70    5.40
   8  -1   0   18.70    7.10
   8  -1   0    7.70    4.00
   8  -1   0   15.70    5.00
   8  -1   0   11.90    4.90
  -8   1   0   14.60    5.40
  -8   1   0   17.10    6.90
   7  -1   0   16.40    4.70
   7  -1   0   18.10    4.00
   7  -1   0   15.00    4.60
   7  -1   0    8.80    3.70
   7  -1   0   21.60    6.20
   7  -1   0    7.30    3.60
   7  -1   0   12.80    3.70
   7  -1   0   14.00    4.30
  -7   1   0   17.90    4.90
  -7   1   0   10.90    5.20
  -7   1   0   10.60    3.00
  -7   1   0   12.10    5.70
  -7   1   0   13.30    4.50
   6  -1   0   36.50    5.30
   6  -1   0   30.60    4.60
   6  -1   0   34.60    5.30
   6  -1   0   50.89    7.10
   6  -1   0   31.60    5.10
  -6   1   0   40.00    7.50
  -6   1   0   28.80    6.00
  -6   1   0   30.30    5.80
  -6   1   0   28.00    4.00
  -6   1   0   32.80    5.70
   5  -1   0    1.20    1.80
  -5   1   0    2.40    1.90
  -5   1   0    2.20    1.80
  -5   1   0    2.70    1.90
  -5   1   0    3.20    2.10
  -5   1   0    5.30    2.60
  -5   1   0    3.30    1.70
  -5   1   0    3.30    1.30
   4  -1   0    4.40    1.60
  -4   1   0    5.60    2.00
  -4   1   0    3.10    1.50
  -4   1   0    2.00    1.80
  -4   1   0    3.10    1.80
  -4   1   0    4.50    1.40
  -4   1   0    4.30    1.50
  -4   1   0    1.00    1.50
   3  -1   0   62.79    5.10
   3  -1   0   61.89    4.30
   3  -1   0   66.89    4.80
   3  -1   0   63.79    4.00
   3  -1   0   65.79    4.00
  -3   1   0   69.59    5.00
  -3   1   0   70.59    5.20
  -3   1   0   65.19    4.50
  -3   1   0   65.49    3.90
  -3   1   0   61.29    5.00
   2  -1   0  752.32   25.60
   2  -1   0  692.93   26.30
   2  -1   0  727.33   26.00
   2  -1   0  708.63   26.20
   2  -1   0  713.33   27.10
   2  -1   0  760.42   26.60
   2  -1   0  723.33   25.50
  -2   1   0  709.43   27.20
  -2   1   0  775.42   26.70
  -2   1   0  779.52   26.10
  -2   1   0  753.12   26.80
  -2   1   0  754.52   26.10
  -2   1   0  742.53   26.60
  -2   1   0  727.73   25.40
   1  -1   0   70.19    3.40
   1  -1   0   71.09    3.60
   1  -1   0   74.19    3.60
   1  -1   0   65.19    3.60
   1  -1   0   70.19    2.80
   1  -1   0   69.69    4.00
   1  -1   0   72.59    2.80
   1  -1   0   74.99    3.40
   1  -1   0   72.19    3.00
   1  -1   0   73.69    3.00
   1  -1   0   74.39    3.30
   1  -1   0   74.89    3.10
   1  -1   0   73.49    3.20
   1  -1   0   76.29    3.40
   1  -1   0   67.89    3.70
  -1   1   0   77.59    3.70
  -1   1   0   74.19    3.90
  -1   1   0   72.39    3.50
  -1   1   0   75.99    3.20
  -1   1   0   78.99    3.30
  -1   1   0   70.59    4.00
   0  -1   0   86.79    3.80
   0  -1   0   91.19    3.30
   0  -1   0   87.09    3.70
   0  -1   0   87.19    3.90
   0  -1   0   92.09    4.00
   0  -1   0   90.29    3.90
   0  -1   0   88.79    3.70
   0  -1   0   87.89    3.70
   0  -1   0   85.99    3.70
   0  -1   0   87.59    3.90
   0  -1   0   89.29    3.60
   0  -1   0   87.49    3.90
   0   1   0   90.49    3.80
   0   1   0   88.89    3.70
   0   1   0   87.79    3.70
   0   1   0   86.69    4.20
   0   1   0   84.49    3.90
   0   1   0   90.49    3.30
   0   1   0   87.49    4.00
   0   1   0   91.09    3.80
   0   1   0   86.69    3.70
   0   1   0   88.99    4.00
   0   1   0   89.29    3.90
   0   1   0   89.29    3.70
   0   1   0   86.39    3.50
   0   1   0   87.49    4.00
  -1  -1   0  200.48    7.60
  -1  -1   0  211.78    8.50
  -1  -1   0  207.38    8.10
  -1  -1   0  206.98    7.90
  -1  -1   0  197.88    7.90
  -1  -1   0  208.68    7.90
  -1  -1   0  208.88    7.60
  -1  -1   0  209.48    8.30
  -1  -1   0  212.18    8.00
  -1  -1   0  207.28    7.60
  -1  -1   0  223.48    8.00
  -1  -1   0  213.18    7.60
  -1  -1   0  206.38    8.10
  -1  -1   0  208.28    8.10
   1   1   0  197.78    8.30
   1   1   0  207.38    7.90
   1   1   0  208.58    8.30
   1   1   0  207.08    8.10
   1   1   0  209.78    8.20
   1   1   0  193.78    7.90
   1   1   0  194.68    8.10
   1   1   0  193.48    8.20
   1   1   0  210.18    7.40
   1   1   0  207.78    8.00
   1   1   0  206.28    8.00
   1   1   0  203.08    7.40
   1   1   0  202.58    8.10
   1   1   0  194.88    7.70
   1   1   0  203.78    8.20
   1   1   0  207.18    7.70
  -2  -1   0  508.95   18.30
  -2  -1   0  497.35   18.50
  -2  -1   0  520.15   17.90
  -2  -1   0  502.35   17.50
  -2  -1   0  496.65   17.10
  -2  -1   0  506.35   16.70
  -2  -1   0  497.35   17.60
  -2  -1   0  513.85   19.30
  -2  -1   0  504.75   17.10
  -2  -1   0  484.15   18.00
  -2  -1   0  482.25   18.00
  -2  -1   0  517.75   19.50
   2   1   0  503.05   17.90
   2   1   0  486.45   19.10
   2   1   0  475.55   18.00
   2   1   0  498.35   18.00
   2   1   0  506.85   19.00
   2   1   0  540.15   18.10
   2   1   0  495.55   18.00
   2   1   0  477.65   18.20
   2   1   0  500.15   17.40
   2   1   0  511.15   18.20
   2   1   0  516.25   17.40
   2   1   0  467.35   17.70
   2   1   0  487.95   18.40
   2   1   0  549.15   18.30
   2   1   0  476.65   18.10
   2   1   0  486.25   17.40
   2   1   0  499.35   17.80
   2   1   0  508.15   19.00
  -3  -1   0  135.39    6.40
  -3  -1   0  133.59    6.60
  -3  -1   0  138.59    8.90
  -3  -1   0  124.69    8.30
  -3  -1   0  144.09    7.00
   3   1   0  144.19    7.70
   3   1   0  127.09    7.80
   3   1   0  136.19    5.70
   3   1   0  139.79    6.30
   3   1   0  139.99    6.30
   3   1   0  136.99    6.70
   3   1   0  134.89    6.40
   3   1   0  129.99    5.60
   3   1   0  139.99    6.80
   3   1   0  132.59    6.30
   3   1   0  131.89    6.30
   3   1   0  129.29    6.50
   3   1   0  136.69    6.40
   3   1   0  137.29    6.80
   3   1   0  126.09    6.60
  -4  -1   0  105.59    6.80
  -4  -1   0  102.99    6.30
  -4  -1   0  100.49    6.30
  -4  -1   0   99.39    7.40
  -4  -1   0  112.19    8.00
   4   1   0   97.79    6.00
   4   1   0   93.19    6.70
   4   1   0   90.49    5.90
   4   1   0   81.39    6.20
   4   1   0  104.49    5.90
   4   1   0  102.59    5.00
   4   1   0  101.29    5.50
   4   1   0   98.99    5.30
   4   1   0  100.99    4.80
   4   1   0   98.79    6.40
  -5  -1   0    3.80    2.50
  -5  -1   0    5.90    2.30
  -5  -1   0    2.90    2.20
  -5  -1   0    5.90    2.30
  -5  -1   0    2.90    1.90
   5   1   0    5.90    1.70
   5   1   0    3.10    1.60
   5   1   0    3.40    1.30
   5   1   0    0.10    2.60
   5   1   0    7.10    2.30
   5   1   0   10.80    2.80
   5   1   0    5.50    2.50
   5   1   0    3.40    2.00
   5   1   0    4.30    1.60
  -6  -1   0   15.40    3.70
  -6  -1   0   18.40    3.70
  -6  -1   0   22.90    5.10
  -6  -1   0   14.70    5.20
   6   1   0   27.30    3.20
   6   1   0   19.40    4.50
   6   1   0   14.30    2.40
   6   1   0   21.30    4.30
   6   1   0   22.30    4.00
   6   1   0   11.20    5.50
   6   1   0   24.90    4.10
  -7  -1   0  147.09   11.60
  -7  -1   0  142.99   13.20
  -7  -1   0  133.79   10.10
   7   1   0  154.58   12.80
   7   1   0  149.09    9.80
   7   1   0  131.09    9.50
   7   1   0  151.98    8.20
   7   1   0  132.39    7.30
   7   1   0  152.38    8.90
  -8  -1   0   -4.50    3.20
  -8  -1   0   -3.50    4.30
  -8  -1   0    0.40    5.40
   8   1   0   -3.30    3.50
   8   1   0    1.40    3.90
   8   1   0    7.20    4.20
   8   1   0   -1.50    3.30
   8   1   0    4.30    3.80
   8   1   0   -1.60    2.10
  -9  -1   0   52.19    8.60
  -9  -1   0   55.99   11.60
   9   1   0   35.10    8.00
   9   1   0   40.90    8.60
   9   1   0   33.30    6.90
   9  -2   0   16.20    6.60
   9  -2   0    6.80    7.90
   9  -2   0    1.50    7.40
   8  -2   0   29.60    6.90
   8  -2   0   38.30    7.20
   8  -2   0   22.60    5.70
   8  -2   0   29.50    6.40
   8  -2   0   32.00    7.60
   8  -2   0   28.90    8.90
   8  -2   0   32.40    6.90
   7  -2   0   86.69    8.70
   7  -2   0   77.79    7.50
   7  -2   0   73.99    7.50
   7  -2   0   80.29    8.00
   7  -2   0   93.39    7.60
   7  -2   0   76.19   11.30
   7  -2   0   82.09    8.40
   7  -2   0   81.39    7.90
  -7   2   0   94.39    7.30
  -7   2   0   81.09    9.00
  -7   2   0   78.49    9.10
   6  -2   0   93.89    7.40
   6  -2   0   87.99    7.10
   6  -2   0   83.99    7.10
   6  -2   0   96.99    7.80
   6  -2   0   87.19    7.10
  -6   2   0   87.09    6.80
  -6   2   0   80.59    8.50
  -6   2   0   89.99    8.60
  -6   2   0   93.49    6.70
   5  -2   0    4.30    2.40
   5  -2   0    6.80    2.40
   5  -2   0    4.20    2.10
   5  -2   0    2.90    1.80
  -5   2   0   11.90    4.10
  -5   2   0    5.80    2.60
  -5   2   0    2.60    1.60
  -5   2   0    5.80    2.00
  -5   2   0    9.10    2.90
  -5   2   0    5.10    2.70
  -5   2   0    5.20    2.60
   4  -2   0   14.60    2.80
   4  -2   0   15.90    2.70
   4  -2   0   18.60    3.00
  -4   2   0   17.40    3.70
  -4   2   0   14.10    3.50
  -4   2   0   16.40    2.70
  -4   2   0   21.60    4.30
  -4   2   0   20.70    3.90
  -4   2   0   14.00    3.40
  -4   2   0   12.20    2.20
   3  -2   0  135.99    6.60
   3  -2   0  129.59    5.40
   3  -2   0  136.39    7.20
   3  -2   0  131.19    6.70
   3  -2   0  143.29    5.90
   3  -2   0  133.69    6.80
   3  -2   0  133.79    6.30
   3  -2   0  143.89    6.00
   3  -2   0  141.99    7.70
   3  -2   0  135.09    7.40
  -3   2   0  136.29    8.20
  -3   2   0  131.99    8.60
  -3   2   0  147.09    8.00
  -3   2   0  140.19    7.00
  -3   2   0  139.99    7.30
  -3   2   0  139.89    6.50
   2  -2   0 1118.29   38.40
   2  -2   0 1116.59   39.70
   2  -2   0 1103.59   39.70
   2  -2   0 1092.59   40.50
   2  -2   0 1090.69   37.80
   2  -2   0 1124.39   37.90
   2  -2   0 1068.59   38.60
   2  -2   0 1110.19   37.60
   2  -2   0 1143.39   39.90
   2  -2   0 1124.69   38.20
   2  -2   0 1138.99   38.80
   2  -2   0 1152.98   37.70
   2  -2   0 1147.59   38.50
   2  -2   0 1149.58   39.10
   2  -2   0 1095.49   38.80
   2  -2   0 1122.79   38.40
   2  -2   0 1096.69   37.60
  -2   2   0 1083.89   40.60
  -2   2   0 1149.08   39.50
  -2   2   0 1172.88   38.40
  -2   2   0 1125.59   38.20
   1  -2   0  971.10   33.60
   1  -2   0  978.90   32.80
   1  -2   0  933.41   32.60
   1  -2   0  981.50   32.30
   1  -2   0  931.01   33.20
   1  -2   0  949.01   33.30
   1  -2   0  953.80   32.20
   1  -2   0  944.41   33.80
   1  -2   0  962.10   32.80
   1  -2   0  991.60   34.10
   1  -2   0  959.10   33.00
   1  -2   0  928.81   33.70
   1  -2   0  960.70   33.20
   1  -2   0  936.21   34.00
   1  -2   0  963.80   33.40
  -1   2   0  979.60   33.80
  -1   2   0  944.51   32.60
  -1   2   0  965.90   32.10
  -1   2   0  963.00   34.10
  -1   2   0  972.10   32.90
  -1   2   0  981.90   32.20
  -1   2   0  938.51   32.50
  -1   2   0  962.40   31.90
  -1   2   0  924.31   33.40
  -1   2   0  947.81   32.10
  -1   2   0  944.21   32.60
  -1   2   0  984.20   33.00
  -1   2   0  958.00   33.00
   0  -2   0 3435.76  114.39
   0  -2   0 3412.56  115.19
   0  -2   0 3420.76  114.69
   0  -2   0 3444.06  115.29
   0  -2   0 3356.36  115.29
   0  -2   0 3447.56  114.99
   0  -2   0 3451.15  115.69
   0  -2   0 3427.86  114.69
   0  -2   0 3465.45  114.59
   0  -2   0 3535.65  115.59
   0  -2   0 3509.65  115.29
   0   2   0 3412.06  114.59
   0   2   0 3531.85  114.69
   0   2   0 3511.55  115.39
   0   2   0 3477.75  114.59
   0   2   0 3437.46  114.59
   0   2   0 3544.75  114.29
   0   2   0 3429.66  115.19
   0   2   0 3500.75  115.29
   0   2   0 3452.85  115.39
   0   2   0 3611.04  115.09
   0   2   0 3611.84  115.09
   0   2   0 3400.86  115.39
  -1  -2   0  448.76   16.40
  -1  -2   0  438.36   17.10
  -1  -2   0  450.25   16.50
  -1  -2   0  456.15   16.80
  -1  -2   0  444.06   15.10
  -1  -2   0  444.06   16.60
  -1  -2   0  426.76   16.60
  -1  -2   0  466.15   16.80
  -1  -2   0  432.86   16.20
  -1  -2   0  443.46   17.00
  -1  -2   0  442.26   16.90
  -1  -2   0  465.95   16.60
  -1  -2   0  432.76   16.10
  -1  -2   0  458.15   16.90
   1   2   0  428.86   16.30
   1   2   0  443.86   16.80
   1   2   0  429.46   16.70
   1   2   0  451.95   16.70
   1   2   0  468.45   17.30
   1   2   0  440.96   17.30
   1   2   0  462.65   17.20
   1   2   0  439.06   16.70
   1   2   0  437.56   16.70
   1   2   0  434.06   16.50
   1   2   0  445.76   16.70
   1   2   0  459.75   16.50
   1   2   0  425.26   16.90
   1   2   0  438.76   16.30
  -2  -2   0   18.70    1.70
  -2  -2   0   16.40    1.90
  -2  -2   0   19.10    2.20
  -2  -2   0   20.30    2.30
  -2  -2   0   17.90    2.10
  -2  -2   0   18.60    2.40
  -2  -2   0   18.70    2.10
  -2  -2   0   15.70    2.50
  -2  -2   0   19.10    1.80
  -2  -2   0   17.30    2.40
  -2  -2   0   16.50    2.10
  -2  -2   0   19.00    2.20
  -2  -2   0   21.20    3.00
   2   2   0   20.40    2.90
   2   2   0   17.10    2.40
   2   2   0   21.00    2.40
   2   2   0   20.40    2.20
   2   2   0   19.80    1.70
   2   2   0   17.10    1.60
   2   2   0   18.50    1.90
   2   2   0   15.90    2.70
   2   2   0   19.80    2.30
   2   2   0   18.10    2.20
   2   2   0   14.70    2.40
   2   2   0   20.10    2.20
   2   2   0   22.10    2.50
   2   2   0   20.30    2.90
   2   2   0   18.60    2.10
   2   2   0   17.20    1.80
  -3  -2   0  469.85   19.90
  -3  -2   0  529.75   19.50
  -3  -2   0  540.25   18.70
  -3  -2   0  557.24   20.20
  -3  -2   0  540.65   18.20
  -3  -2   0  534.55   18.20
  -3  -2   0  515.75   21.00
  -3  -2   0  527.85   18.80
  -3  -2   0  530.95   21.80
  -3  -2   0  542.75   20.80
  -3  -2   0  532.25   18.40
  -3  -2   0  529.55   21.90
  -3  -2   0  505.85   19.40
   3   2   0  493.25   19.30
   3   2   0  501.65   19.40
   3   2   0  508.35   20.40
   3   2   0  528.15   20.40
   3   2   0  530.45   20.10
   3   2   0  527.45   18.70
   3   2   0  526.55   20.40
   3   2   0  555.64   20.40
   3   2   0  526.25   21.30
   3   2   0  550.84   21.50
   3   2   0  502.35   20.00
   3   2   0  504.65   18.80
  -4  -2   0  214.28   10.50
  -4  -2   0  211.08    9.30
  -4  -2   0  207.68    9.80
  -4  -2   0  205.88   12.20
  -4  -2   0  208.98   11.00
  -4  -2   0  200.08    8.40
   4   2   0  184.88   10.00
   4   2   0  213.58   10.20
   4   2   0  217.28   10.50
   4   2   0  216.08   10.30
   4   2   0  220.38   10.30
   4   2   0  202.28   11.40
   4   2   0  212.18    8.80
   4   2   0  192.28    9.30
   4   2   0  222.08   10.40
   4   2   0  215.48    9.40
  -5  -2   0   84.99    5.60
  -5  -2   0  100.39    6.80
  -5  -2   0   83.09    8.10
  -5  -2   0   79.09    6.80
   5   2   0   88.59    6.10
   5   2   0   92.79    6.30
   5   2   0   70.99    5.80
   5   2   0   85.19    6.10
   5   2   0   84.59    5.30
   5   2   0   80.59    6.20
   5   2   0   82.49    4.90
   5   2   0   77.79    7.10
   5   2   0   85.89    5.90
  -6  -2   0   99.59    8.50
  -6  -2   0  107.39    7.20
  -6  -2   0  108.79   10.40
  -6  -2   0  114.49    8.10
   6   2   0  117.39    8.10
   6   2   0  114.39    7.70
   6   2   0  105.29    5.80
   6   2   0  117.19    9.50
   6   2   0  114.89    7.20
   6   2   0   98.89    6.40
   6   2   0   95.39    7.30
   6   2   0  114.39    7.50
   6   2   0  120.29    8.40
  -7  -2   0   23.10    4.60
  -7  -2   0   20.70    5.00
  -7  -2   0   15.10    5.40
   7   2   0   25.60    3.90
   7   2   0   18.20    4.30
   7   2   0   23.60    4.70
   7   2   0   21.90    5.10
   7   2   0   17.60    3.90
   7   2   0   17.90    5.10
  -8  -2   0   19.10    5.00
  -8  -2   0   19.00    6.60
  -8  -2   0    9.20    6.50
   8   2   0   22.50    5.20
   8   2   0   21.20    4.90
   8   2   0    7.00    4.20
   8   2   0   12.20    5.30
   8   2   0   28.60    7.30
   8   2   0   12.90    4.10
   8   2   0   17.10    3.90
  -9  -2   0   96.29   14.00
  -9  -2   0   59.39   18.80
  -9  -2   0   92.99   10.70
   9   2   0   67.79   10.50
   9   2   0  100.39    7.00
   9   2   0  102.09   12.00
   9   2   0   87.39   11.70
   9   2   0   86.39   10.20
   8  -3   0   -6.10    4.30
   8  -3   0    4.60    4.40
   8  -3   0   -4.50    7.40
   8  -3   0    0.90    5.20
   8  -3   0   -9.00    6.10
   8  -3   0  -10.40    4.80
   8  -3   0   -3.10    5.60
  -8   3   0   -3.50    3.40
   7  -3   0   19.20    5.60
   7  -3   0    9.00    4.30
   7  -3   0   23.00    7.20
   7  -3   0   17.30    4.80
   7  -3   0   18.70    4.30
   7  -3   0    8.10    3.70
   7  -3   0   11.70    4.20
   7  -3   0   20.60    5.40
  -7   3   0   14.40    3.50
  -7   3   0   14.80    5.70
   6  -3   0   14.90    3.50
   6  -3   0    8.30    3.30
   6  -3   0    6.90    3.10
   6  -3   0    7.30    2.90
   6  -3   0    8.90    3.60
   6  -3   0   15.20    5.60
  -6   3   0   10.80    2.80
  -6   3   0   10.40    4.10
  -6   3   0    1.50    2.30
   5  -3   0   96.99    7.00
   5  -3   0  107.89    6.40
   5  -3   0  112.39    5.70
   5  -3   0   91.79    8.00
  -5   3   0  103.79    9.00
  -5   3   0  105.39    7.30
  -5   3   0  100.69    9.20
  -5   3   0   88.19    6.90
  -5   3   0  106.79    6.60
   4  -3   0   22.50    4.40
   4  -3   0   24.60    3.00
   4  -3   0   22.00    2.90
   4  -3   0   19.70    2.90
   4  -3   0   23.50    3.10
   4  -3   0   20.60    2.50
   4  -3   0   17.70    3.10
   4  -3   0   20.60    2.90
   4  -3   0   21.50    3.20
  -4   3   0   30.00    4.50
  -4   3   0   18.50    3.20
  -4   3   0   18.10    3.90
  -4   3   0   24.40    3.30
  -4   3   0   22.50    4.60
   3  -3   0    7.40    1.90
   3  -3   0    5.90    1.70
   3  -3   0    5.80    2.40
   3  -3   0    7.90    1.60
   3  -3   0    8.90    2.10
   3  -3   0    8.20    2.00
   3  -3   0    8.30    1.30
   3  -3   0    9.00    1.60
   3  -3   0    5.20    1.40
   3  -3   0    5.70    1.60
   3  -3   0    2.10    1.50
  -3   3   0    5.70    1.60
  -3   3   0    7.60    1.70
  -3   3   0    3.90    2.00
  -3   3   0   10.80    2.60
  -3   3   0    4.40    1.90
   2  -3   0   32.40    3.30
   2  -3   0   31.00    2.60
   2  -3   0   36.00    3.50
   2  -3   0   25.00    2.60
   2  -3   0   32.50    2.50
   2  -3   0   30.40    3.60
   2  -3   0   28.60    4.00
   2  -3   0   32.20    3.10
   2  -3   0   33.60    3.70
   2  -3   0   30.80    2.40
   2  -3   0   28.30    2.60
   2  -3   0   30.70    3.00
   2  -3   0   34.40    3.10
  -2   3   0   24.10    3.60
  -2   3   0   33.40    2.30
  -2   3   0   29.70    2.10
  -2   3   0   32.50    3.30
  -2   3   0   30.40    2.70
  -2   3   0   34.70    2.60
   1  -3   0  474.25   17.90
   1  -3   0  439.36   18.70
   1  -3   0  464.95   17.00
   1  -3   0  452.85   18.40
   1  -3   0  469.65   18.60
   1  -3   0  469.05   18.70
   1  -3   0  460.65   18.70
   1  -3   0  473.65   19.40
   1  -3   0  449.76   18.90
   1  -3   0  472.85   17.80
   1  -3   0  467.45   17.70
   1  -3   0  487.45   18.50
   1  -3   0  486.95   19.20
  -1   3   0  490.05   16.90
  -1   3   0  489.15   18.30
  -1   3   0  450.95   17.30
  -1   3   0  481.15   18.30
  -1   3   0  472.05   18.10
  -1   3   0  462.75   18.60
  -1   3   0  477.55   17.10
  -1   3   0  472.85   17.90
  -1   3   0  477.25   18.00
  -1   3   0  460.85   17.00
  -1   3   0  468.75   18.70
  -1   3   0  479.25   19.10
  -1   3   0  486.65   16.40
   0  -3   0   43.20    3.30
   0  -3   0   42.40    3.20
   0  -3   0   44.40    3.80
   0  -3   0   43.50    3.00
   0  -3   0   42.40    3.90
   0  -3   0   47.40    3.60
   0  -3   0   45.20    3.80
   0  -3   0   48.00    3.40
   0  -3   0   42.90    2.40
   0  -3   0   39.30    3.60
   0  -3   0   41.40    3.60
   0  -3   0   46.00    3.40
   0   3   0   41.50    3.40
   0   3   0   41.30    3.20
   0   3   0   42.40    3.60
   0   3   0   38.70    3.70
   0   3   0   44.50    3.20
   0   3   0   45.50    3.20
   0   3   0   47.20    3.50
   0   3   0   41.80    3.80
   0   3   0   47.30    3.80
   0   3   0   43.10    3.70
   0   3   0   44.30    3.00
   0   3   0   42.30    3.20
  -1  -3   0  258.47   10.70
  -1  -3   0  266.77   12.00
  -1  -3   0  249.28   10.90
  -1  -3   0  262.27   11.10
  -1  -3   0  259.77   11.00
  -1  -3   0  251.47   12.00
  -1  -3   0  272.17   12.00
  -1  -3   0  256.57   11.70
  -1  -3   0  251.07   11.20
  -1  -3   0  261.07    9.90
  -1  -3   0  267.97   11.40
  -1  -3   0  249.68   11.80
  -1  -3   0  259.67   11.70
   1   3   0  261.77   12.10
   1   3   0  270.97   11.30
   1   3   0  253.27   11.00
   1   3   0  266.87   11.60
   1   3   0  247.58   12.10
   1   3   0  269.17   11.70
   1   3   0  254.47   10.50
   1   3   0  267.87   12.00
   1   3   0  258.57   12.40
   1   3   0  250.27   11.60
   1   3   0  252.37   11.00
   1   3   0  257.77   11.10
   1   3   0  246.38   11.20
  -2  -3   0    1.00    1.40
  -2  -3   0   -0.30    0.90
  -2  -3   0   -0.30    0.60
  -2  -3   0    0.50    0.70
  -2  -3   0    0.40    0.90
  -2  -3   0    1.70    1.10
  -2  -3   0    0.30    0.90
  -2  -3   0    0.90    0.90
  -2  -3   0    1.70    1.30
  -2  -3   0   -0.20    1.10
  -2  -3   0   -1.20    0.90
  -2  -3   0   -0.10    0.80
   2   3   0    0.30    0.80
   2   3   0    1.30    1.20
   2   3   0   -1.20    1.10
   2   3   0    1.00    1.00
   2   3   0    0.60    1.00
   2   3   0    0.50    1.20
   2   3   0   -2.00    1.10
   2   3   0    0.90    1.30
   2   3   0    0.50    0.90
   2   3   0    1.90    1.10
   2   3   0    1.10    1.10
   2   3   0   -0.10    0.70
   2   3   0    0.50    1.40
   2   3   0   -0.30    1.00
  -3  -3   0   34.10    5.20
  -3  -3   0   32.80    3.60
  -3  -3   0   34.60    3.20
  -3  -3   0   31.00    3.50
  -3  -3   0   30.80    3.30
  -3  -3   0   32.90    3.40
  -3  -3   0   31.30    2.70
  -3  -3   0   34.50    4.90
  -3  -3   0   34.90    3.10
   3   3   0   26.90    3.30
   3   3   0   24.50    3.90
   3   3   0   34.50    4.70
   3   3   0   26.50    4.00
   3   3   0   32.80    3.40
   3   3   0   35.00    3.90
   3   3   0   34.30    2.60
   3   3   0   36.20    3.30
  -4  -3   0   50.39    4.70
  -4  -3   0   50.99    4.10
  -4  -3   0   56.39    3.10
  -4  -3   0   51.39    4.90
  -4  -3   0   51.99    5.70
  -4  -3   0   51.19    3.80
  -4  -3   0   45.50    4.50
  -4  -3   0   52.49    3.10
   4   3   0   56.59    5.10
   4   3   0   63.99    5.20
   4   3   0   44.80    5.00
   4   3   0   54.09    4.70
   4   3   0   65.49    5.90
   4   3   0   58.69    5.20
   4   3   0   56.69    4.50
   4   3   0   52.79    3.30
  -5  -3   0   12.30    3.70
  -5  -3   0   12.80    3.00
  -5  -3   0   15.20    3.80
  -5  -3   0   13.90    3.30
   5   3   0   12.50    3.20
   5   3   0   11.50    3.50
   5   3   0   17.00    3.70
   5   3   0   10.40    3.40
   5   3   0   14.30    3.50
   5   3   0   19.70    4.00
   5   3   0   13.70    3.60
   5   3   0   14.60    3.20
  -6  -3   0   42.70    6.10
  -6  -3   0   34.60    5.70
  -6  -3   0   44.50    8.00
   6   3   0   34.60    4.60
   6   3   0   45.80    5.40
   6   3   0   41.20    5.80
   6   3   0   39.10    4.80
   6   3   0   40.00    6.00
   6   3   0   33.90    5.90
   6   3   0   36.30    6.30
  -7  -3   0  294.97   17.90
  -7  -3   0  303.07   20.70
  -7  -3   0  309.17   15.90
   7   3   0  299.87   14.50
   7   3   0  262.87   15.20
   7   3   0  289.07   18.10
   7   3   0  293.77   16.20
   7   3   0  320.97   15.30
   7   3   0  295.57   16.80
   7   3   0  336.07   16.50
   7   3   0  300.07   15.70
  -8  -3   0   28.50    8.20
  -8  -3   0   25.90    7.10
  -8  -3   0   35.90    6.30
   8   3   0   31.50    6.40
   8   3   0   27.40    4.70
   8   3   0   45.80   12.50
   8   3   0   34.40    5.90
   8   3   0   19.10    6.30
   8   3   0   27.50    5.10
   8   3   0   36.50    6.10
  -9  -3   0   13.80    7.70
  -9  -3   0    0.00    4.90
   9   3   0   -1.90    5.80
   9   3   0   -3.80    5.50
   9   3   0    2.10    9.40
   8  -4   0   50.19   11.70
   8  -4   0   27.10    9.20
   8  -4   0   26.30    8.10
   8  -4   0   41.70    7.30
   8  -4   0   28.60    8.20
  -8   4   0   25.90    5.90
   7  -4   0   -3.80    4.50
   7  -4   0   -1.10    4.10
   7  -4   0   -5.40    4.10
   7  -4   0    4.50    6.10
  -7   4   0    2.80    3.50
  -7   4   0    2.80    4.30
  -7   4   0    0.60    2.60
   6  -4   0   72.09   12.20
   6  -4   0   80.59    7.80
   6  -4   0   79.19    5.70
   6  -4   0   75.69    6.10
   6  -4   0   77.99    5.80
   6  -4   0   91.69    9.30
   6  -4   0   77.59    7.10
   6  -4   0   79.29    6.30
  -6   4   0   77.39    6.60
  -6   4   0   86.19    9.60
  -6   4   0   89.59    7.60
   5  -4   0    1.00    1.90
   5  -4   0   -0.20    2.60
   5  -4   0    1.20    3.50
   5  -4   0    1.70    2.10
   5  -4   0   -2.70    1.90
  -5   4   0   -2.00    2.20
  -5   4   0    2.60    1.50
   4  -4   0   56.79    4.40
   4  -4   0   67.49    5.10
   4  -4   0   63.69    5.30
   4  -4   0   68.49    7.00
   4  -4   0   57.49    4.30
   4  -4   0   66.29    4.80
   4  -4   0   55.89    6.50
   4  -4   0   68.69    5.20
   4  -4   0   65.19    5.30
  -4   4   0   66.89    7.40
  -4   4   0   73.29    6.10
  -4   4   0   66.29    4.70
  -4   4   0   65.09    4.60
   3  -4   0 1371.46   49.50
   3  -4   0 1339.57   47.80
   3  -4   0 1291.37   48.10
   3  -4   0 1319.27   46.30
   3  -4   0 1430.16   47.70
   3  -4   0 1344.07   48.40
   3  -4   0 1323.87   46.70
   3  -4   0 1347.47   50.89
  -3   4   0 1411.46   47.40
  -3   4   0 1351.66   46.40
  -3   4   0 1330.57   51.59
  -3   4   0 1391.16   49.80
   2  -4   0    1.60    1.10
   2  -4   0    1.60    1.20
   2  -4   0    1.40    1.60
   2  -4   0   -0.60    1.20
   2  -4   0   -0.90    2.00
   2  -4   0    0.30    1.60
   2  -4   0    2.30    1.30
   2  -4   0    0.90    1.30
   2  -4   0    0.20    1.00
  -2   4   0    0.30    0.90
  -2   4   0    1.80    1.00
  -2   4   0    2.10    1.20
  -2   4   0    1.40    1.20
  -2   4   0    1.20    0.70
  -2   4   0   -0.40    1.10
  -2   4   0    3.50    1.20
  -2   4   0    2.10    0.70
  -2   4   0   -0.40    0.70
   1  -4   0  319.87   14.80
   1  -4   0  330.17   15.70
   1  -4   0  323.77   13.00
   1  -4   0  334.37   14.10
   1  -4   0  310.17   14.80
   1  -4   0  334.07   15.20
   1  -4   0  356.76   16.00
   1  -4   0  320.27   13.90
   1  -4   0  325.87   15.00
  -1   4   0  331.97   14.50
  -1   4   0  333.77   15.00
  -1   4   0  329.17   12.80
  -1   4   0  328.97   12.20
  -1   4   0  342.27   14.60
  -1   4   0  334.67   14.10
  -1   4   0  334.67   13.20
  -1   4   0  321.37   13.40
  -1   4   0  340.97   15.30
   0  -4   0   27.40    3.70
   0  -4   0   20.40    3.50
   0  -4   0   23.70    3.90
   0  -4   0   22.60    1.90
   0  -4   0   31.10    5.40
   0  -4   0   27.70    4.50
   0  -4   0   26.30    4.60
   0  -4   0   22.30    3.80
   0  -4   0   24.30    2.80
   0  -4   0   19.40    3.50
   0  -4   0   24.40    4.20
   0   4   0   30.30    3.90
   0   4   0   26.30    2.80
   0   4   0   22.00    3.50
   0   4   0   23.70    3.50
   0   4   0   23.80    3.60
   0   4   0   23.70    2.50
   0   4   0   22.50    3.20
   0   4   0   21.70    3.30
   0   4   0   20.20    3.40
  -1  -4   0  293.07   14.40
  -1  -4   0  313.47   14.20
  -1  -4   0  339.77   15.10
  -1  -4   0  323.27   13.70
  -1  -4   0  307.27   12.40
  -1  -4   0  312.07   13.70
  -1  -4   0  310.07   12.90
  -1  -4   0  310.07   15.10
  -1  -4   0  313.57   14.80
  -1  -4   0  294.07   13.60
  -1  -4   0  321.77   13.60
   1   4   0  321.27   14.20
   1   4   0  307.77   13.50
   1   4   0  326.67   14.60
   1   4   0  326.77   13.80
   1   4   0  295.27   14.90
   1   4   0  315.27   13.60
   1   4   0  314.67   14.80
   1   4   0  300.27   12.60
  -2  -4   0  256.17   12.50
  -2  -4   0  260.37   11.80
  -2  -4   0  243.48   11.30
  -2  -4   0  252.47   12.20
  -2  -4   0  257.17   12.20
  -2  -4   0  254.87   12.90
  -2  -4   0  231.98   12.70
  -2  -4   0  265.87   13.20
   2   4   0  258.77   12.50
   2   4   0  257.77   13.20
   2   4   0  259.57   12.50
   2   4   0  264.87   13.40
   2   4   0  252.47   12.40
   2   4   0  252.27   11.90
   2   4   0  244.68   18.20
   2   4   0  239.18   12.10
  -3  -4   0    4.40    2.00
  -3  -4   0    0.70    1.60
  -3  -4   0   -1.50    1.40
  -3  -4   0    2.60    1.70
  -3  -4   0    1.30    1.40
  -3  -4   0    4.40    2.10
  -3  -4   0    0.90    1.40
  -3  -4   0   -0.40    0.90
  -3  -4   0    3.10    1.80
  -3  -4   0    4.30    1.90
   3   4   0    0.30    1.30
   3   4   0    4.60    2.40
   3   4   0    3.00    1.80
   3   4   0    3.30    1.60
   3   4   0    2.30    1.80
   3   4   0    6.10    2.60
  -4  -4   0  213.68   11.40
  -4  -4   0  228.48    9.70
  -4  -4   0  224.18   11.30
  -4  -4   0  202.38   10.80
  -4  -4   0  209.58   11.60
  -4  -4   0  207.28   12.10
  -4  -4   0  208.98    9.70
  -4  -4   0  200.38   11.40
  -4  -4   0  209.38   12.90
  -4  -4   0  209.38   11.10
   4   4   0  213.38   13.20
   4   4   0  217.68   11.80
   4   4   0  214.38   11.10
   4   4   0  208.08   12.20
   4   4   0  212.08   11.40
   4   4   0  210.98   12.80
   4   4   0  202.68   12.30
   4   4   0  201.88   12.10
  -5  -4   0  416.66   21.70
  -5  -4   0  419.36   15.10
  -5  -4   0  396.96   15.10
  -5  -4   0  372.06   18.30
  -5  -4   0  415.36   17.60
  -5  -4   0  425.36   20.00
  -5  -4   0  396.36   18.50
   5   4   0  414.56   19.00
   5   4   0  430.56   21.00
   5   4   0  495.55   20.30
   5   4   0  421.86   18.50
   5   4   0  406.86   20.10
   5   4   0  414.86   19.80
   5   4   0  388.76   20.30
   5   4   0  414.66   20.00
  -6  -4   0   18.10    5.00
  -6  -4   0   17.00    4.00
  -6  -4   0   10.80    4.30
  -6  -4   0   17.80    3.80
   6   4   0   14.20    4.00
   6   4   0   17.50    4.10
   6   4   0   24.40    5.00
   6   4   0   14.90    3.70
   6   4   0   18.90    5.30
   6   4   0   18.40    4.60
   6   4   0   18.70    5.60
  -7  -4   0    1.30    3.90
  -7  -4   0    3.70    3.10
  -7  -4   0    1.40    3.30
   7   4   0    5.20    3.30
   7   4   0   -0.30    2.90
   7   4   0    2.60    3.20
   7   4   0    6.30    5.70
   7   4   0    1.30    3.00
   7   4   0    2.90    2.90
   7   4   0    8.40    3.50
  -8  -4   0  114.99    9.90
  -8  -4   0  147.49   15.60
  -8  -4   0   98.19   11.40
   8   4   0  107.19   10.50
   8   4   0  134.29   13.10
   8   4   0  107.99    9.60
   8   4   0  116.89    9.50
   8   4   0  103.59    9.90
   8   4   0  107.39   10.00
  -9  -4   0   10.30    6.30
  -9  -4   0   18.40    8.70
  -9  -4   0   25.10    6.60
   9   4   0   25.60    4.90
   9   4   0   14.30    7.30
   9   4   0   11.40    4.90
   9   4   0   15.70    7.30
   9   4   0   16.60    6.40
   7  -5   0   -0.30    6.40
   7  -5   0    7.10    4.70
   7  -5   0    9.30    5.70
   7  -5   0    3.40    5.30
  -7   5   0    0.90    4.10
  -7   5   0    2.30    3.20
   6  -5   0   44.80    5.80
   6  -5   0   32.80    6.80
   6  -5   0   35.90    5.50
   6  -5   0   31.50    5.10
   6  -5   0   39.60    5.00
   6  -5   0   34.40    9.20
  -6   5   0   40.50    6.20
  -6   5   0   44.40    5.60
  -6   5   0   38.00    7.80
   5  -5   0  206.18   10.80
   5  -5   0  212.98   12.40
   5  -5   0  213.28   11.60
   5  -5   0  203.68   10.90
   5  -5   0  200.48   11.40
   5  -5   0  198.58   16.80
  -5   5   0  198.28   10.60
  -5   5   0  216.48   12.70
  -5   5   0  215.08   15.30
   4  -5   0    3.40    2.30
   4  -5   0   -0.70    1.70
   4  -5   0    0.10    2.20
   4  -5   0    2.50    2.60
   4  -5   0    7.40    3.10
   4  -5   0   -1.00    3.00
   4  -5   0    1.30    2.20
   4  -5   0    0.40    2.90
  -4   5   0    0.00    1.60
  -4   5   0    2.70    2.50
  -4   5   0    1.60    1.60
   3  -5   0   24.10    4.30
   3  -5   0   19.80    4.10
   3  -5   0   27.70    5.20
   3  -5   0   26.60    4.20
   3  -5   0   33.00    4.90
   3  -5   0   27.20    4.80
  -3   5   0   22.00    5.00
  -3   5   0   23.60    2.30
  -3   5   0   28.60    3.80
  -3   5   0   21.30    4.30
   2  -5   0   54.19    6.00
   2  -5   0   57.99    6.20
   2  -5   0   55.39    4.80
   2  -5   0   58.69    5.70
   2  -5   0   54.99    5.70
   2  -5   0   53.99    4.90
  -2   5   0   55.09    3.30
  -2   5   0   63.19    5.70
  -2   5   0   56.09    3.10
  -2   5   0   58.79    4.70
  -2   5   0   60.69    4.70
  -2   5   0   57.69    4.00
  -2   5   0   57.59    6.00
   1  -5   0  251.17   13.70
   1  -5   0  282.67   14.90
   1  -5   0  249.68   13.70
   1  -5   0  265.87   15.50
   1  -5   0  261.47   11.70
   1  -5   0  279.87   13.10
   1  -5   0  282.67   12.80
   1  -5   0  294.07   15.10
  -1   5   0  278.27   11.80
  -1   5   0  266.07   10.60
  -1   5   0  254.47   13.50
  -1   5   0  273.47   13.40
  -1   5   0  288.87   13.50
  -1   5   0  268.17   12.80
  -1   5   0  267.97   12.60
  -1   5   0  265.57   11.30
  -1   5   0  268.87   11.80
  -1   5   0  289.47   14.00
   0  -5   0   19.60    3.30
   0  -5   0   19.90    4.60
   0  -5   0   20.90    4.40
   0  -5   0   18.70    3.20
   0  -5   0   24.60    4.30
   0  -5   0   18.10    3.40
   0  -5   0   20.90    2.00
   0  -5   0   26.20    5.00
   0  -5   0   14.40    3.00
   0  -5   0   21.90    4.20
   0   5   0   20.20    3.70
   0   5   0   23.40    3.50
   0   5   0   18.90    3.50
   0   5   0   20.30    3.20
   0   5   0   24.10    3.60
   0   5   0   16.30    1.90
   0   5   0   15.30    3.20
  -1  -5   0    2.00    1.70
  -1  -5   0    0.60    1.10
  -1  -5   0    1.00    1.90
  -1  -5   0    0.10    1.40
  -1  -5   0   -0.10    1.00
  -1  -5   0    0.10    0.90
  -1  -5   0   -0.40    1.50
  -1  -5   0    0.50    1.20
  -1  -5   0    0.10    0.90
  -1  -5   0    0.70    1.40
   1   5   0   -1.20    1.40
   1   5   0    0.40    1.10
   1   5   0    0.60    1.20
   1   5   0   -0.20    1.10
   1   5   0   -1.00    1.40
   1   5   0    1.50    1.30
  -2  -5   0   -0.40    1.10
  -2  -5   0    2.10    2.00
  -2  -5   0    1.10    1.30
  -2  -5   0    0.10    1.40
  -2  -5   0    1.30    0.80
  -2  -5   0   -0.10    1.30
  -2  -5   0    0.70    1.10
  -2  -5   0   -0.70    1.70
  -2  -5   0   -0.80    1.20
  -2  -5   0   -0.70    1.60
   2   5   0   -0.70    0.90
   2   5   0    3.50    1.80
   2   5   0   -0.90    1.40
   2   5   0    0.70    1.10
   2   5   0   -1.20    1.20
   2   5   0   -0.60    1.00
  -3  -5   0   36.60    4.00
  -3  -5   0   42.10    5.80
  -3  -5   0   42.30    5.10
  -3  -5   0   37.20    4.20
  -3  -5   0   32.40    4.90
  -3  -5   0   44.50    5.60
  -3  -5   0   45.60    5.00
  -3  -5   0   36.10    4.50
  -3  -5   0   44.50    5.10
   3   5   0   41.30    4.50
   3   5   0   43.00    7.10
   3   5   0   48.50    7.20
   3   5   0   47.30    5.10
   3   5   0   48.30    5.60
   3   5   0   39.00    4.80
   3   5   0   35.30    5.80
  -4  -5   0   77.29    6.70
  -4  -5   0   78.69    6.40
  -4  -5   0   72.09    6.30
  -4  -5   0   69.29    5.30
  -4  -5   0   72.39    7.30
  -4  -5   0   70.89    6.70
  -4  -5   0   76.39    6.60
  -4  -5   0   80.69    6.90
   4   5   0   67.39    6.10
   4   5   0   79.39    7.40
   4   5   0   72.89    6.60
   4   5   0   83.19    7.10
   4   5   0   73.99    7.50
   4   5   0   73.49    7.20
   4   5   0   75.79    8.60
  -5  -5   0   62.19    6.10
  -5  -5   0   66.49    6.40
  -5  -5   0   67.29    7.70
  -5  -5   0   64.79    4.50
  -5  -5   0   55.59    6.60
  -5  -5   0   53.49    6.10
  -5  -5   0   49.50    4.30
  -5  -5   0   58.49    4.80
  -5  -5   0   73.89    6.80
   5   5   0   59.49    6.70
   5   5   0   62.09    7.20
   5   5   0   55.29    8.80
   5   5   0   63.69    6.20
   5   5   0   62.59    6.30
   5   5   0   57.09    6.40
   5   5   0   55.49    8.10
  -6  -5   0  161.78    9.60
  -6  -5   0  160.58   11.00
  -6  -5   0  190.98   12.80
  -6  -5   0  180.58   14.10
   6   5   0  168.88   11.30
   6   5   0  188.68   13.00
   6   5   0  150.58   12.50
   6   5   0  153.58   11.50
   6   5   0  178.38   11.10
   6   5   0  170.78   12.40
   6   5   0  140.99   13.30
  -7  -5   0   60.19   10.40
  -7  -5   0   66.39    7.60
  -7  -5   0   68.69   10.50
   7   5   0   70.59    9.60
   7   5   0   75.29    7.90
   7   5   0   70.79    9.50
   7   5   0   56.89    7.60
   7   5   0   73.39    8.20
   7   5   0   61.99    9.80
  -8  -5   0   -3.60    4.40
  -8  -5   0   -0.10    4.30
  -8  -5   0   -3.60    3.70
   8   5   0   -1.50    4.20
   8   5   0   -2.40    4.30
   8   5   0   -5.30    4.70
   8   5   0    1.90    4.70
   8   5   0   -4.10    3.50
   8   5   0    2.20    3.50
  -9  -5   0   14.80    8.60
  -9  -5   0  -10.10    5.10
  -9  -5   0    9.50    5.80
   9   5   0    2.50    4.60
   9   5   0    2.80    4.90
   9   5   0   17.00    6.80
   9   5   0   -7.10    6.40
   9   5   0    2.30    5.90
   9   5   0    6.30    6.70
   7  -6   0   20.50    4.70
   7  -6   0   18.10    7.30
   7  -6   0   -6.10    8.60
   7  -6   0    6.90    7.40
  -7   6   0   15.90    5.40
  -7   6   0   17.70    5.70
   6  -6   0    3.10    4.70
   6  -6   0    6.20    4.40
   6  -6   0    8.90    6.70
   6  -6   0    1.40    4.90
   6  -6   0   18.20    4.50
  -6   6   0   12.30    5.40
  -6   6   0    4.70    3.40
   5  -6   0  137.59   10.80
   5  -6   0  151.48   10.00
   5  -6   0  142.39   15.60
   5  -6   0  172.08   10.30
   5  -6   0  161.48   10.00
   5  -6   0  146.19   13.00
   5  -6   0  148.89   11.50
  -5   6   0  153.98   13.50
  -5   6   0  155.98    9.10
  -5   6   0  147.09   11.10
   4  -6   0   72.19    7.70
   4  -6   0   77.79    6.90
   4  -6   0   77.79    9.00
   4  -6   0   82.09    7.60
   4  -6   0   68.49    6.30
   4  -6   0   75.89    8.00
   4  -6   0   52.89    7.60
   4  -6   0   86.19   14.50
  -4   6   0   77.59    5.80
  -4   6   0   73.79    8.40
  -4   6   0   73.19    7.40
   3  -6   0  599.54   26.00
   3  -6   0  545.45   21.80
   3  -6   0  505.75   24.70
   3  -6   0  595.74   28.50
   3  -6   0  607.64   32.20
   3  -6   0  579.84   23.90
   3  -6   0  544.25   25.20
   3  -6   0  612.44   24.60
   3  -6   0  568.64   27.70
  -3   6   0  596.44   23.40
  -3   6   0  564.24   27.30
  -3   6   0  601.04   27.90
   2  -6   0  165.28   11.70
   2  -6   0  160.68    9.80
   2  -6   0  141.59   10.70
   2  -6   0  145.09    8.10
   2  -6   0  163.58    9.50
   2  -6   0  151.68   11.70
   2  -6   0  174.98   11.40
   2  -6   0  146.99   13.00
  -2   6   0  158.38    7.30
  -2   6   0  162.38    7.30
  -2   6   0  149.29    9.00
  -2   6   0  153.58   10.90
  -2   6   0  168.78   10.80
  -2   6   0  172.58    9.50
  -2   6   0  151.18    8.10
   1  -6   0   20.90    5.00
   1  -6   0   30.70    7.00
   1  -6   0   39.80    5.10
   1  -6   0   33.00    5.50
   1  -6   0   28.50    5.80
   1  -6   0   32.90    6.10
   1  -6   0   35.40    5.00
  -1   6   0   33.80    5.00
  -1   6   0   36.20    5.80
  -1   6   0   29.60    2.70
  -1   6   0   28.90    5.30
  -1   6   0   28.30    4.50
  -1   6   0   29.10    4.00
  -1   6   0   32.70    5.40
  -1   6   0   33.60    3.60
  -1   6   0   29.70    5.20
   0  -6   0  193.28   12.60
   0  -6   0  209.58   14.00
   0  -6   0  174.68   11.70
   0  -6   0  198.98   12.90
   0  -6   0  220.78   13.70
   0  -6   0  222.98   11.80
   0  -6   0  197.78   11.10
   0   6   0  196.28    8.40
   0   6   0  189.78   11.60
   0   6   0  210.88   11.10
   0   6   0  218.28   10.40
   0   6   0  203.38   11.80
   0   6   0  191.98    9.90
   0   6   0  211.58   10.80
   0   6   0  200.18   12.30
   0   6   0  184.38   11.40
  -1  -6   0    1.40    2.10
  -1  -6   0   -0.40    2.10
  -1  -6   0    1.40    1.40
  -1  -6   0    0.60    2.10
  -1  -6   0   -0.10    1.70
  -1  -6   0   -1.00    1.20
  -1  -6   0    0.10    2.20
  -1  -6   0    1.00    1.30
  -1  -6   0    0.60    1.80
  -1  -6   0    0.70    1.30
   1   6   0    1.90    1.60
   1   6   0   -1.90    1.10
   1   6   0    0.90    1.70
   1   6   0    0.20    2.10
   1   6   0   -0.20    1.30
   1   6   0    2.10    1.80
  -2  -6   0   17.00    4.60
  -2  -6   0   24.10    4.60
  -2  -6   0   16.70    3.20
  -2  -6   0   22.60    5.40
  -2  -6   0   26.80    4.20
  -2  -6   0   21.60    2.70
  -2  -6   0   20.20    4.40
  -2  -6   0   16.90    4.50
  -2  -6   0   18.00    4.70
   2   6   0   13.20    3.60
   2   6   0   15.00    3.40
   2   6   0   25.30    5.30
   2   6   0   26.10    4.80
   2   6   0   25.30    5.10
   2   6   0   14.80    3.80
  -3  -6   0  145.79   10.10
  -3  -6   0  129.49    9.90
  -3  -6   0  154.98   10.20
  -3  -6   0  137.39    9.20
  -3  -6   0  142.99   10.50
  -3  -6   0  151.08   10.00
  -3  -6   0  137.29   10.70
  -3  -6   0  149.99    9.30
   3   6   0  134.09    9.80
   3   6   0  151.48   11.20
   3   6   0  134.29    9.30
   3   6   0  143.19   10.10
   3   6   0  146.89   11.00
   3   6   0  134.79    9.90
  -4  -6   0    2.50    2.30
  -4  -6   0    0.50    1.80
  -4  -6   0    1.10    1.40
  -4  -6   0    3.00    2.30
  -4  -6   0   -3.30    3.10
  -4  -6   0    2.00    3.00
  -4  -6   0    3.30    2.00
   4   6   0    4.40    2.50
   4   6   0    0.50    1.80
   4   6   0    0.60    1.90
   4   6   0    1.20    2.20
   4   6   0    2.10    2.40
   4   6   0    2.90    2.40
  -5  -6   0   80.39    7.30
  -5  -6   0   71.19    8.40
  -5  -6   0   81.49    7.80
  -5  -6   0   77.79    7.70
  -5  -6   0   96.69    8.00
  -5  -6   0   95.79   13.80
  -5  -6   0   74.09    5.80
   5   6   0   78.69    7.70
   5   6   0   73.39    7.30
   5   6   0   66.59   11.50
   5   6   0   89.09    8.50
   5   6   0   76.69    8.40
  -6  -6   0  164.98   13.70
  -6  -6   0  142.39    7.40
  -6  -6   0  133.99   11.10
  -6  -6   0  149.09   10.30
  -6  -6   0  120.89   10.30
   6   6   0  153.68   11.30
   6   6   0  153.98   12.70
   6   6   0  154.38   12.10
   6   6   0  151.38   11.00
   6   6   0  138.29   11.90
   6   6   0  139.99   12.30
  -7  -6   0   21.90    6.30
  -7  -6   0   17.40    5.30
  -7  -6   0   19.40    7.00
   7   6   0   21.40    5.90
   7   6   0   21.60    6.00
   7   6   0    9.60    4.90
   7   6   0   16.10    5.00
   7   6   0   24.70    6.40
   7   6   0   22.40    5.80
  -8  -6   0   79.39   12.90
  -8  -6   0   91.39   10.70
  -8  -6   0   69.59    8.90
   8   6   0   66.89   10.80
   8   6   0   63.09    9.20
   8   6   0   87.19   11.40
   8   6   0   68.49   11.50
   8   6   0   79.59   10.70
   8   6   0   94.29   11.00
  -9  -6   0    6.30    6.50
  -9  -6   0    4.50    6.00
  -9  -6   0    9.10    8.20
   9   6   0   24.90    8.70
   9   6   0   14.60    7.40
   9   6   0   14.40    5.90
   9   6   0   15.50    6.10
   9   6   0    8.30    7.00
   9   6   0   20.40    7.50
   6  -7   0  -13.70    6.10
   6  -7   0   -4.70    4.80
   6  -7   0   -4.40    9.00
  -6   7   0    6.00    4.10
  -6   7   0    5.00    4.00
   5  -7   0   35.10    8.10
   5  -7   0   41.00   11.00
   5  -7   0   41.90    7.60
   5  -7   0   40.40    6.00
   5  -7   0   35.40    6.60
   5  -7   0   42.30    6.30
  -5   7   0   32.90    7.80
  -5   7   0   39.80    7.10
   4  -7   0   31.00    7.90
   4  -7   0   13.20    3.90
   4  -7   0   12.00    6.00
   4  -7   0   19.50    4.80
   4  -7   0   32.70    6.90
   4  -7   0   25.40    5.70
   4  -7   0   17.80    5.40
  -4   7   0   17.80    5.00
  -4   7   0   22.50    3.90
  -4   7   0   25.90    5.80
   3  -7   0    9.80    3.30
   3  -7   0   13.80    5.20
   3  -7   0    6.80    5.10
   3  -7   0    5.10    3.10
   3  -7   0    7.20    3.50
   3  -7   0   13.40    5.40
   3  -7   0   21.60    5.60
  -3   7   0    6.70    3.20
  -3   7   0    6.70    3.10
  -3   7   0    4.80    3.70
  -3   7   0    5.50    2.40
   2  -7   0  158.58   15.70
   2  -7   0  144.69   13.90
   2  -7   0  152.68   10.30
   2  -7   0  148.39    9.50
   2  -7   0  132.09   12.40
   2  -7   0  129.29   11.30
   2  -7   0  137.89   12.00
  -2   7   0  140.59    9.20
  -2   7   0  134.09    7.30
  -2   7   0  157.48    7.30
  -2   7   0  147.79   10.80
  -2   7   0  133.29    9.20
  -2   7   0  128.89    8.30
  -2   7   0  149.29   11.20
   1  -7   0   15.60    3.70
   1  -7   0    8.20    5.10
   1  -7   0    8.20    4.30
   1  -7   0    9.60    4.00
   1  -7   0    7.80    2.80
   1  -7   0   10.90    3.90
   1  -7   0   12.90    4.30
  -1   7   0   13.70    2.70
  -1   7   0    9.70    3.10
  -1   7   0   12.10    4.20
  -1   7   0   17.30    2.40
  -1   7   0   10.90    2.70
  -1   7   0   11.20    3.40
  -1   7   0   12.90    4.00
  -1   7   0   14.70    3.80
   0  -7   0   34.60    7.80
   0  -7   0   36.80    5.80
   0  -7   0   41.30    5.80
   0  -7   0   44.00    6.80
   0  -7   0   30.50    6.30
   0  -7   0   30.70    4.80
   0  -7   0   33.50    6.80
   0   7   0   32.70    6.10
   0   7   0   32.60    5.50
   0   7   0   33.10    4.70
   0   7   0   38.70    6.60
   0   7   0   43.50    5.70
   0   7   0   32.70    2.90
   0   7   0   33.50    2.90
   0   7   0   28.10    5.30
   0   7   0   42.00    6.60
  -1  -7   0   13.70    5.20
  -1  -7   0   16.20    5.00
  -1  -7   0   13.40    3.40
  -1  -7   0   15.70    3.50
  -1  -7   0   18.40    4.50
  -1  -7   0    7.60    3.30
  -1  -7   0   17.20    5.30
  -1  -7   0   14.00    3.00
  -1  -7   0   10.20    3.60
   1   7   0    9.90    3.50
   1   7   0   15.90    4.30
   1   7   0   18.10    4.70
   1   7   0   15.10    3.70
   1   7   0   16.80    4.40
   1   7   0   10.70    3.20
  -2  -7   0   -0.40    2.90
  -2  -7   0    2.00    3.30
  -2  -7   0    4.90    2.80
  -2  -7   0    6.60    2.50
  -2  -7   0    0.40    2.00
  -2  -7   0   -1.50    2.50
  -2  -7   0    2.60    2.20
  -2  -7   0    8.90    2.40
   2   7   0    2.20    2.60
   2   7   0    2.00    2.30
   2   7   0    4.30    2.70
   2   7   0    2.80    3.30
   2   7   0    2.80    2.20
   2   7   0    0.10    1.60
  -3  -7   0   -1.70    1.90
  -3  -7   0    1.90    3.10
  -3  -7   0    1.40    1.70
  -3  -7   0    2.80    2.10
  -3  -7   0   -1.90    2.50
  -3  -7   0   -0.60    2.50
  -3  -7   0    2.60    3.30
   3   7   0   -2.80    1.80
   3   7   0    0.00    2.10
   3   7   0   -1.10    1.70
   3   7   0    1.00    2.00
   3   7   0   -6.00    2.20
   3   7   0    2.70    2.30
  -4  -7   0  238.98   14.20
  -4  -7   0  257.77   13.70
  -4  -7   0  225.88   15.40
  -4  -7   0  236.08   15.20
  -4  -7   0  217.88   14.00
  -4  -7   0  250.87   15.40
  -4  -7   0  230.98   14.60
   4   7   0  257.97   14.80
   4   7   0  244.28   15.20
   4   7   0  257.47   17.20
   4   7   0  247.28   16.60
   4   7   0  234.18   14.90
  -5  -7   0    1.00    3.00
  -5  -7   0   -5.10    2.80
  -5  -7   0    6.60    4.80
  -5  -7   0    1.60    2.00
  -5  -7   0    0.00    2.80
  -5  -7   0    0.70    2.10
  -5  -7   0    2.20    3.20
   5   7   0    2.00    2.70
   5   7   0    1.60    2.70
   5   7   0   -0.30    2.90
   5   7   0    1.20    3.20
   5   7   0   -2.20    2.10
   5   7   0   -2.00    3.70
  -6  -7   0   46.10    7.30
  -6  -7   0   34.20    7.00
  -6  -7   0   52.29    9.60
  -6  -7   0   51.39    7.60
  -6  -7   0   47.00    4.80
   6   7   0   54.29    9.30
   6   7   0   52.99    9.30
   6   7   0   61.19   10.20
   6   7   0   50.09    7.80
   6   7   0   66.39    9.50
   6   7   0   51.49    7.90
  -7  -7   0   13.80    5.50
  -7  -7   0   18.60    5.80
  -7  -7   0    4.20    4.80
  -7  -7   0   -2.60    5.30
   7   7   0   13.90    5.70
   7   7   0   18.70    5.60
   7   7   0   19.10    5.60
   7   7   0   21.60    6.80
   7   7   0   20.00    6.20
   7   7   0   17.10    6.50
  -8  -7   0   19.60    7.40
  -8  -7   0   21.30    6.90
  -8  -7   0   15.80    6.30
   8   7   0   20.90    6.50
   8   7   0   17.40    6.90
   8   7   0   26.80    8.20
   8   7   0   24.20    7.50
   8   7   0   13.50    6.50
   5  -8   0   37.30    9.90
   5  -8   0   52.39   21.60
   5  -8   0   32.80    9.00
   5  -8   0   36.10    9.10
   5  -8   0   32.80    6.50
  -5   8   0   31.60    6.80
  -5   8   0   30.60    5.30
   4  -8   0  185.18   16.30
   4  -8   0  211.78   14.40
   4  -8   0  199.98   19.80
   4  -8   0  185.58   14.20
   4  -8   0  201.18   15.70
   4  -8   0  192.68   11.90
  -4   8   0  188.18   14.00
  -4   8   0  200.18   11.30
   3  -8   0   -4.40    3.50
   3  -8   0    1.60    3.40
   3  -8   0    2.10    3.70
   3  -8   0    0.40    3.90
   3  -8   0   10.30    5.90
   3  -8   0    3.50    3.00
  -3   8   0   -4.90    3.60
  -3   8   0    0.00    2.50
  -3   8   0   -0.30    2.70
   2  -8   0    8.20    4.00
   2  -8   0    4.20    4.00
   2  -8   0   -0.20    3.90
   2  -8   0    5.80    3.00
   2  -8   0    3.30    3.10
   2  -8   0    2.60    3.50
  -2   8   0    4.60    3.80
  -2   8   0    7.00    3.10
  -2   8   0    7.30    2.30
  -2   8   0    3.10    2.80
   1  -8   0    4.10    3.00
   1  -8   0    9.50    3.70
   1  -8   0    7.50    5.00
   1  -8   0    2.60    3.20
   1  -8   0    4.50    2.70
   1  -8   0   -1.60    3.20
   1  -8   0    6.60    4.30
  -1   8   0    5.60    3.60
  -1   8   0    4.60    3.30
  -1   8   0    7.60    3.00
  -1   8   0    9.90    3.90
  -1   8   0    7.10    1.80
  -1   8   0    5.50    2.40
  -1   8   0    4.30    2.40
   0  -8   0   32.00    5.40
   0  -8   0   35.50    5.60
   0  -8   0   38.20    8.20
   0  -8   0   35.20    7.80
   0  -8   0   31.00    6.70
   0  -8   0   29.00    5.40
   0  -8   0   44.20    9.00
   0   8   0   41.10    6.90
   0   8   0   35.70    6.80
   0   8   0   22.40    5.70
   0   8   0   33.50    5.10
   0   8   0   20.40    5.10
   0   8   0   26.80    4.70
   0   8   0   36.20    6.30
  -1  -8   0  107.19    6.90
  -1  -8   0  106.89   10.90
  -1  -8   0  121.79   12.70
  -1  -8   0  109.89    8.40
  -1  -8   0  113.49   11.80
  -1  -8   0  121.09   11.90
  -1  -8   0  119.39    9.40
   1   8   0  113.29    8.50
   1   8   0  120.19   10.50
   1   8   0  106.19    9.10
   1   8   0  101.69   10.60
   1   8   0  112.39   10.50
  -2  -8   0  200.58   12.20
  -2  -8   0  199.48   14.70
  -2  -8   0  185.28   14.80
  -2  -8   0  189.28   12.60
  -2  -8   0  186.08   14.30
  -2  -8   0  178.88   11.00
   2   8   0  192.88   14.50
   2   8   0  178.88   12.00
   2   8   0  190.88   12.40
   2   8   0  196.78   13.40
   2   8   0  187.28   13.80
   2   8   0  177.18   12.30
  -3  -8   0    7.50    3.00
  -3  -8   0    7.60    4.00
  -3  -8   0    2.80    2.60
  -3  -8   0    1.10    3.20
  -3  -8   0   10.20    3.70
  -3  -8   0    4.40    2.70
  -3  -8   0    1.50    4.50
   3   8   0    3.40    2.60
   3   8   0    3.80    2.70
   3   8   0    4.00    2.90
   3   8   0    5.70    3.20
   3   8   0    5.40    4.20
   3   8   0    7.70    3.70
  -4  -8   0    2.80    2.50
  -4  -8   0    8.70    5.00
  -4  -8   0   -1.50    2.80
  -4  -8   0    4.20    4.90
  -4  -8   0    0.00    2.60
  -4  -8   0   -4.10    2.90
  -4  -8   0    0.80    2.40
   4   8   0   -0.20    2.90
   4   8   0    6.50    3.50
   4   8   0   -2.60    2.50
   4   8   0   -0.30    2.50
  -5  -8   0   47.40    8.50
  -5  -8   0   66.49    7.40
  -5  -8   0   64.19    9.90
  -5  -8   0   49.40    6.80
  -5  -8   0   75.09   10.50
  -5  -8   0   67.99   10.10
   5   8   0   46.70    8.10
   5   8   0   49.70    8.20
   5   8   0   61.29    9.20
   5   8   0   40.20    7.30
   5   8   0   45.30    9.30
   5   8   0   46.30    8.60
  -6  -8   0   92.89   10.00
  -6  -8   0   87.79   10.80
  -6  -8   0   96.89    7.50
  -6  -8   0   96.49   11.80
  -6  -8   0   86.99    9.60
  -6  -8   0  100.39   10.50
   6   8   0  111.09   10.70
   6   8   0  103.19   11.40
   6   8   0   93.19   11.00
   6   8   0  107.39   11.30
   6   8   0  101.39   11.50
   6   8   0   98.89   13.80
  -7  -8   0   60.19    9.40
  -7  -8   0   96.89   14.40
  -7  -8   0   47.50    8.30
  -7  -8   0   73.69    5.80
   7   8   0   73.99   10.20
   7   8   0   87.69   12.20
   7   8   0   66.09   10.30
   7   8   0   92.69   13.30
   7   8   0   63.39   10.90
   7   8   0   57.89    9.90
  -8  -8   0   -9.60    5.70
  -8  -8   0    1.80    4.40
  -8  -8   0   -8.80    6.20
   8   8   0   -4.90    5.30
   8   8   0    5.70    5.70
   8   8   0   -1.80    5.50
   8   8   0    3.00    6.00
   5  -9   0   25.00   10.40
   5  -9   0   11.60    6.60
   5  -9   0   19.50    8.80
   5  -9   0    9.30    9.20
   5  -9   0   17.70    6.10
  -5   9   0   17.20    5.80
  -5   9   0    5.00    5.50
   4  -9   0   28.60    7.90
   4  -9   0   37.50    8.30
   4  -9   0   63.59   12.90
   4  -9   0   36.90    6.60
   4  -9   0   60.09   10.30
   4  -9   0   33.90   11.50
  -4   9   0   53.89    9.20
  -4   9   0   42.30    5.80
   3  -9   0   16.30    6.10
   3  -9   0   26.20    7.90
   3  -9   0   16.60    5.80
   3  -9   0   17.20    6.70
   3  -9   0   12.40    5.30
   3  -9   0   16.40    9.20
  -3   9   0   17.40    4.50
  -3   9   0   16.50    4.90
   2  -9   0    7.10    3.60
   2  -9   0    4.70    4.40
   2  -9   0   10.80    7.60
   2  -9   0   -4.00    3.10
   2  -9   0   15.00    5.50
   2  -9   0    4.50    4.90
   2  -9   0    3.20    3.70
  -2   9   0    0.60    4.60
  -2   9   0    5.30    3.50
  -2   9   0    5.10    2.60
  -2   9   0    5.40    3.50
   1  -9   0   32.30    8.20
   1  -9   0   35.30    6.50
   1  -9   0   32.60    8.90
   1  -9   0   31.90    7.80
   1  -9   0   33.50    5.50
   1  -9   0   36.00    7.10
   1  -9   0   11.20    4.90
  -1   9   0   33.70    5.90
  -1   9   0   26.10    4.30
  -1   9   0   34.50    6.50
  -1   9   0   24.80    4.10
  -1   9   0   36.50    6.90
   0  -9   0   84.39   13.10
   0  -9   0   52.69    8.80
   0  -9   0   78.09   11.10
   0  -9   0   68.79    7.90
   0  -9   0   64.99    9.00
   0  -9   0   61.09    6.60
   0  -9   0   72.89   13.30
   0   9   0   64.49    8.80
   0   9   0   55.69    8.20
   0   9   0   51.99    7.80
   0   9   0   67.49    6.80
   0   9   0   67.29    9.40
   0   9   0   69.19    6.70
   0   9   0   82.29   11.30
   0   9   0   60.49    5.60
  -1  -9   0   -0.40    2.30
  -1  -9   0    2.60    4.10
  -1  -9   0    0.20    3.40
  -1  -9   0   -0.30    3.60
  -1  -9   0    4.30    3.10
  -1  -9   0    1.60    4.80
  -1  -9   0    6.20    3.20
   1   9   0   -1.60    2.10
   1   9   0   -2.50    3.80
   1   9   0    3.40    2.80
   1   9   0    4.10    4.20
   1   9   0    4.50    3.60
   1   9   0    5.50    3.80
   1   9   0   -3.10    2.50
   1   9   0   -2.30    2.40
  -2  -9   0   14.70    6.10
  -2  -9   0   12.40    5.50
  -2  -9   0   11.20    4.00
  -2  -9   0   19.30    4.60
  -2  -9   0    9.70    4.80
  -2  -9   0   12.60    6.30
  -2  -9   0    8.60    5.90
  -2  -9   0   21.30    4.60
   2   9   0   10.50    5.20
   2   9   0   17.90    5.50
   2   9   0    9.70    5.20
   2   9   0    8.50    3.70
   2   9   0   11.30    4.00
  -3  -9   0   42.30    6.80
  -3  -9   0   31.30    7.80
  -3  -9   0   42.30    8.90
  -3  -9   0   41.50    8.30
  -3  -9   0   28.30    6.40
  -3  -9   0   30.20    5.80
  -3  -9   0   26.60    5.20
   3   9   0   19.50    6.50
   3   9   0   33.70    7.90
   3   9   0   28.80    6.60
   3   9   0   30.30    6.30
   3   9   0   26.80    5.90
   3   9   0   39.60    7.00
  -4  -9   0   83.29    8.60
  -4  -9   0   94.29   10.70
  -4  -9   0   62.49    9.70
  -4  -9   0   86.69   11.80
  -4  -9   0   81.69    8.50
  -4  -9   0   86.39   12.20
  -4  -9   0   79.79   12.30
   4   9   0   73.99   10.80
   4   9   0  111.89   12.20
   4   9   0   95.09    9.50
   4   9   0   82.69    8.50
   4   9   0   82.49    9.30
   4   9   0   95.89   11.50
  -5  -9   0    0.80    3.90
  -5  -9   0    0.90    7.30
  -5  -9   0    5.70    4.50
  -5  -9   0   -1.50    3.50
  -5  -9   0    0.40    3.30
  -5  -9   0   -2.30    2.90
  -5  -9   0    0.80    4.40
   5   9   0    5.80    4.20
   5   9   0    1.50    4.30
   5   9   0    1.70    3.90
   5   9   0   -0.20    3.80
   5   9   0    8.00    5.50
   5   9   0    0.80    3.90
  -6  -9   0    1.20    3.10
  -6  -9   0    0.00    5.00
  -6  -9   0    2.60    4.70
  -6  -9   0    2.70    3.40
  -6  -9   0    8.90    5.80
   6   9   0    7.80    4.70
   6   9   0    4.60    4.10
   6   9   0   -9.00    4.40
   6   9   0    2.50    5.30
   6   9   0    2.70    4.60
   6   9   0    3.30    4.30
  -7  -9   0   31.60   11.40
  -7  -9   0   17.20    7.60
  -7  -9   0   19.90    6.30
  -7  -9   0   40.00    5.40
   7   9   0   45.40   10.30
   7   9   0   40.40    9.80
   7   9   0   29.90    7.00
   7   9   0   36.70   11.40
   7   9   0   30.60    8.40
   4 -10   0    0.80    9.00
   4 -10   0    5.00    7.30
   4 -10   0   10.10    7.00
   4 -10   0   11.90    6.40
   4 -10   0    7.00    7.30
  -4  10   0    3.30    5.10
  -4  10   0   11.80    5.30
   3 -10   0    1.40    6.20
   3 -10   0   13.00    6.00
   3 -10   0    8.70    5.20
   3 -10   0    8.50    5.10
   3 -10   0    3.40    6.70
   3 -10   0    1.10    5.60
   3 -10   0   12.50    5.50
  -3  10   0    2.80    4.20
  -3  10   0    1.90    3.80
   2 -10   0   -6.00    4.20
   2 -10   0   -7.00    5.40
   2 -10   0   -0.60    3.90
   2 -10   0   -2.30    5.90
   2 -10   0   -3.10    4.60
   2 -10   0    7.00    5.00
   2 -10   0    4.10    3.70
  -2  10   0    4.20    2.70
  -2  10   0   -0.90    3.90
  -2  10   0    2.80    3.60
   1 -10   0   36.10    9.20
   1 -10   0   24.90    5.80
   1 -10   0   39.60   10.00
   1 -10   0   27.80    7.30
   1 -10   0   33.60   10.10
   1 -10   0   31.50    6.00
   1 -10   0   39.00    9.40
  -1  10   0   31.20    6.90
  -1  10   0   36.80    7.90
  -1  10   0   20.60    4.50
  -1  10   0   30.30    7.00
  -1  10   0   38.60    5.70
   0 -10   0   77.09   10.70
   0 -10   0   62.69    7.10
   0 -10   0   69.69   11.00
   0 -10   0   74.19   12.40
   0 -10   0   65.09   12.20
   0 -10   0   62.19    9.10
   0 -10   0   61.29   12.90
   0  10   0   63.49    9.60
   0  10   0   62.69   10.00
   0  10   0   48.80    9.80
   0  10   0   60.49    6.80
   0  10   0   64.59    6.90
  -1 -10   0    1.00    2.70
  -1 -10   0    0.60    4.10
  -1 -10   0    3.50    5.10
  -1 -10   0    1.90    5.20
  -1 -10   0   -0.20    3.30
  -1 -10   0    5.50    5.80
   1  10   0   -1.00    2.60
   1  10   0   -0.50    4.70
   1  10   0    2.70    3.40
   1  10   0   -2.60    2.90
   1  10   0    3.00    3.70
   1  10   0    0.10    3.10
   1  10   0    1.00    3.40
   1  10   0    1.40    6.10
  -2 -10   0   80.89   10.30
  -2 -10   0   75.69   12.70
  -2 -10   0   70.69    7.50
  -2 -10   0   62.29    6.80
  -2 -10   0   68.19   11.90
  -2 -10   0   58.79   11.40
  -2 -10   0   68.29   11.70
   2  10   0   68.09    7.10
   2  10   0   63.29    8.60
   2  10   0   60.69    9.80
   2  10   0   54.99    8.60
   2  10   0   63.29   11.10
   2  10   0   69.19   10.70
   2  10   0   65.19    8.80
  -3 -10   0    6.90    7.50
  -3 -10   0   12.90    4.70
  -3 -10   0   10.30    7.30
  -3 -10   0   13.30    4.80
  -3 -10   0   16.00    7.50
  -3 -10   0    3.00    4.60
  -3 -10   0   10.60    4.20
   3  10   0    5.00    4.50
   3  10   0   11.80    5.00
   3  10   0   12.00    4.90
   3  10   0    9.90    6.50
   3  10   0   15.40    4.90
   3  10   0    6.80    5.90
   3  10   0    6.80    4.40
  -4 -10   0    4.80    8.30
  -4 -10   0    1.90    4.20
  -4 -10   0  -11.50    6.50
  -4 -10   0    4.70    3.80
  -4 -10   0   -0.50    4.70
  -4 -10   0    3.90    3.80
  -4 -10   0    3.60    4.30
   4  10   0   -2.00    5.30
   4  10   0   -3.60    4.10
   4  10   0    4.70    4.00
   4  10   0   -1.40    3.90
   4  10   0   -0.40    5.60
   4  10   0   -6.70    3.70
  -5 -10   0   -3.40   11.50
  -5 -10   0   47.70   10.10
  -5 -10   0   40.50    7.50
  -5 -10   0   48.20    8.90
  -5 -10   0   33.60    8.00
  -5 -10   0   37.90    6.70
  -5 -10   0   16.70   10.30
  -5 -10   0   32.10    6.60
   5  10   0   54.29   10.10
   5  10   0   33.00    9.10
   5  10   0   38.10   10.00
   5  10   0   42.40    7.30
   5  10   0   39.70    8.10
   5  10   0   35.40    7.80
  -6 -10   0   -4.50    3.80
  -6 -10   0    6.10    4.20
  -6 -10   0    8.00    7.60
  -6 -10   0   -0.10    6.20
  -6 -10   0    4.00    5.40
  -6 -10   0   -6.30    5.70
   6  10   0   -7.60    5.20
   6  10   0   -1.30    5.00
   6  10   0    0.50    5.00
   6  10   0    2.20    4.80
   6  10   0    0.20    5.00
   6  10   0    0.70   10.00
   6  10   0   10.10    8.50
  -7 -10   0    0.50    5.40
  -7 -10   0   -2.10    7.10
  -7 -10   0   -3.80    4.50
  -7 -10   0  -11.00    7.40
   7  10   0    1.70    6.50
   7  10   0    0.50    6.70
   7  10   0   -5.90    5.80
   7  10   0    5.40    7.50
   7  10   0    4.40    6.80
   7  10   0   -1.00    6.10
   7  10   0    0.50    6.30
   2 -11   0    1.60    5.90
   2 -11   0   -5.30    6.50
   2 -11   0   -0.50    6.50
   2 -11   0   -9.40    5.60
   2 -11   0    6.80    7.40
  -2  11   0    0.80    4.20
  -2  11   0   -0.50    4.70
   1 -11   0    1.70    5.20
   1 -11   0    3.10    7.80
   1 -11   0   -1.00    5.30
   1 -11   0   14.80    8.30
   1 -11   0   -0.30    5.30
   1 -11   0   -9.30    4.30
  -1  11   0   13.90    8.80
  -1  11   0    0.30    3.60
  -1  11   0   -1.80    4.30
  -1  11   0   10.70    4.20
   0 -11   0   -3.70    6.60
   0 -11   0   -6.20    6.60
   0 -11   0    7.90    4.90
   0 -11   0   -3.70    3.90
   0  11   0   -6.20    4.20
   0  11   0   -2.10    3.20
   0  11   0   -1.40    6.30
   0  11   0    4.20    4.10
   0  11   0   -2.60    4.00
  -1 -11   0   64.69   12.50
  -1 -11   0   41.90   10.70
  -1 -11   0   39.20    8.90
  -1 -11   0   53.69   10.20
  -1 -11   0   39.30    8.20
  -1 -11   0   36.90    6.60
   1  11   0   45.20    8.90
   1  11   0   40.70    8.00
   1  11   0   52.19    9.90
   1  11   0   38.10    7.80
   1  11   0   42.20    7.80
   1  11   0   46.90    7.70
  -2 -11   0    0.60    3.80
  -2 -11   0    6.20    6.60
  -2 -11   0    7.00    7.90
  -2 -11   0   -0.40    3.90
  -2 -11   0   -2.70    5.40
  -2 -11   0    4.60    4.80
   2  11   0   -1.90    3.50
   2  11   0   -9.90    3.90
   2  11   0    2.50    4.20
   2  11   0   -4.00    5.60
   2  11   0   -2.20    4.00
   2  11   0   -0.10    4.30
   2  11   0    1.90    3.80
   2  11   0    8.90    8.00
  -3 -11   0   30.30   10.30
  -3 -11   0   37.70    7.30
  -3 -11   0   28.80    7.30
  -3 -11   0   27.40    6.00
  -3 -11   0   70.69   14.10
  -3 -11   0   47.30   11.10
  -3 -11   0   33.40   10.40
   3  11   0   23.30    6.60
   3  11   0   37.20    7.90
   3  11   0   24.80    9.40
   3  11   0   19.80    7.80
   3  11   0   46.10    8.10
   3  11   0   30.70    9.60
   3  11   0   51.69   13.50
  -4 -11   0    0.80    9.20
  -4 -11   0   -4.50    4.50
  -4 -11   0    8.80    5.00
  -4 -11   0    9.80   11.10
  -4 -11   0    0.90    6.30
  -4 -11   0    0.90    5.80
   4  11   0   -2.90    7.10
   4  11   0    3.60   11.00
   4  11   0  -10.50    4.10
   4  11   0   -1.90    4.80
   4  11   0   -1.20    5.60
   4  11   0    0.70    5.30
   4  11   0   -7.20    4.20
  -5 -11   0    4.10    7.10
  -5 -11   0   11.00    7.10
  -5 -11   0    8.30    4.80
  -5 -11   0   15.30    7.80
  -5 -11   0   15.80    5.60
  -5 -11   0   13.70    7.70
   5  11   0   22.90    7.10
   5  11   0   16.00    9.20
   5  11   0    7.70    6.40
   5  11   0   14.90    8.60
   5  11   0    7.20    5.40
   5  11   0   15.20    6.70
   5  11   0   13.40    7.00
   0 -12   0   14.90    9.10
   0 -12   0    7.10    5.70
   0 -12   0   19.50   10.50
   0 -12   0   11.50    7.50
   0 -12   0   22.80    8.00
   0 -12   0   16.40   10.20
   0  12   0    3.20    4.90
   0  12   0   21.50   10.40
   0  12   0   20.60    5.30
   0  12   0   20.60    6.80
  -1 -12   0    2.20    5.40
  -1 -12   0   -5.60    9.00
  -1 -12   0   -0.60    6.20
  -1 -12   0    4.50    9.00
  -1 -12   0   15.00    5.40
  -1 -12   0   -9.20    5.80
   1  12   0   -3.50    4.90
   1  12   0    6.10    6.00
   1  12   0    3.60    5.70
   1  12   0    3.30    8.20
   1  12   0    2.10    4.20
  -2 -12   0    7.50    7.70
  -2 -12   0    6.30   11.20
  -2 -12   0    2.30    5.50
  -2 -12   0    7.80    5.10
  -2 -12   0    0.30   10.10
  -2 -12   0   14.00    7.90
   2  12   0    9.20    5.50
   2  12   0   16.30    7.10
   2  12   0    6.60    6.20
   2  12   0   13.20    5.90
   2  12   0    5.40    5.40
  -3 -12   0   24.50    7.70
  -3 -12   0   10.50    5.50
  -3 -12   0   25.10    9.20
  -3 -12   0   18.80   11.30
  -3 -12   0   15.20    6.70
  -3 -12   0   24.40   12.60
   3  12   0   27.80    7.10
   3  12   0   25.10    9.00
   3  12   0   26.10    8.40
   3  12   0   22.70    7.40
   3  12   0   12.70    8.40
   3  12   0   24.20    7.20
   3  12   0   24.20   12.10
   3  12  -1   34.00    8.10
   3  12  -1   33.60    9.10
   3  12  -1    5.20    8.70
   3  12  -1   35.00   12.60
   3  12  -1   10.00    9.20
   3  12  -1   20.80    7.10
  -3 -12   1   31.10   12.60
  -3 -12   1   23.10    6.00
  -3 -12   1   29.10    8.00
  -3 -12   1   50.09   11.50
  -3 -12   1   24.10    8.00
  -3 -12   1   28.10   13.50
   2  12  -1    0.60    5.50
   2  12  -1   15.90    5.90
   2  12  -1    6.60    6.00
   2  12  -1    7.00    5.70
   2  12  -1   15.20    6.70
  -2 -12   1    6.50    7.10
  -2 -12   1   11.80    7.10
  -2 -12   1   10.10   10.60
  -2 -12   1   10.60    6.00
  -2 -12   1   13.80    9.70
   1  12  -1   -3.40    4.40
   1  12  -1   14.40    6.30
   1  12  -1    2.30    4.70
   1  12  -1    1.10    5.30
   1  12  -1    9.20    7.80
  -1 -12   1   12.90    6.90
  -1 -12   1   -1.40    5.20
  -1 -12   1   18.40    8.90
  -1 -12   1   11.40    6.20
  -1 -12   1   10.40   10.50
  -1 -12   1   12.50    7.30
   0  12  -1   29.60    7.70
   0  12  -1   18.60    5.60
   0  12  -1    6.90   11.40
   0  12  -1    5.20    6.40
   0 -12   1    6.30    9.40
   0 -12   1   15.60    6.00
   0 -12   1    6.00    6.90
   0 -12   1   16.80    6.90
   0 -12   1   17.40    7.90
   0 -12   1   11.30   10.30
   5  11  -1   30.00   10.80
   5  11  -1   36.40   10.80
   5  11  -1   30.70    7.40
   5  11  -1   38.80    8.60
   5  11  -1   31.80    8.10
   5  11  -1   37.80    9.20
  -5 -11   1   45.30    9.10
  -5 -11   1   41.60   10.20
  -5 -11   1   48.90    8.00
  -5 -11   1   34.50    9.20
  -5 -11   1   18.30    7.10
  -5 -11   1   39.10    9.30
   4  11  -1    7.00    4.90
   4  11  -1    9.50    8.20
   4  11  -1    7.10    5.00
   4  11  -1   -8.80    4.20
   4  11  -1   -9.40    4.30
  -4 -11   1   14.90   11.20
  -4 -11   1    0.10    5.80
  -4 -11   1   -6.40   10.60
  -4 -11   1   -0.10    9.10
  -4 -11   1    1.00    4.70
  -4 -11   1   -1.60    6.40
  -4 -11   1   -0.70    4.80
   3  11  -1    5.90    7.40
   3  11  -1   -5.10    4.00
   3  11  -1    1.00    5.80
   3  11  -1    0.40    5.10
   3  11  -1   -1.50    4.30
  -3 -11   1    0.90    4.60
  -3 -11   1   13.20    6.50
  -3 -11   1    5.80    4.20
  -3 -11   1  -10.40    5.20
  -3 -11   1   -2.40    8.50
  -3 -11   1    5.70    7.30
   2  11  -1  -11.50    3.80
   2  11  -1   -2.40    4.50
   2  11  -1   -1.00    4.30
   2  11  -1   -2.10    3.80
   2  11  -1  -10.50    3.30
   2  11  -1   -8.30    5.30
   2  11  -1   -1.90    4.80
   2  11  -1    4.50    8.20
  -2 -11   1   -3.30    6.30
  -2 -11   1   -3.30    4.00
  -2 -11   1   -4.90    4.80
  -2 -11   1   -0.20    5.10
  -2 -11   1    0.80    3.30
  -2 -11   1    4.90    8.10
   1  11  -1   13.70    5.20
   1  11  -1   30.70    8.60
   1  11  -1   17.70    5.50
   1  11  -1   18.40    6.10
   1  11  -1   36.50    8.30
   1  11  -1   16.10    5.70
  -1 -11   1   28.50    9.30
  -1 -11   1   29.40    8.20
  -1 -11   1   22.10    5.80
  -1 -11   1   10.30    5.30
  -1 -11   1   23.50    8.40
  -1 -11   1    9.10    6.40
   0  11  -1   11.60    6.80
   0  11  -1    3.70    4.50
   0  11  -1   12.00    4.60
   0  11  -1   14.80    5.50
   0 -11   1   28.20   10.60
   0 -11   1   18.20    8.90
   0 -11   1   25.20    6.20
   0 -11   1    8.70    8.30
   0 -11   1   21.50    5.80
   0 -11   1   16.80    5.40
  -1  11  -1   18.80    6.30
  -1  11  -1   19.60    4.70
  -1  11  -1    6.70    4.90
   1 -11   1    5.70    8.70
   1 -11   1   17.00    5.90
   1 -11   1   13.90    5.30
   1 -11   1   15.50    7.60
   1 -11   1    8.90    8.00
   1 -11   1   26.60    7.40
  -2  11  -1    8.10    5.40
  -2  11  -1   -0.90    4.80
   2 -11   1    6.80    5.90
   2 -11   1    8.90    5.20
   2 -11   1   -3.40    5.50
   2 -11   1   -2.30    5.30
   2 -11   1   -2.70    5.70
   2 -11   1    5.80    7.60
   2 -11   1   -1.20    7.50
   6  10  -1   10.90    6.20
   6  10  -1    1.70    5.40
   6  10  -1    7.60    7.30
   6  10  -1   11.20    6.10
   6  10  -1    3.40    5.30
  -6 -10   1    4.10    7.70
  -6 -10   1    0.80    4.50
  -6 -10   1    9.70    6.10
  -6 -10   1   -7.00    6.00
  -6 -10   1   10.10    4.90
  -6 -10   1    4.10    6.10
   5  10  -1   -0.80    4.20
   5  10  -1   -1.20    4.60
   5  10  -1   -0.20    6.30
   5  10  -1    1.80    5.90
   5  10  -1   -0.70    4.10
   5  10  -1   -8.80    3.80
  -5 -10   1   -1.40    3.70
  -5 -10   1    4.30    5.60
  -5 -10   1   -1.80    5.20
  -5 -10   1   -0.50    5.60
  -5 -10   1   -5.80    4.50
  -5 -10   1    0.80    3.80
   4  10  -1    6.00    6.60
   4  10  -1    2.40    4.10
   4  10  -1    5.20    4.20
   4  10  -1   11.90    4.70
   4  10  -1   13.60    5.50
   4  10  -1   10.10    7.50
  -4 -10   1   11.20    6.60
  -4 -10   1   11.20    4.50
  -4 -10   1   -5.20    7.40
  -4 -10   1    6.00    4.30
  -4 -10   1    3.80    5.20
  -4 -10   1    6.20    4.70
  -4 -10   1   -0.60    7.00
   3  10  -1   34.00    8.90
   3  10  -1   24.80    5.90
   3  10  -1   31.10    7.00
   3  10  -1   34.90    7.00
   3  10  -1   33.90    6.90
   3  10  -1   37.90   10.30
  -3 -10   1   28.80    9.60
  -3 -10   1   17.50    6.40
  -3 -10   1   25.20    6.00
  -3 -10   1   30.30    6.30
  -3 -10   1   28.30    9.60
  -3 -10   1   22.40    5.30
  -3 -10   1   32.40   11.00
   2  10  -1   58.29    8.40
   2  10  -1   48.20    8.80
   2  10  -1   51.49    9.50
   2  10  -1   50.39    8.50
   2  10  -1   45.40   10.20
   2  10  -1   57.89   10.40
  -2 -10   1   47.70    8.20
  -2 -10   1   47.50    8.70
  -2 -10   1   62.89   11.80
  -2 -10   1   56.39   10.80
  -2 -10   1   52.79    8.00
  -2 -10   1   65.99    6.80
  -2 -10   1   48.90   10.70
   1  10  -1   53.99    9.20
   1  10  -1   54.39    9.60
   1  10  -1   46.00    8.70
   1  10  -1   54.69   10.60
   1  10  -1   49.60    9.80
   1  10  -1   49.30    7.90
   1  10  -1   47.10    7.40
   1  10  -1   54.59    6.00
  -1 -10   1   61.59   11.80
  -1 -10   1   37.60    9.90
  -1 -10   1   57.69    8.60
  -1 -10   1   46.60    9.40
  -1 -10   1   35.20    6.80
  -1 -10   1   42.60    9.40
  -1 -10   1   62.79    9.20
   0  10  -1    5.20    3.50
   0  10  -1    2.00    2.80
   0  10  -1    2.30    7.00
   0  10  -1   -2.60    3.00
   0  10  -1    8.90    4.40
   0  10  -1    3.10    3.60
   0 -10   1   -2.20    3.40
   0 -10   1   -4.90    2.70
   0 -10   1   -7.90    5.00
   0 -10   1    4.00    5.20
   0 -10   1   -1.80    4.80
   0 -10   1    0.40    3.30
   0 -10   1    4.90    5.40
  -1  10  -1   -1.70    2.70
  -1  10  -1    3.60    5.80
  -1  10  -1    4.70    4.10
  -1  10  -1    1.90    3.80
   1 -10   1    5.30    6.60
   1 -10   1    8.90    6.30
   1 -10   1   -7.10    4.60
   1 -10   1   -2.60    4.30
   1 -10   1    5.30    4.60
   1 -10   1   -2.60    3.30
   1 -10   1   -5.00    3.20
  -2  10  -1   24.20    4.60
  -2  10  -1   14.30    4.70
  -2  10  -1   19.20    5.90
   2 -10   1   13.50    5.10
   2 -10   1   12.70    6.60
   2 -10   1   18.60    5.50
   2 -10   1   11.00    7.00
   2 -10   1   18.70    8.50
   2 -10   1   23.20    6.50
   2 -10   1   13.10    5.10
  -3  10  -1   88.89   12.50
  -3  10  -1   81.69    8.20
   3 -10   1   87.09   12.10
   3 -10   1   99.59   10.50
   3 -10   1  111.89   18.90
   3 -10   1  123.29   14.70
   3 -10   1   80.09   13.10
   3 -10   1   75.09    9.20
   3 -10   1  117.79   16.20
   7   9  -1   31.90    9.10
   7   9  -1   27.40    7.60
   7   9  -1   27.10    9.50
   7   9  -1   16.50    7.30
   7   9  -1   53.69   11.20
  -7  -9   1   27.00    4.80
  -7  -9   1   12.60    7.20
  -7  -9   1   22.80    8.20
  -7  -9   1   25.60    7.40
   6   9  -1   10.30    5.40
   6   9  -1    7.60    4.20
   6   9  -1   10.50    5.30
   6   9  -1    5.30    6.30
   6   9  -1    8.40    6.00
   6   9  -1    8.50    6.60
  -6  -9   1    8.30    5.70
  -6  -9   1   -1.70    5.00
  -6  -9   1    9.50    6.30
  -6  -9   1    7.20    7.50
  -6  -9   1    7.80    4.80
  -6  -9   1    1.10    3.40
   5   9  -1   52.99    9.20
   5   9  -1   53.29    9.50
   5   9  -1   67.29   11.00
   5   9  -1   93.79   13.50
   5   9  -1   59.89    9.50
  -5  -9   1   77.29   11.30
  -5  -9   1   53.79    8.20
  -5  -9   1   89.59   12.90
  -5  -9   1   70.69    7.70
  -5  -9   1   73.99   11.20
  -5  -9   1   66.99    9.20
   4   9  -1    0.40    3.20
   4   9  -1   -0.20    4.40
   4   9  -1   -3.80    3.30
   4   9  -1    3.60    4.40
   4   9  -1    4.80    3.50
   4   9  -1   -1.50    3.00
  -4  -9   1    1.40    3.20
  -4  -9   1   14.00    6.00
  -4  -9   1   -0.40    3.00
  -4  -9   1   -0.10    5.70
  -4  -9   1   -3.50    3.10
  -4  -9   1   -2.30    2.40
  -4  -9   1    4.80    3.90
   3   9  -1   -3.60    4.30
   3   9  -1    1.70    3.80
   3   9  -1    4.00    3.10
   3   9  -1    0.90    3.20
   3   9  -1    5.20    3.30
   3   9  -1    0.00    2.40
  -3  -9   1   -0.90    3.70
  -3  -9   1   -1.20    3.90
  -3  -9   1   -2.70    2.90
  -3  -9   1    1.00    2.40
  -3  -9   1    4.80    3.60
  -3  -9   1    1.80    5.60
  -3  -9   1   -2.10    4.50
   2   9  -1    5.30    3.70
   2   9  -1    9.50    5.30
   2   9  -1    7.70    4.30
   2   9  -1    4.70    3.00
   2   9  -1    5.00    3.00
   2   9  -1    6.80    3.40
  -2  -9   1   -2.00    3.60
  -2  -9   1    2.40    4.80
  -2  -9   1    2.80    4.50
  -2  -9   1    4.90    3.30
  -2  -9   1    4.00    2.60
  -2  -9   1    9.00    3.40
  -2  -9   1    5.80    3.20
  -2  -9   1    5.70    3.90
   1   9  -1   -2.10    2.60
   1   9  -1    3.00    3.60
   1   9  -1   -0.50    2.30
   1   9  -1    7.20    4.80
   1   9  -1    1.40    2.60
   1   9  -1   -1.50    2.40
  -1  -9   1   -1.30    3.60
  -1  -9   1   -3.20    3.30
  -1  -9   1    3.30    2.80
  -1  -9   1    2.60    3.60
  -1  -9   1   -1.30    2.40
  -1  -9   1    1.90    4.20
  -1  -9   1   -1.50    3.10
   0   9  -1    2.90    3.10
   0   9  -1    5.40    3.00
   0   9  -1    4.80    2.90
   0   9  -1    0.10    2.50
   0   9  -1    4.50    3.40
   0   9  -1    3.30    4.20
   0   9  -1   -0.60    4.80
   0  -9   1    2.60    3.90
   0  -9   1    5.00    4.40
   0  -9   1    1.60    4.60
   0  -9   1   -0.80    2.60
   0  -9   1    3.90    2.80
   0  -9   1    3.70    3.20
   0  -9   1    4.40    4.20
  -1   9  -1   66.59   10.60
  -1   9  -1   52.59    5.10
  -1   9  -1   70.49    9.40
  -1   9  -1   62.09    6.10
   1  -9   1   48.50    7.90
   1  -9   1   54.89    6.60
   1  -9   1   62.99    7.50
   1  -9   1   53.29    9.60
   1  -9   1   68.79   11.30
   1  -9   1   55.39   11.10
   1  -9   1   72.49   14.00
  -2   9  -1   10.70    5.50
  -2   9  -1   29.70    4.00
  -2   9  -1   23.10    5.90
  -2   9  -1   22.80    6.00
   2  -9   1   27.40    9.50
   2  -9   1   15.90    5.60
   2  -9   1    9.90    6.30
   2  -9   1   22.50    5.50
   2  -9   1   18.20    5.00
   2  -9   1   17.50    6.50
  -3   9  -1    1.10    3.50
  -3   9  -1    5.20    3.00
   3  -9   1    3.90    3.90
   3  -9   1    2.50    5.10
   3  -9   1   -2.50    4.00
   3  -9   1    1.60    4.90
   3  -9   1    2.20    5.40
   3  -9   1   -6.60    3.90
  -4   9  -1   30.40    5.00
  -4   9  -1   29.60    7.40
   4  -9   1   38.50    8.10
   4  -9   1   41.00    9.10
   4  -9   1   16.10    9.00
   4  -9   1   21.10    5.80
   4  -9   1   43.70    8.40
  -5   9  -1   19.40    6.60
   5  -9   1    2.40    5.50
   5  -9   1    2.10    7.90
   5  -9   1   11.30    7.00
   5  -9   1   15.10    9.50
   5  -9   1   27.80    8.20
   8   8  -1    4.80    6.00
   8   8  -1   -3.70    6.00
   8   8  -1    5.00    5.60
   8   8  -1   -4.00    5.80
   8   8  -1    6.00    6.00
   8   8  -1    1.30    8.00
  -8  -8   1   -4.70    4.80
  -8  -8   1   13.60    6.90
  -8  -8   1   -0.30    6.50
   7   8  -1   39.90    9.30
   7   8  -1   47.00    8.90
   7   8  -1   45.80   10.00
   7   8  -1   49.80    9.50
   7   8  -1   29.50    7.70
   7   8  -1   33.10    8.90
  -7  -8   1   28.10    6.90
  -7  -8   1   41.20    9.10
  -7  -8   1   33.10    7.10
   6   8  -1   47.90    8.10
   6   8  -1   50.69    8.70
   6   8  -1   46.00    9.00
   6   8  -1   42.90    8.70
   6   8  -1   53.09   10.20
   6   8  -1   50.09    9.90
  -6  -8   1   46.70    5.80
  -6  -8   1   63.39    9.10
  -6  -8   1   38.40    8.40
  -6  -8   1   30.70    7.90
  -6  -8   1   38.60    7.70
   5   8  -1    7.00    4.30
   5   8  -1   13.40    6.00
   5   8  -1    9.40    4.30
   5   8  -1    9.80    5.20
   5   8  -1    4.90    3.80
  -5  -8   1   13.80    6.10
  -5  -8   1    8.40    3.50
  -5  -8   1   13.50    5.70
  -5  -8   1   12.00    5.00
  -5  -8   1   10.30    4.00
  -5  -8   1    7.00    4.20
  -5  -8   1    0.70    3.70
   4   8  -1   53.49    8.40
   4   8  -1   62.59    8.70
   4   8  -1   45.90   12.30
   4   8  -1   71.89   10.80
   4   8  -1   62.89    9.40
   4   8  -1   68.09    8.40
  -4  -8   1   68.19   10.00
  -4  -8   1   59.09    8.80
  -4  -8   1   53.69    8.20
  -4  -8   1   57.19    9.50
  -4  -8   1   70.19   10.80
  -4  -8   1   56.29    8.50
  -4  -8   1   64.29    7.20
   3   8  -1   50.49    8.80
   3   8  -1   64.99    7.20
   3   8  -1   63.99    7.40
   3   8  -1   56.89    8.00
   3   8  -1   76.89    8.10
   3   8  -1   63.69    9.50
  -3  -8   1   64.59    7.00
  -3  -8   1   65.79   10.40
  -3  -8   1   64.89    7.90
  -3  -8   1   63.99    7.40
  -3  -8   1   71.99    9.70
   2   8  -1   21.60    5.40
   2   8  -1   14.40    4.00
   2   8  -1   24.30    5.40
   2   8  -1   22.20    6.70
   2   8  -1   10.00    4.80
   2   8  -1   26.00    6.10
  -2  -8   1   22.40    5.00
  -2  -8   1   24.40    4.40
  -2  -8   1   26.40    5.50
  -2  -8   1   23.50    6.40
  -2  -8   1   15.60    3.60
  -2  -8   1   29.20    6.30
  -2  -8   1   29.30    6.90
  -2  -8   1   21.20    4.40
   1   8  -1   47.90    8.60
   1   8  -1   53.89    9.60
   1   8  -1   72.99   10.00
   1   8  -1   63.99    6.30
   1   8  -1   66.99   10.10
  -1  -8   1   66.09   11.50
  -1  -8   1   60.79    5.50
  -1  -8   1   79.29   11.60
  -1  -8   1   61.39    6.80
  -1  -8   1   59.19    6.30
  -1  -8   1   75.99   11.70
   0   8  -1   -0.20    1.90
   0   8  -1    3.80    2.80
   0   8  -1    4.40    2.20
   0   8  -1    5.60    3.20
   0   8  -1    6.20    2.80
   0   8  -1    0.70    2.60
   0   8  -1    0.00    2.00
   0   8  -1    2.70    2.90
   0   8  -1    3.50    3.80
   0  -8   1    1.90    4.00
   0  -8   1    3.10    2.70
   0  -8   1    2.30    3.40
   0  -8   1    1.90    2.70
   0  -8   1    4.20    3.10
   0  -8   1    3.00    2.80
   0  -8   1    0.40    3.30
  -1   8  -1   75.89    7.90
  -1   8  -1   67.09    7.80
  -1   8  -1   79.09    8.50
  -1   8  -1   80.49    7.30
  -1   8  -1   90.49    6.70
  -1   8  -1   71.29    8.70
  -1   8  -1   79.09    5.60
   1  -8   1   81.39    8.20
   1  -8   1   91.59   14.30
   1  -8   1   82.69    7.90
   1  -8   1   87.29    9.80
   1  -8   1   81.79   10.30
   1  -8   1   80.19    9.20
  -2   8  -1  611.64   24.90
  -2   8  -1  575.04   28.10
  -2   8  -1  569.44   21.90
  -2   8  -1  576.24   28.00
   2  -8   1  568.74   30.20
   2  -8   1  542.65   25.60
   2  -8   1  567.54   26.60
   2  -8   1  589.74   29.10
   2  -8   1  575.74   29.90
   2  -8   1  564.64   32.80
  -3   8  -1    0.40    2.60
  -3   8  -1   -0.80    3.10
  -3   8  -1   -0.90    2.40
  -3   8  -1    3.10    3.90
   3  -8   1    1.40    3.30
   3  -8   1    2.40    3.90
   3  -8   1   -3.80    3.40
   3  -8   1    1.40    3.50
   3  -8   1    0.20    4.10
  -4   8  -1   65.89    6.10
  -4   8  -1   80.69    9.10
   4  -8   1   80.39   10.00
   4  -8   1   75.89    9.40
   4  -8   1   82.29   15.00
   4  -8   1   79.29   12.50
   4  -8   1  101.29   11.10
  -5   8  -1    2.80    5.40
  -5   8  -1    3.20    4.20
   5  -8   1    7.40    6.00
   5  -8   1    5.50    4.40
   5  -8   1   -3.80    5.90
   5  -8   1    9.50    6.20
   5  -8   1    3.90    5.00
   5  -8   1   -0.80    6.20
   8   7  -1   60.29   10.80
   8   7  -1   59.79    9.40
   8   7  -1   61.39   11.80
   8   7  -1   51.29    9.90
   8   7  -1   48.60    9.60
  -8  -7   1   51.09   11.80
  -8  -7   1   52.39    9.10
  -8  -7   1   61.79    8.40
   7   7  -1   35.00    8.20
   7   7  -1   40.00    8.60
   7   7  -1   45.80    9.30
   7   7  -1   44.40    7.70
   7   7  -1   47.50    7.90
   7   7  -1   36.00    8.30
  -7  -7   1   34.80    6.60
  -7  -7   1   35.50    7.30
  -7  -7   1   34.80    8.60
   6   7  -1   58.19   10.30
   6   7  -1   33.60    7.50
   6   7  -1   40.40    8.50
   6   7  -1   41.80    7.30
   6   7  -1   41.30    7.70
  -6  -7   1   39.10    6.60
  -6  -7   1   32.50    6.70
  -6  -7   1   50.69    9.30
  -6  -7   1   46.10    4.80
   5   7  -1   16.00    5.40
   5   7  -1    9.70    4.10
   5   7  -1   18.40    5.90
   5   7  -1   14.00    4.80
   5   7  -1    4.80    3.50
   5   7  -1   13.30    5.00
  -5  -7   1   16.80    4.30
  -5  -7   1   12.70    4.20
  -5  -7   1   24.30    6.20
  -5  -7   1   15.10    3.80
  -5  -7   1   17.70    6.00
  -5  -7   1   19.40    5.40
  -5  -7   1    7.20    3.60
   4   7  -1   15.40    6.00
   4   7  -1   23.40    5.10
   4   7  -1   20.20    4.70
   4   7  -1   19.00    5.10
   4   7  -1   13.40    4.60
   4   7  -1   25.60    5.90
  -4  -7   1   22.00    5.70
  -4  -7   1   18.60    5.00
  -4  -7   1   20.30    4.50
  -4  -7   1   16.30    5.20
  -4  -7   1   19.40    4.30
  -4  -7   1   21.80    5.10
   3   7  -1    0.60    2.50
   3   7  -1   -5.10    2.20
   3   7  -1   -0.50    2.10
   3   7  -1    1.10    1.90
   3   7  -1   -1.20    2.00
   3   7  -1   -0.50    1.90
  -3  -7   1    0.00    2.00
  -3  -7   1   -0.50    3.00
  -3  -7   1    0.80    2.30
  -3  -7   1   -2.90    2.40
  -3  -7   1   -1.90    2.30
  -3  -7   1   -0.50    1.90
  -3  -7   1    4.60    2.50
   2   7  -1   25.00    5.50
   2   7  -1   14.90    4.20
   2   7  -1   14.80    3.60
   2   7  -1    9.80    3.90
   2   7  -1   13.30    3.80
   2   7  -1   21.70    4.40
   2   7  -1    7.40    3.80
  -2  -7   1   21.70    5.70
  -2  -7   1   21.20    4.30
  -2  -7   1   10.50    3.10
  -2  -7   1   15.80    4.00
  -2  -7   1   18.90    2.90
  -2  -7   1   17.10    5.00
  -2  -7   1    7.40    4.10
  -2  -7   1   14.10    4.10
  -2  -7   1   14.10    4.20
   1   7  -1    1.30    2.20
   1   7  -1    0.80    2.00
   1   7  -1   -0.70    2.40
   1   7  -1    2.30    1.80
   1   7  -1    1.80    2.10
   1   7  -1    2.60    1.50
  -1  -7   1    0.10    1.90
  -1  -7   1    4.60    2.60
  -1  -7   1    0.90    1.70
  -1  -7   1    2.70    1.80
  -1  -7   1    0.40    2.50
  -1  -7   1   -0.60    2.00
  -1  -7   1    4.10    3.20
  -1  -7   1    0.20    2.90
  -1  -7   1    6.80    3.60
   0   7  -1  197.38   10.20
   0   7  -1  226.08   13.70
   0   7  -1  222.48   12.10
   0   7  -1  233.88   13.70
   0   7  -1  213.08   11.10
   0   7  -1  219.78   13.40
   0   7  -1  222.68   14.00
   0   7  -1  237.58   12.60
   0  -7   1  220.48   10.00
   0  -7   1  225.78   15.80
   0  -7   1  239.38   13.40
   0  -7   1  225.08   15.40
   0  -7   1  214.18   12.80
   0  -7   1  217.88   14.70
  -1   7  -1    7.80    3.30
  -1   7  -1    6.10    2.60
  -1   7  -1    8.10    3.10
  -1   7  -1    4.90    2.90
  -1   7  -1    4.00    2.10
  -1   7  -1    5.30    2.80
  -1   7  -1    8.30    2.30
  -1   7  -1    3.30    2.70
   1  -7   1    4.90    2.60
   1  -7   1    4.80    2.60
   1  -7   1    3.90    3.20
   1  -7   1    6.80    3.60
   1  -7   1    7.30    3.60
  -2   7  -1   10.90    3.00
  -2   7  -1    3.00    2.90
  -2   7  -1    8.00    3.30
  -2   7  -1    3.90    3.00
  -2   7  -1    7.60    2.00
  -2   7  -1   10.80    3.30
  -2   7  -1    7.70    3.40
   2  -7   1    7.10    4.70
   2  -7   1   10.20    4.80
   2  -7   1   12.50    4.90
   2  -7   1    5.00    2.80
   2  -7   1    9.00    3.20
   2  -7   1    0.20    3.10
  -3   7  -1   -2.00    2.30
  -3   7  -1   -3.90    2.70
  -3   7  -1    1.90    1.80
  -3   7  -1   -1.30    2.20
   3  -7   1    1.80    2.70
   3  -7   1    5.90    3.80
   3  -7   1    3.40    3.40
   3  -7   1   -1.60    4.70
   3  -7   1    3.90    2.60
   3  -7   1   -0.80    2.50
   3  -7   1    3.00    3.10
  -4   7  -1  113.89   10.10
  -4   7  -1  134.99   12.10
  -4   7  -1  101.99    7.00
   4  -7   1  114.49   12.00
   4  -7   1  103.39   10.50
   4  -7   1  113.39   10.30
   4  -7   1  123.59    9.60
   4  -7   1  144.39   15.00
   4  -7   1  115.09    9.00
  -5   7  -1   43.60    9.70
  -5   7  -1   35.40    4.80
  -5   7  -1   39.30    7.10
   5  -7   1   33.90    6.80
   5  -7   1   43.40    7.60
   5  -7   1   48.70   11.70
   5  -7   1   39.00    8.50
   5  -7   1   45.00    6.90
   5  -7   1   26.20    5.60
  -6   7  -1    1.90    3.60
  -6   7  -1   10.50    6.60
  -6   7  -1    7.50    5.20
   6  -7   1    9.20    8.70
   6  -7   1    9.50    5.30
   6  -7   1    2.60    5.60
   6  -7   1   12.90    5.40
   9   6  -1   24.30    6.70
   9   6  -1    9.70    7.60
   9   6  -1   13.70    7.70
   9   6  -1   44.10    8.60
  -9  -6   1    8.90    7.00
  -9  -6   1   23.80    9.60
   8   6  -1    5.60    5.30
   8   6  -1   -0.20    5.50
   8   6  -1   10.00    5.10
   8   6  -1    1.40    4.70
  -8  -6   1    2.60    4.20
  -8  -6   1    4.70    6.30
   7   6  -1   15.30    6.00
   7   6  -1   14.10    5.60
   7   6  -1    6.10    4.80
   7   6  -1   13.40    5.20
   7   6  -1   13.10    4.90
   7   6  -1   11.60    4.70
  -7  -6   1   17.20    5.50
  -7  -6   1   21.60    4.80
  -7  -6   1   19.70    6.40
   6   6  -1  160.28   11.60
   6   6  -1  175.88   12.40
   6   6  -1  195.18   14.30
   6   6  -1  169.18   12.80
   6   6  -1  182.28   13.60
   6   6  -1  159.18   13.50
  -6  -6   1  168.58    8.30
  -6  -6   1  182.28   12.90
  -6  -6   1  160.08   14.00
  -6  -6   1  155.68   11.00
  -6  -6   1  170.58   11.50
   5   6  -1  211.78   13.30
   5   6  -1  181.48   13.50
   5   6  -1  191.28   14.10
   5   6  -1  201.18   13.20
   5   6  -1  202.68   12.50
  -5  -6   1  185.88   10.10
  -5  -6   1  190.88   12.50
  -5  -6   1  184.48   11.90
  -5  -6   1  174.38   12.20
  -5  -6   1  170.18   13.50
  -5  -6   1  179.78   11.30
   4   6  -1   50.09    6.90
   4   6  -1   45.90    7.70
   4   6  -1   45.00    7.30
   4   6  -1   53.59    6.50
   4   6  -1   41.70    6.20
   4   6  -1   57.79    8.60
  -4  -6   1   57.79    7.10
  -4  -6   1   50.89    5.70
  -4  -6   1   43.90    6.10
  -4  -6   1   47.70    6.10
  -4  -6   1   54.89    6.60
  -4  -6   1   45.80    6.60
   3   6  -1   57.19    6.90
   3   6  -1   60.49    6.00
   3   6  -1   48.10    5.80
   3   6  -1   65.69    7.30
   3   6  -1   42.70    6.50
   3   6  -1   67.19    6.60
  -3  -6   1   36.80    5.70
  -3  -6   1   47.60    5.30
  -3  -6   1   61.09    7.10
  -3  -6   1   47.40    5.60
  -3  -6   1   50.99    5.80
  -3  -6   1   51.59    7.10
  -3  -6   1   59.29    6.80
   2   6  -1   80.59    7.50
   2   6  -1   76.59    6.80
   2   6  -1   92.59    8.50
   2   6  -1   96.49    8.60
   2   6  -1   99.19    8.10
   2   6  -1   71.19    6.60
  -2  -6   1   91.49    5.10
  -2  -6   1   89.39    7.10
  -2  -6   1   95.69    7.00
  -2  -6   1   83.79    7.70
  -2  -6   1  102.49    8.80
  -2  -6   1   93.69    7.10
  -2  -6   1  102.89    7.90
  -2  -6   1   89.89    7.70
  -2  -6   1   95.89    8.90
  -2  -6   1   89.59    7.90
   1   6  -1   49.90    5.40
   1   6  -1   52.09    5.60
   1   6  -1   48.90    4.20
   1   6  -1   49.90    4.80
   1   6  -1   51.69    6.10
   1   6  -1   49.60    5.00
  -1  -6   1   51.79    4.60
  -1  -6   1   46.50    6.00
  -1  -6   1   55.49    8.10
  -1  -6   1   47.80    6.50
  -1  -6   1   49.80    4.80
  -1  -6   1   51.09    5.30
  -1  -6   1   43.30    5.00
  -1  -6   1   45.30    6.90
  -1  -6   1   49.90    5.10
   0   6  -1  272.37   15.40
   0   6  -1  273.67   11.50
   0   6  -1  292.67   13.00
   0   6  -1  300.67   14.00
   0   6  -1  276.07   13.00
   0   6  -1  271.27   14.90
   0   6  -1  302.97   14.30
   0   6  -1  287.47   15.00
   0  -6   1  282.37   12.00
   0  -6   1  280.97   15.40
   0  -6   1  291.67   14.70
   0  -6   1  285.37   16.20
   0  -6   1  304.87   16.40
   0  -6   1  302.87   17.00
   0  -6   1  287.17   14.60
  -1   6  -1  100.29    5.70
  -1   6  -1   95.79    7.00
  -1   6  -1   98.99    7.50
  -1   6  -1  106.99    8.50
  -1   6  -1  101.89    6.60
  -1   6  -1  122.49    8.40
  -1   6  -1  113.69    8.40
   1  -6   1  104.59    7.70
   1  -6   1  111.39    7.80
   1  -6   1  116.79    9.00
   1  -6   1  103.39    9.10
   1  -6   1   97.09    6.10
  -2   6  -1  551.74   24.00
  -2   6  -1  607.74   27.20
  -2   6  -1  607.44   21.80
  -2   6  -1  562.14   21.30
  -2   6  -1  552.04   22.60
  -2   6  -1  613.34   26.60
  -2   6  -1  629.64   23.70
   2  -6   1  603.54   26.60
   2  -6   1  584.34   27.60
   2  -6   1  638.14   28.20
   2  -6   1  542.05   25.40
   2  -6   1  586.74   24.90
   2  -6   1  592.04   24.80
  -3   6  -1   83.89    7.80
  -3   6  -1   71.49    5.30
  -3   6  -1   79.89    8.40
   3  -6   1   85.69    6.90
   3  -6   1   71.69    7.70
   3  -6   1   72.09    6.60
   3  -6   1   72.09    7.30
   3  -6   1   61.59    9.20
  -4   6  -1    5.20    2.80
  -4   6  -1    1.60    2.80
  -4   6  -1    2.90    1.90
   4  -6   1    5.90    3.20
   4  -6   1    3.40    3.40
   4  -6   1   -1.90    4.50
   4  -6   1    2.80    2.70
   4  -6   1    1.20    2.40
   4  -6   1    5.30    3.50
  -5   6  -1  102.29   10.90
  -5   6  -1   74.59    6.00
  -5   6  -1   99.99    8.90
   5  -6   1   88.99    8.00
   5  -6   1   96.79    8.00
   5  -6   1   75.19    8.00
   5  -6   1   91.89   14.90
   5  -6   1  110.09   11.40
   5  -6   1   96.59    9.10
   5  -6   1   69.89    8.20
  -6   6  -1   12.50    6.00
  -6   6  -1   11.00    4.10
  -6   6  -1   12.10    3.90
   6  -6   1   10.80    6.10
   6  -6   1    8.20    4.70
   6  -6   1   11.80    5.30
   6  -6   1   19.70    5.20
  -7   6  -1    2.10    3.90
   7  -6   1   23.30    9.00
   7  -6   1   -0.30    4.20
   7  -6   1    6.90    6.30
   9   5  -1   11.80    5.60
   9   5  -1    2.20    7.00
   9   5  -1   10.30    6.00
   9   5  -1   11.20    6.30
   9   5  -1    5.80    5.60
  -9  -5   1   -0.40    6.60
  -9  -5   1    4.50    6.20
  -9  -5   1    8.90    6.50
   8   5  -1  157.08   12.10
   8   5  -1  135.59   12.10
   8   5  -1  147.19   13.00
   8   5  -1  134.19   12.30
   8   5  -1  157.28   13.10
   8   5  -1  134.19   14.00
  -8  -5   1  132.89   12.70
  -8  -5   1  137.39   10.40
  -8  -5   1  163.98   16.40
   7   5  -1    5.30    4.00
   7   5  -1    1.20    3.20
   7   5  -1    3.00    3.40
   7   5  -1    8.70    4.00
   7   5  -1    7.70    4.00
   7   5  -1   -4.80    2.70
  -7  -5   1    1.00    3.90
  -7  -5   1   10.40    4.50
  -7  -5   1    6.30    3.50
   6   5  -1    1.20    2.60
   6   5  -1   -0.50    5.50
   6   5  -1    2.00    2.60
   6   5  -1    1.40    3.00
   6   5  -1    3.90    2.80
   6   5  -1    3.20    3.00
   6   5  -1    5.80    3.50
  -6  -5   1    6.60    2.90
  -6  -5   1    4.80    3.30
  -6  -5   1    6.50    3.20
  -6  -5   1    3.40    3.30
   5   5  -1   37.30    6.00
   5   5  -1   40.90    5.80
   5   5  -1   44.10    7.00
   5   5  -1   36.90    6.60
   5   5  -1   41.90    6.90
   5   5  -1   31.20    7.30
   5   5  -1   42.70    6.90
  -5  -5   1   45.40    6.40
  -5  -5   1   35.60    4.90
  -5  -5   1   41.60    7.00
  -5  -5   1   36.00    4.60
  -5  -5   1   33.00    3.80
  -5  -5   1   36.70    5.80
  -5  -5   1   45.10    7.70
  -5  -5   1   31.10    3.40
  -5  -5   1   25.20    4.70
   4   5  -1   -2.40    1.80
   4   5  -1   -0.90    1.60
   4   5  -1    1.50    2.00
   4   5  -1    0.40    1.60
   4   5  -1    0.90    1.70
   4   5  -1   -0.30    1.60
   4   5  -1   -2.30    3.60
  -4  -5   1    2.70    2.10
  -4  -5   1    0.10    1.30
  -4  -5   1    0.40    1.90
  -4  -5   1    2.30    1.90
  -4  -5   1   -0.60    2.20
  -4  -5   1    2.90    2.60
  -4  -5   1   -2.10    1.40
  -4  -5   1    1.10    1.50
   3   5  -1   14.80    3.70
   3   5  -1   21.60    5.10
   3   5  -1   13.60    3.40
   3   5  -1   16.70    3.60
   3   5  -1   16.10    4.00
   3   5  -1   29.00    4.90
   3   5  -1   20.10    3.90
  -3  -5   1   19.90    4.10
  -3  -5   1   16.80    3.40
  -3  -5   1   21.60    4.30
  -3  -5   1   26.10    5.60
  -3  -5   1   23.00    4.60
  -3  -5   1   24.00    4.00
  -3  -5   1   18.80    4.30
  -3  -5   1   17.90    3.50
   2   5  -1  149.29    9.30
   2   5  -1  168.58   10.70
   2   5  -1  167.48    9.60
   2   5  -1  165.48   10.90
   2   5  -1  170.58   10.20
   2   5  -1  155.68    9.90
  -2  -5   1  165.68    9.90
  -2  -5   1  160.08    9.60
  -2  -5   1  162.48   10.10
  -2  -5   1  149.99    9.70
  -2  -5   1  161.48    9.40
  -2  -5   1  161.28    9.50
  -2  -5   1  162.08    9.30
  -2  -5   1  172.78   11.10
   1   5  -1   74.99    6.30
   1   5  -1   77.69    5.10
   1   5  -1   79.19    5.00
   1   5  -1   78.99    6.00
   1   5  -1   84.09    6.70
   1   5  -1   75.89    6.90
   1   5  -1   76.79    5.40
   1   5  -1   73.49    6.70
   1   5  -1   81.99    5.70
  -1  -5   1   82.69    6.90
  -1  -5   1   74.49    5.20
  -1  -5   1   79.99    6.00
  -1  -5   1   75.99    7.20
  -1  -5   1   80.49    5.20
  -1  -5   1   84.19    6.90
  -1  -5   1   80.99    6.90
  -1  -5   1   76.79    6.40
  -1  -5   1   87.99    6.40
   0   5  -1  147.59    8.20
   0   5  -1  143.49    8.30
   0   5  -1  137.79    8.90
   0   5  -1  151.78   10.50
   0   5  -1  134.99    6.80
   0   5  -1  138.19    8.90
   0   5  -1  139.49    6.50
   0   5  -1  146.49    7.40
   0   5  -1  142.59    8.70
   0  -5   1  130.59    8.90
   0  -5   1  148.69   10.20
   0  -5   1  124.99    8.10
   0  -5   1  136.59    7.30
   0  -5   1  128.29    9.00
   0  -5   1  138.69    6.80
   0  -5   1  152.08    8.80
   0  -5   1  152.78    8.70
   0  -5   1  139.99    9.60
   0  -5   1  137.29    9.40
  -1   5  -1   58.19    3.70
  -1   5  -1   57.99    5.40
  -1   5  -1   53.19    3.00
  -1   5  -1   56.39    5.20
  -1   5  -1   56.29    4.90
  -1   5  -1   55.29    5.40
  -1   5  -1   57.59    4.70
  -1   5  -1   51.19    4.10
  -1   5  -1   53.69    5.30
  -1   5  -1   48.90    4.10
   1  -5   1   63.19    6.40
   1  -5   1   66.79    6.40
   1  -5   1   57.19    5.00
   1  -5   1   56.99    5.60
   1  -5   1   57.59    3.50
   1  -5   1   61.69    7.00
   1  -5   1   58.29    5.10
   1  -5   1   64.19    6.00
   1  -5   1   61.59    5.90
   1  -5   1   54.69    3.90
  -2   5  -1    0.20    1.00
  -2   5  -1    2.90    1.70
  -2   5  -1    3.00    1.70
  -2   5  -1    0.80    1.40
  -2   5  -1    3.10    1.80
  -2   5  -1    3.20    2.10
  -2   5  -1    3.20    1.10
   2  -5   1   -0.10    2.00
   2  -5   1    2.80    2.20
   2  -5   1    2.60    2.20
   2  -5   1    2.10    2.30
   2  -5   1    0.20    1.50
   2  -5   1    0.50    2.00
   2  -5   1    3.90    2.40
   2  -5   1    4.40    2.30
  -3   5  -1   26.80    7.80
  -3   5  -1   20.20    4.40
  -3   5  -1   23.00    3.30
   3  -5   1   19.20    4.80
   3  -5   1   21.60    4.30
   3  -5   1   16.60    4.20
   3  -5   1   29.10    4.40
   3  -5   1   26.20    4.50
   3  -5   1   26.30    4.40
   3  -5   1   22.00    3.70
   3  -5   1   22.20    4.90
  -4   5  -1   22.00    4.30
  -4   5  -1   19.30    2.90
  -4   5  -1   16.50    4.80
   4  -5   1   23.10    4.30
   4  -5   1   22.40    4.30
   4  -5   1   25.10    6.20
   4  -5   1   12.80    3.60
   4  -5   1   27.10    5.10
  -5   5  -1    3.60    3.20
  -5   5  -1   -2.00    1.70
  -5   5  -1    0.00    1.80
   5  -5   1    0.60    2.80
   5  -5   1    2.90    2.50
   5  -5   1   -1.00    2.80
   5  -5   1   -0.90    2.50
   5  -5   1    1.60    2.30
   5  -5   1    2.30    3.10
  -6   5  -1   15.00    4.10
  -6   5  -1   15.70    3.50
  -6   5  -1   11.20    4.20
   6  -5   1   10.20    5.10
   6  -5   1   12.00    4.30
   6  -5   1   17.50    7.30
   6  -5   1    8.00    4.20
   6  -5   1   10.50    3.60
   6  -5   1   18.60    4.30
  -7   5  -1   -3.60    4.10
  -7   5  -1   -3.20    2.90
   7  -5   1   -6.70    4.60
   7  -5   1   -6.50    4.80
   7  -5   1   -7.60    3.10
   7  -5   1    3.20    5.00
   7  -5   1   -1.50    6.60
   9   4  -1   -8.10    5.50
   9   4  -1    9.70    4.40
   9   4  -1   -3.60    4.20
   9   4  -1    1.10    5.70
  -9  -4   1    6.30    6.20
  -9  -4   1  -15.70    5.30
  -9  -4   1    3.00    7.10
   8   4  -1    5.90    5.40
   8   4  -1    7.50    4.60
   8   4  -1   12.40    4.50
   8   4  -1    4.40    3.70
   8   4  -1    4.50    4.70
   8   4  -1    6.50    4.90
  -8  -4   1    4.30    4.90
  -8  -4   1    5.50    5.30
  -8  -4   1    3.40    4.10
   7   4  -1   85.59    7.90
   7   4  -1   88.49    8.80
   7   4  -1   93.79    8.80
   7   4  -1   87.99    9.70
   7   4  -1  105.79   11.20
   7   4  -1  100.89    8.90
   7   4  -1   78.99   10.00
  -7  -4   1   84.09    9.10
  -7  -4   1   92.79    7.90
  -7  -4   1  121.99   12.40
   6   4  -1    1.20    3.90
   6   4  -1    3.00    2.50
   6   4  -1    1.10    2.50
   6   4  -1    4.50    2.50
   6   4  -1   -1.60    2.60
   6   4  -1    2.80    2.50
   6   4  -1   -0.90    1.70
   6   4  -1   -2.40    4.60
   6   4  -1    0.70    2.20
  -6  -4   1    0.70    2.10
  -6  -4   1   -1.40    2.40
  -6  -4   1    4.60    2.20
   5   4  -1   32.10    5.30
   5   4  -1   33.40    5.80
   5   4  -1   18.30    3.90
   5   4  -1   27.70    4.70
   5   4  -1   32.50    6.10
   5   4  -1   33.00    6.00
   5   4  -1   29.70    5.60
   5   4  -1   28.60    3.20
   5   4  -1   27.40    5.80
  -5  -4   1   30.10    4.40
  -5  -4   1   28.80    2.40
  -5  -4   1   29.00    4.70
  -5  -4   1   25.00    4.20
  -5  -4   1   28.40    5.80
  -5  -4   1   23.10    4.00
  -5  -4   1   24.90    2.30
   4   4  -1  280.77   13.90
   4   4  -1  246.88   11.40
   4   4  -1  266.87   14.20
   4   4  -1  220.88   15.90
   4   4  -1  243.48   14.10
   4   4  -1  265.57   14.20
   4   4  -1  263.57   12.70
   4   4  -1  263.27   14.30
   4   4  -1  274.87   13.60
  -4  -4   1  253.07   13.00
  -4  -4   1  248.38   12.20
  -4  -4   1  250.47   14.50
  -4  -4   1  263.37   12.70
  -4  -4   1  258.77   12.20
  -4  -4   1  264.27   11.30
  -4  -4   1  249.38   12.60
  -4  -4   1  233.28   13.10
  -4  -4   1  247.68   13.20
  -4  -4   1  232.48   11.70
   3   4  -1   10.40    2.40
   3   4  -1   12.40    3.30
   3   4  -1   14.60    2.60
   3   4  -1    7.00    2.60
   3   4  -1    8.50    2.50
   3   4  -1   11.20    3.00
   3   4  -1   12.50    2.90
   3   4  -1   12.70    3.10
  -3  -4   1   15.20    3.40
  -3  -4   1   10.40    2.80
  -3  -4   1   15.10    3.20
  -3  -4   1    5.90    1.80
  -3  -4   1   13.00    2.50
  -3  -4   1   11.50    2.50
  -3  -4   1   10.20    2.90
  -3  -4   1   15.70    3.50
  -3  -4   1   15.90    3.40
   2   4  -1  232.28   12.30
   2   4  -1  237.28   11.90
   2   4  -1  238.78   11.60
   2   4  -1  240.88   12.60
   2   4  -1  209.98   12.80
   2   4  -1  227.88   11.00
   2   4  -1  239.88   11.90
  -2  -4   1  235.78   11.70
  -2  -4   1  227.38   11.10
  -2  -4   1  212.88   10.90
  -2  -4   1  236.18   11.40
  -2  -4   1  228.78   12.20
  -2  -4   1  240.08   11.90
  -2  -4   1  237.78   11.00
  -2  -4   1  224.08   12.30
  -2  -4   1  226.88   11.40
  -2  -4   1  237.58   11.70
   1   4  -1 2680.13   96.59
   1   4  -1 2962.20   96.19
   1   4  -1 2768.62   95.19
   1   4  -1 2794.72   96.59
   1   4  -1 2855.91   93.59
   1   4  -1 2796.32   98.59
   1   4  -1 2721.73   94.39
   1   4  -1 2841.72   96.29
   1   4  -1 2857.21   94.99
  -1  -4   1 2777.92   94.49
  -1  -4   1 2699.63   95.89
  -1  -4   1 2847.62   93.79
  -1  -4   1 2746.83   96.69
  -1  -4   1 2858.41   95.39
  -1  -4   1 2767.82   95.19
  -1  -4   1 2871.31   96.59
  -1  -4   1 2765.52   95.89
  -1  -4   1 2825.02   95.79
   0   4  -1   47.10    3.90
   0   4  -1   48.90    4.70
   0   4  -1   49.90    3.90
   0   4  -1   52.19    4.40
   0   4  -1   57.19    3.70
   0   4  -1   50.99    4.50
   0   4  -1   49.70    3.10
   0   4  -1   55.99    4.80
   0   4  -1   49.50    3.30
   0   4  -1   51.59    4.10
   0  -4   1   51.09    5.20
   0  -4   1   43.10    4.00
   0  -4   1   45.80    4.60
   0  -4   1   52.29    4.70
   0  -4   1   51.79    3.30
   0  -4   1   46.00    3.50
   0  -4   1   48.90    4.50
   0  -4   1   57.09    4.90
   0  -4   1   43.90    4.60
  -1   4  -1  830.42   31.20
  -1   4  -1  819.72   29.80
  -1   4  -1  819.22   30.50
  -1   4  -1  846.82   32.30
  -1   4  -1  851.11   29.20
  -1   4  -1  848.62   31.50
  -1   4  -1  887.21   31.30
  -1   4  -1  855.41   32.50
  -1   4  -1  866.11   32.00
   1  -4   1  810.42   32.20
   1  -4   1  840.52   33.00
   1  -4   1  826.22   29.30
   1  -4   1  807.22   32.10
   1  -4   1  874.91   31.30
   1  -4   1  842.52   32.40
   1  -4   1  881.01   33.30
   1  -4   1  847.32   32.00
  -2   4  -1    8.90    2.10
  -2   4  -1    9.10    2.40
  -2   4  -1   13.20    1.60
  -2   4  -1   11.80    1.60
  -2   4  -1   10.50    1.90
  -2   4  -1    8.10    2.30
  -2   4  -1   15.00    2.40
   2  -4   1   11.20    2.00
   2  -4   1   10.70    2.20
   2  -4   1   11.20    2.70
   2  -4   1    8.60    2.70
   2  -4   1    8.30    2.20
   2  -4   1   10.60    2.60
   2  -4   1   11.20    2.80
   2  -4   1   10.50    3.00
  -3   4  -1   45.70    4.90
  -3   4  -1   49.20    3.90
  -3   4  -1   57.09    6.10
   3  -4   1   46.20    4.40
   3  -4   1   51.29    4.70
   3  -4   1   50.29    5.40
   3  -4   1   48.80    4.10
   3  -4   1   51.79    5.60
   3  -4   1   52.19    4.40
   3  -4   1   51.19    4.60
   3  -4   1   56.59    4.90
   3  -4   1   50.79    4.90
  -4   4  -1   37.70    3.30
  -4   4  -1   43.60    6.10
  -4   4  -1   28.10    5.80
   4  -4   1   39.60    3.70
   4  -4   1   46.00    5.80
   4  -4   1   37.90    4.20
   4  -4   1   36.50    4.40
   4  -4   1   39.10    4.00
   4  -4   1   45.30    6.30
   4  -4   1   36.10    4.10
   4  -4   1   42.60    7.40
  -5   4  -1   15.00    4.40
  -5   4  -1   14.60    3.70
  -5   4  -1   16.70    3.00
   5  -4   1   12.80    2.80
   5  -4   1    8.40    3.50
   5  -4   1    7.50    3.20
   5  -4   1   15.20    3.40
   5  -4   1   14.70    3.00
   5  -4   1   12.90    3.30
   5  -4   1   18.10    2.60
  -6   4  -1   63.19    6.40
  -6   4  -1   64.59    9.60
  -6   4  -1   54.49    5.50
   6  -4   1   66.59    9.30
   6  -4   1   58.69    5.70
   6  -4   1   68.09    7.10
   6  -4   1   48.90    4.90
  -7   4  -1   82.59   11.70
  -7   4  -1   77.49    7.50
   7  -4   1   66.09   10.20
   7  -4   1   70.49   12.20
   7  -4   1   81.29    9.00
   7  -4   1   66.29    8.30
   7  -4   1   88.99    7.70
   8  -4   1    6.00    6.30
   8  -4   1   -7.10    7.40
   8  -4   1    9.90    6.50
   9   3  -1   17.20    6.40
   9   3  -1   10.60    9.00
   9   3  -1    9.20    6.90
  -9  -3   1    3.70    6.50
  -9  -3   1    1.30    5.00
   8   3  -1   37.50    6.00
   8   3  -1   30.30    6.20
   8   3  -1   43.40    6.80
   8   3  -1   49.10    8.70
   8   3  -1   37.70    6.90
   8   3  -1   47.40    6.30
  -8  -3   1   27.80    8.30
  -8  -3   1   29.60    5.50
  -8  -3   1   42.70    8.90
   7   3  -1    9.60    4.60
   7   3  -1   16.70    4.20
   7   3  -1   15.40    5.40
   7   3  -1   13.30    5.00
   7   3  -1   19.40    4.80
   7   3  -1   24.20    4.70
   7   3  -1   17.40    4.20
   7   3  -1   17.40    3.90
  -7  -3   1   20.60    5.30
  -7  -3   1   11.90    5.30
  -7  -3   1   19.90    4.20
   6   3  -1    3.50    1.90
   6   3  -1    1.60    2.50
   6   3  -1    2.90    2.10
   6   3  -1    0.20    3.20
   6   3  -1    1.40    2.20
   6   3  -1    3.40    3.40
   6   3  -1    6.80    2.60
   6   3  -1    1.50    2.30
   6   3  -1    1.20    2.00
  -6  -3   1    1.70    2.10
  -6  -3   1    2.50    2.80
  -6  -3   1   -1.40    1.60
   5   3  -1   24.10    3.00
   5   3  -1   27.70    4.70
   5   3  -1   28.70    4.50
   5   3  -1   26.70    4.70
   5   3  -1   27.70    4.70
   5   3  -1   23.20    4.80
   5   3  -1   34.20    6.00
   5   3  -1   28.30    3.10
   5   3  -1   34.80    5.40
  -5  -3   1   32.70    5.30
  -5  -3   1   25.10    4.00
  -5  -3   1   31.20    5.70
  -5  -3   1   29.40    3.90
  -5  -3   1   34.80    6.40
   4   3  -1   97.79    6.80
   4   3  -1   92.29    7.00
   4   3  -1   87.69    6.50
   4   3  -1   74.29    6.10
   4   3  -1   86.29    5.70
   4   3  -1   90.49    7.20
   4   3  -1   88.59    5.20
   4   3  -1   79.29    6.30
   4   3  -1   86.59    6.60
  -4  -3   1   81.79    5.10
  -4  -3   1   96.69    6.70
  -4  -3   1   85.79    5.70
  -4  -3   1   82.29    4.10
  -4  -3   1   84.19    4.30
  -4  -3   1   89.29    5.70
  -4  -3   1   85.19    7.30
  -4  -3   1   76.89    6.20
  -4  -3   1   82.59    5.10
  -4  -3   1   90.89    7.60
   3   3  -1  505.65   21.20
   3   3  -1  467.35   21.10
   3   3  -1  509.45   20.90
   3   3  -1  484.95   20.20
   3   3  -1  526.15   21.00
   3   3  -1  493.05   19.30
   3   3  -1  507.25   19.90
   3   3  -1  515.15   21.60
   3   3  -1  511.85   21.40
   3   3  -1  518.35   20.90
  -3  -3   1  537.45   20.90
  -3  -3   1  507.45   20.30
  -3  -3   1  530.15   22.00
  -3  -3   1  506.55   20.70
  -3  -3   1  506.95   20.80
  -3  -3   1  519.85   19.90
  -3  -3   1  531.45   19.80
  -3  -3   1  484.05   18.60
  -3  -3   1  512.95   21.90
   2   3  -1   33.00    4.50
   2   3  -1   33.60    3.50
   2   3  -1   25.90    2.70
   2   3  -1   18.70    3.40
   2   3  -1   26.60    3.90
   2   3  -1   30.20    2.90
   2   3  -1   30.90    3.40
   2   3  -1   30.40    3.20
   2   3  -1   28.50    3.10
   2   3  -1   27.80    3.20
  -2  -3   1   32.60    3.40
  -2  -3   1   19.70    3.00
  -2  -3   1   30.80    3.10
  -2  -3   1   29.60    3.30
  -2  -3   1   29.20    2.80
  -2  -3   1   31.00    3.40
  -2  -3   1   28.10    3.50
  -2  -3   1   26.70    2.50
  -2  -3   1   33.40    3.20
   1   3  -1   19.30    2.90
   1   3  -1   22.90    2.40
   1   3  -1   22.10    3.10
   1   3  -1   22.20    3.20
   1   3  -1   21.90    2.40
   1   3  -1   18.20    2.10
   1   3  -1   26.40    2.80
   1   3  -1   19.60    3.40
   1   3  -1   20.50    2.30
   1   3  -1   20.80    1.70
   1   3  -1   20.00    2.30
   1   3  -1   22.70    2.80
   1   3  -1   17.20    2.90
   1   3  -1   20.60    3.00
   1   3  -1   19.10    3.30
  -1  -3   1   24.50    3.40
  -1  -3   1   24.40    4.00
  -1  -3   1   18.80    2.90
  -1  -3   1   18.00    2.10
  -1  -3   1   24.80    2.50
  -1  -3   1   23.50    3.50
  -1  -3   1   15.20    2.40
  -1  -3   1   23.80    3.00
  -1  -3   1   20.90    2.60
  -1  -3   1   19.80    3.00
  -1  -3   1   20.60    3.10
  -1  -3   1   21.60    1.80
  -1  -3   1   22.20    3.00
   0   3  -1   66.89    4.70
   0   3  -1   69.99    3.50
   0   3  -1   65.99    3.50
   0   3  -1   69.39    4.80
   0   3  -1   72.79    4.70
   0   3  -1   62.49    4.20
   0   3  -1   65.19    4.20
   0   3  -1   63.79    4.50
   0   3  -1   72.09    4.90
   0   3  -1   65.49    4.10
   0   3  -1   68.99    3.80
   0   3  -1   73.09    5.00
   0   3  -1   63.19    4.60
   0  -3   1   63.79    3.70
   0  -3   1   66.89    4.80
   0  -3   1   62.89    4.40
   0  -3   1   62.09    4.70
   0  -3   1   68.79    4.50
   0  -3   1   72.39    4.80
   0  -3   1   66.19    5.10
   0  -3   1   64.89    4.70
   0  -3   1   74.49    4.30
   0  -3   1   73.59    4.50
   0  -3   1   65.69    3.70
   0  -3   1   69.29    4.50
   0  -3   1   65.89    4.90
   0  -3   1   69.59    4.40
   0  -3   1   69.79    5.00
  -1   3  -1  536.45   21.80
  -1   3  -1  523.45   21.20
  -1   3  -1  550.34   19.40
  -1   3  -1  516.95   19.70
  -1   3  -1  519.95   19.70
  -1   3  -1  529.65   18.20
  -1   3  -1  554.74   18.30
  -1   3  -1  547.15   19.90
  -1   3  -1  540.25   19.50
  -1   3  -1  551.04   20.30
  -1   3  -1  549.85   18.90
  -1   3  -1  537.95   20.60
   1  -3   1  533.55   21.70
   1  -3   1  529.85   21.20
   1  -3   1  438.26   19.80
   1  -3   1  512.45   22.30
   1  -3   1  542.55   19.90
   1  -3   1  516.55   19.60
   1  -3   1  531.85   18.50
   1  -3   1  551.84   20.90
   1  -3   1  519.55   20.10
   1  -3   1  523.15   20.80
   1  -3   1  564.24   20.70
   1  -3   1  536.35   22.20
   1  -3   1  491.15   25.10
   1  -3   1  519.85   20.50
   1  -3   1  534.45   18.20
  -2   3  -1  182.48   10.40
  -2   3  -1  200.58    8.10
  -2   3  -1  187.78    8.20
  -2   3  -1  191.88   10.30
  -2   3  -1  187.08    8.40
  -2   3  -1  194.88    9.80
  -2   3  -1  185.38    7.10
  -2   3  -1  185.78    7.60
   2  -3   1  190.98    9.00
   2  -3   1  164.58    8.70
   2  -3   1  190.38    7.20
   2  -3   1  190.48    9.70
   2  -3   1  198.18    9.40
   2  -3   1  177.48    8.80
   2  -3   1  178.68   10.30
   2  -3   1  199.88    8.40
   2  -3   1  183.58    9.80
   2  -3   1  175.98    8.10
   2  -3   1  190.08    9.20
   2  -3   1  176.68    8.50
   2  -3   1  192.28    9.00
   2  -3   1  196.28   10.20
  -3   3  -1   15.30    3.10
  -3   3  -1   16.50    4.00
  -3   3  -1   20.30    3.60
  -3   3  -1   16.60    1.80
   3  -3   1   16.30    1.90
   3  -3   1   11.70    2.20
   3  -3   1   15.90    2.90
   3  -3   1   12.20    2.70
   3  -3   1   11.40    2.00
   3  -3   1   13.10    2.30
   3  -3   1   16.50    2.60
   3  -3   1   18.40    2.30
   3  -3   1   16.50    2.60
   3  -3   1   15.10    1.80
   3  -3   1   15.60    3.40
   3  -3   1   14.10    1.70
   3  -3   1   13.40    2.50
  -4   3  -1    1.90    1.10
  -4   3  -1   -0.10    1.30
  -4   3  -1    1.90    1.60
  -4   3  -1    2.80    2.40
   4  -3   1    2.20    1.70
   4  -3   1    0.70    1.30
   4  -3   1   -0.10    1.30
   4  -3   1    2.70    1.80
   4  -3   1   -0.10    1.20
   4  -3   1    4.10    1.40
   4  -3   1    6.80    1.90
   4  -3   1    2.30    1.30
   4  -3   1    1.60    1.60
   4  -3   1    0.80    1.10
  -5   3  -1   47.20    7.30
  -5   3  -1   42.80    6.50
  -5   3  -1   47.30    4.20
  -5   3  -1   51.89    5.00
   5  -3   1   40.10    4.00
   5  -3   1   51.89    4.30
   5  -3   1   49.80    5.90
   5  -3   1   47.10    4.20
   5  -3   1   52.59    4.20
   5  -3   1   47.40    3.60
   5  -3   1   50.19    3.90
   5  -3   1   55.49    5.50
  -6   3  -1   21.60    5.10
  -6   3  -1   28.40    5.00
  -6   3  -1   32.20    6.20
  -6   3  -1   34.40    4.60
   6  -3   1   34.20    4.20
   6  -3   1   33.00    5.40
   6  -3   1   29.10    4.30
   6  -3   1   33.90    5.30
   6  -3   1   41.00    6.90
  -7   3  -1   14.60    5.90
  -7   3  -1    4.60    4.40
  -7   3  -1   10.60    3.10
   7  -3   1   11.20    3.60
   7  -3   1   12.60    4.40
   7  -3   1   13.20    5.10
   7  -3   1    3.90    3.20
   7  -3   1   20.80    5.40
   7  -3   1   14.40    5.90
   7  -3   1    9.30    3.90
  -8   3  -1   41.40    6.30
  -8   3  -1   41.30    9.10
   8  -3   1   36.90    7.00
   8  -3   1   31.20    6.70
   8  -3   1   45.80   10.70
   8  -3   1   42.50    6.30
   8  -3   1   55.59    9.40
   8  -3   1   26.50    7.20
   9   2  -1   43.10    7.60
   9   2  -1   49.50   10.10
   9   2  -1   45.70    5.60
   9   2  -1   45.50    8.90
  -9  -2   1   42.50    7.60
  -9  -2   1   35.30   16.20
  -9  -2   1   38.60    8.70
   8   2  -1   12.70    4.90
   8   2  -1   18.40    5.70
   8   2  -1   28.00    4.90
   8   2  -1   24.10    5.60
   8   2  -1   25.90    5.10
   8   2  -1   23.60    5.40
  -8  -2   1   16.40    6.30
  -8  -2   1   16.20    4.90
  -8  -2   1   17.00    6.90
   7   2  -1    6.90    2.90
   7   2  -1    0.00    3.60
   7   2  -1   -0.60    2.90
   7   2  -1    5.60    2.90
   7   2  -1    1.00    2.60
   7   2  -1   -1.90    2.10
   7   2  -1    3.70    3.20
   7   2  -1    9.20    3.00
   7   2  -1    6.00    4.10
  -7  -2   1    6.20    4.20
  -7  -2   1    5.30    2.80
  -7  -2   1    2.60    2.90
   6   2  -1   84.49    6.40
   6   2  -1   98.89    7.50
   6   2  -1   89.39    7.40
   6   2  -1   86.79    6.30
   6   2  -1   93.99    6.60
   6   2  -1   82.79    5.80
   6   2  -1   86.19    6.70
   6   2  -1   84.69    8.20
   6   2  -1   90.29    7.40
  -6  -2   1   99.89    6.90
  -6  -2   1   81.19    9.00
  -6  -2   1   93.29    9.10
  -6  -2   1   87.19    8.00
   5   2  -1  138.49    8.80
   5   2  -1  142.19    8.30
   5   2  -1  138.19    7.40
   5   2  -1  148.69    8.20
   5   2  -1  172.78    9.40
   5   2  -1  156.18   10.30
   5   2  -1  138.59    8.20
   5   2  -1  148.09    9.20
   5   2  -1  150.28    8.50
   5   2  -1  140.09    8.30
  -5  -2   1  138.29    8.10
  -5  -2   1  157.68   10.90
  -5  -2   1  163.78   11.40
  -5  -2   1  138.79    9.30
   4   2  -1   19.40    3.60
   4   2  -1   20.30    3.60
   4   2  -1   17.60    2.60
   4   2  -1   12.30    2.60
   4   2  -1   18.40    3.30
   4   2  -1   18.40    3.20
   4   2  -1   15.10    2.70
   4   2  -1   14.10    2.20
   4   2  -1   17.30    3.00
   4   2  -1   13.20    2.70
   4   2  -1   18.60    2.90
  -4  -2   1   17.80    2.60
  -4  -2   1   11.90    2.50
  -4  -2   1   15.00    2.00
  -4  -2   1   15.60    3.80
  -4  -2   1   13.70    3.20
  -4  -2   1   13.00    2.60
   3   2  -1  405.56   17.00
   3   2  -1  415.76   17.70
   3   2  -1  417.56   15.10
   3   2  -1  396.06   15.30
   3   2  -1  412.86   16.10
   3   2  -1  388.36   15.60
   3   2  -1  425.76   16.80
   3   2  -1  422.16   16.70
   3   2  -1  392.56   15.80
   3   2  -1  438.36   17.20
   3   2  -1  391.96   16.00
  -3  -2   1  409.86   14.80
  -3  -2   1  424.76   15.90
  -3  -2   1  395.26   15.50
  -3  -2   1  430.16   16.30
  -3  -2   1  396.26   15.40
  -3  -2   1  415.96   15.80
  -3  -2   1  430.66   14.50
  -3  -2   1  426.46   18.10
  -3  -2   1  464.25   19.30
  -3  -2   1  376.36   16.60
  -3  -2   1  402.96   18.00
  -3  -2   1  410.36   16.90
   2   2  -1    1.20    1.00
   2   2  -1    1.40    1.00
   2   2  -1    0.40    0.90
   2   2  -1    2.80    1.20
   2   2  -1    2.60    1.30
   2   2  -1    2.90    1.40
   2   2  -1    3.30    1.10
   2   2  -1    2.00    1.10
   2   2  -1    1.80    1.00
   2   2  -1    3.20    1.20
   2   2  -1    1.50    1.10
   2   2  -1    1.30    1.00
   2   2  -1    2.90    1.00
   2   2  -1    2.20    1.20
  -2  -2   1   -0.90    1.00
  -2  -2   1    0.50    0.70
  -2  -2   1    1.50    0.80
  -2  -2   1    2.30    0.90
  -2  -2   1    0.30    0.70
  -2  -2   1    2.70    1.00
  -2  -2   1    3.30    1.30
  -2  -2   1    3.40    1.20
  -2  -2   1    2.60    0.80
  -2  -2   1    2.50    1.10
  -2  -2   1    1.20    0.90
  -2  -2   1    1.30    1.00
  -2  -2   1    1.20    0.90
  -2  -2   1    3.50    1.20
   1   2  -1 9766.62  322.17
   1   2  -1 9904.11  322.47
   1   2  -1 9737.13  321.97
   1   2  -1 9810.12  322.67
   1   2  -1 9820.22  323.07
  -1  -2   1 9999.00  322.57
   0   2  -1 1721.33   61.89
   0   2  -1 1861.41   62.49
   0   2  -1 1856.11   62.19
   0   2  -1 1857.71   62.39
   0   2  -1 1827.32   61.49
   0   2  -1 1855.11   61.09
   0   2  -1 1858.91   60.89
   0   2  -1 1855.91   61.69
   0   2  -1 1842.22   60.99
   0   2  -1 1815.22   61.89
   0   2  -1 1827.82   62.29
   0   2  -1 1916.61   62.49
   0   2  -1 1834.92   62.19
   0   2  -1 1839.72   61.89
   0  -2   1 1824.32   61.89
   0  -2   1 1657.03   61.79
   0  -2   1 1856.61   62.39
   0  -2   1 1852.41   61.89
   0  -2   1 1885.81   62.59
   0  -2   1 1833.42   62.29
   0  -2   1 1933.81   62.39
   0  -2   1 1850.41   62.09
   0  -2   1 1898.31   61.89
   0  -2   1 1862.91   62.49
   0  -2   1 1830.82   61.59
   0  -2   1 1790.02   62.29
  -1   2  -1   36.90    2.00
  -1   2  -1   36.10    2.30
  -1   2  -1   34.50    2.60
  -1   2  -1   40.60    3.10
  -1   2  -1   34.50    3.40
  -1   2  -1   38.60    2.30
  -1   2  -1   39.80    2.80
  -1   2  -1   38.30    2.60
  -1   2  -1   35.10    2.00
  -1   2  -1   38.20    2.30
  -1   2  -1   37.80    2.60
  -1   2  -1   38.20    2.40
   1  -2   1   36.30    2.40
   1  -2   1   36.90    3.00
   1  -2   1   38.70    2.80
   1  -2   1   38.80    3.40
   1  -2   1   38.40    2.90
   1  -2   1   38.00    2.90
   1  -2   1   37.20    3.20
   1  -2   1   31.70    2.80
   1  -2   1   36.50    2.80
   1  -2   1   36.10    2.00
   1  -2   1   37.80    2.80
   1  -2   1   32.60    2.50
   1  -2   1   38.90    2.40
   1  -2   1   32.80    3.00
  -2   2  -1  138.89    8.00
  -2   2  -1  133.09    5.50
  -2   2  -1  134.49    5.50
  -2   2  -1  125.09    6.80
   2  -2   1  121.99    5.90
   2  -2   1  126.19    6.40
   2  -2   1  134.79    6.10
   2  -2   1  128.49    5.90
   2  -2   1  126.69    8.30
   2  -2   1  134.59    5.60
   2  -2   1  121.59    5.50
   2  -2   1  134.39    5.40
   2  -2   1  129.39    6.60
   2  -2   1  127.89    5.10
   2  -2   1  129.69    7.00
   2  -2   1  127.49    6.00
   2  -2   1  137.69    6.30
   2  -2   1  129.99    7.10
   2  -2   1  131.69    5.80
  -3   2  -1   14.10    3.20
  -3   2  -1   13.80    2.70
  -3   2  -1   12.30    2.10
  -3   2  -1   13.30    1.60
  -3   2  -1   12.00    2.60
   3  -2   1    9.50    2.20
   3  -2   1   14.50    2.20
   3  -2   1   13.00    1.60
   3  -2   1    9.90    1.70
   3  -2   1   12.40    1.40
   3  -2   1   13.20    2.30
   3  -2   1   16.50    2.10
   3  -2   1   13.60    1.90
   3  -2   1   14.90    2.00
   3  -2   1   13.30    1.30
  -4   2  -1   44.10    3.90
  -4   2  -1   41.70    4.70
  -4   2  -1   48.40    5.10
  -4   2  -1   47.90    5.40
   4  -2   1   47.80    2.90
   4  -2   1   36.30    3.40
   4  -2   1   40.90    2.30
   4  -2   1   44.80    4.10
   4  -2   1   43.80    3.60
   4  -2   1   43.80    2.90
  -5   2  -1  154.58   10.80
  -5   2  -1  174.08    8.90
  -5   2  -1  179.58    9.40
  -5   2  -1  171.18   11.90
   5  -2   1  172.48    9.70
   5  -2   1  175.28    9.10
   5  -2   1  169.98    9.30
   5  -2   1  171.78    9.40
  -6   2  -1   18.90    5.10
  -6   2  -1   13.30    4.20
  -6   2  -1   16.90    3.10
   6  -2   1   15.10    3.30
   6  -2   1   16.80    4.20
   6  -2   1   18.70    3.90
   6  -2   1   12.90    3.20
   6  -2   1    9.10    3.10
   6  -2   1   14.80    3.50
  -7   2  -1   45.30    7.70
  -7   2  -1   39.40    7.00
  -7   2  -1   49.99    5.40
   7  -2   1   40.20    7.00
   7  -2   1   55.49    5.60
   7  -2   1   45.50    6.40
   7  -2   1   46.60    6.90
   7  -2   1   52.89    6.70
   7  -2   1   46.20    6.30
  -8   2  -1   25.50    6.90
   8  -2   1   30.80    6.00
   8  -2   1   34.10    6.40
   8  -2   1   25.50    6.30
   8  -2   1   34.40    5.50
   8  -2   1   15.00    6.00
   8  -2   1   42.40   10.00
   8  -2   1   38.40    7.10
   9  -2   1   -6.20   10.00
   9  -2   1    4.90    5.90
   9  -2   1    5.30    7.20
   9  -2   1    5.10    6.10
   9   1  -1    0.30    5.30
   9   1  -1    2.50    5.40
   9   1  -1   10.90    5.60
  -9  -1   1    5.40    9.40
  -9  -1   1    2.90    6.70
  -9  -1   1   12.40    6.20
   8   1  -1    0.80    3.00
   8   1  -1    9.60    4.60
   8   1  -1    4.70    4.30
   8   1  -1    6.40    4.10
   8   1  -1    6.00    4.30
   8   1  -1    6.30    2.70
  -8  -1   1   -1.30    3.60
  -8  -1   1    4.40    4.70
  -8  -1   1    6.00    5.00
   7   1  -1   10.80    2.80
   7   1  -1   10.20    3.80
   7   1  -1    9.70    3.80
   7   1  -1    8.90    3.50
   7   1  -1    6.00    3.80
   7   1  -1    9.00    3.10
   7   1  -1    2.50    2.40
  -7  -1   1    4.40    4.30
  -7  -1   1    7.30    3.10
  -7  -1   1   12.10    4.70
   6   1  -1   12.00    3.60
   6   1  -1   11.40    3.40
   6   1  -1   16.30    2.80
   6   1  -1    8.50    3.10
   6   1  -1    9.50    3.50
   6   1  -1   11.10    5.10
   6   1  -1   10.70    2.30
   6   1  -1   15.80    3.50
   6   1  -1   14.00    3.20
  -6  -1   1   18.50    3.70
  -6  -1   1   13.20    4.10
  -6  -1   1   11.00    3.70
  -6  -1   1   12.00    4.10
   5   1  -1   25.20    3.50
   5   1  -1   20.40    3.40
   5   1  -1   23.70    4.50
   5   1  -1   20.80    3.40
   5   1  -1   15.30    3.80
   5   1  -1   18.70    4.10
   5   1  -1   27.80    4.30
   5   1  -1   20.00    3.60
   5   1  -1   24.70    2.70
   5   1  -1   20.40    3.00
   5   1  -1   21.80    2.70
  -5  -1   1   22.00    4.90
  -5  -1   1   21.60    3.60
  -5  -1   1   25.80    3.80
  -5  -1   1   25.90    4.60
  -5  -1   1   25.30    5.00
   4   1  -1   -0.40    1.10
   4   1  -1    1.60    1.20
   4   1  -1    0.00    0.70
   4   1  -1   -0.40    1.60
   4   1  -1    3.50    1.30
   4   1  -1   -0.20    0.90
   4   1  -1   -1.80    1.30
   4   1  -1    0.90    1.10
   4   1  -1    0.20    0.80
   4   1  -1   -1.20    1.10
   4   1  -1    1.20    1.50
   4   1  -1   -1.40    1.30
  -4  -1   1   -0.70    0.90
  -4  -1   1   -1.20    1.20
  -4  -1   1   -0.10    0.90
  -4  -1   1   -0.60    1.20
   3   1  -1  374.66   15.50
   3   1  -1  360.06   14.50
   3   1  -1  395.66   15.60
   3   1  -1  382.06   14.60
   3   1  -1  378.06   14.90
   3   1  -1  395.36   15.70
   3   1  -1  379.46   14.80
   3   1  -1  369.16   14.30
   3   1  -1  355.16   13.80
   3   1  -1  390.66   13.70
   3   1  -1  376.46   15.60
   3   1  -1  362.26   15.20
   3   1  -1  379.96   14.30
   3   1  -1  382.76   14.60
   3   1  -1  367.86   15.40
  -3  -1   1  389.26   17.40
  -3  -1   1  367.76   16.60
  -3  -1   1  378.46   15.10
  -3  -1   1  408.26   14.70
  -3  -1   1  385.26   15.40
  -3  -1   1  389.86   14.80
   2   1  -1   92.29    4.40
   2   1  -1   81.89    4.40
   2   1  -1   90.39    5.00
   2   1  -1   95.09    4.20
   2   1  -1   82.99    4.60
   2   1  -1   82.49    5.00
   2   1  -1   91.59    4.20
   2   1  -1   88.79    3.90
   2   1  -1   94.79    4.90
   2   1  -1   93.69    4.60
   2   1  -1   93.99    4.90
   2   1  -1   88.29    4.20
   2   1  -1   83.59    5.00
   2   1  -1   88.79    4.50
   2   1  -1   86.69    4.10
   2   1  -1   94.29    5.10
   2   1  -1   86.39    4.20
   2   1  -1   88.19    4.80
  -2  -1   1   93.49    4.20
  -2  -1   1   91.19    5.30
  -2  -1   1   82.59    5.20
  -2  -1   1   92.99    4.60
  -2  -1   1   90.99    4.10
  -2  -1   1   95.59    3.70
  -2  -1   1   82.69    4.80
  -2  -1   1   92.29    4.00
  -2  -1   1   90.19    4.80
  -2  -1   1   90.89    3.50
  -2  -1   1   89.29    3.80
  -2  -1   1   89.39    4.70
   1   1  -1   64.29    3.50
   1   1  -1   71.89    3.60
   1   1  -1   60.69    3.20
   1   1  -1   64.89    3.30
   1   1  -1   70.89    3.50
   1   1  -1   68.19    3.70
   1   1  -1   69.69    3.60
   1   1  -1   73.39    3.60
   1   1  -1   67.69    3.10
   1   1  -1   72.99    3.90
   1   1  -1   65.39    3.60
   1   1  -1   70.39    3.80
   1   1  -1   73.09    3.70
   1   1  -1   68.89    3.20
  -1  -1   1   67.49    3.50
  -1  -1   1   66.39    3.60
  -1  -1   1   68.19    3.70
  -1  -1   1   66.29    3.00
  -1  -1   1   68.79    3.20
  -1  -1   1   84.69    4.50
  -1  -1   1   66.59    3.60
  -1  -1   1   65.79    3.40
  -1  -1   1   70.19    3.30
  -1  -1   1   64.69    3.70
  -1  -1   1   65.79    3.30
  -1  -1   1   65.09    3.60
  -1  -1   1   69.49    3.80
  -1  -1   1   72.59    3.70
   0   1  -1  469.25   16.00
   0   1  -1  457.65   16.40
   0   1  -1  459.45   16.20
   0   1  -1  471.65   16.30
   0   1  -1  463.95   16.30
   0   1  -1  453.55   16.10
   0   1  -1  456.35   15.40
   0   1  -1  433.66   16.00
   0   1  -1  458.85   15.80
   0   1  -1  467.65   15.80
   0   1  -1  457.25   15.90
   0   1  -1  455.35   16.10
   0   1  -1  461.25   16.10
   0   1  -1  437.36   16.20
   0  -1   1  451.95   15.80
   0  -1   1  454.65   16.00
   0  -1   1  459.85   15.90
   0  -1   1  467.15   15.50
   0  -1   1  455.55   16.10
   0  -1   1  459.65   16.10
   0  -1   1  461.85   15.90
   0  -1   1  462.25   16.40
   0  -1   1  458.85   16.20
   0  -1   1  463.35   16.20
   0  -1   1  454.65   15.90
   0  -1   1  474.95   16.30
   0  -1   1  462.45   16.20
   0  -1   1  444.96   16.30
  -1   1  -1  148.89    6.10
  -1   1  -1  150.38    5.30
  -1   1  -1  147.49    5.90
  -1   1  -1  145.99    6.30
  -1   1  -1  155.18    6.60
  -1   1  -1  147.39    5.50
  -1   1  -1  147.29    5.40
  -1   1  -1  148.89    5.30
  -1   1  -1  149.88    6.00
  -1   1  -1  150.28    5.50
  -1   1  -1  147.29    5.70
   1  -1   1  151.58    5.80
   1  -1   1  148.49    6.60
   1  -1   1  151.48    6.00
   1  -1   1  146.09    5.40
   1  -1   1  145.49    6.20
   1  -1   1  146.69    6.30
   1  -1   1  149.29    5.60
   1  -1   1  156.78    5.80
   1  -1   1  147.59    5.40
   1  -1   1  154.28    7.00
   1  -1   1  149.19    5.80
   1  -1   1  154.58    5.50
   1  -1   1  148.59    5.80
   1  -1   1  142.69    6.40
   1  -1   1  144.99    5.90
   1  -1   1  144.39    6.90
   1  -1   1  142.29    6.10
  -2   1  -1   44.10    3.50
  -2   1  -1   48.90    2.50
  -2   1  -1   48.30    3.00
  -2   1  -1   50.99    4.00
  -2   1  -1   49.50    3.10
   2  -1   1   48.30    2.30
   2  -1   1   45.60    2.10
   2  -1   1   49.60    2.80
   2  -1   1   45.50    3.50
   2  -1   1   47.70    3.00
   2  -1   1   47.80    2.40
   2  -1   1   45.80    2.50
   2  -1   1   45.10    3.50
   2  -1   1   47.20    3.20
   2  -1   1   43.20    3.80
   2  -1   1   46.70    2.10
   2  -1   1   46.50    2.40
   2  -1   1   49.30    3.50
  -3   1  -1  187.88    7.80
  -3   1  -1  193.08   10.10
  -3   1  -1  182.18   10.40
  -3   1  -1  191.38    8.30
  -3   1  -1  184.78    9.40
  -3   1  -1  196.58   10.20
  -3   1  -1  176.88    8.60
   3  -1   1  165.58    9.20
   3  -1   1  176.58    8.60
   3  -1   1  176.18    8.70
   3  -1   1  175.98    8.10
   3  -1   1  173.68    9.70
   3  -1   1  184.58    7.70
   3  -1   1  185.18    8.70
  -4   1  -1   14.20    3.60
  -4   1  -1    7.70    2.50
  -4   1  -1    7.30    2.30
  -4   1  -1    9.60    2.00
  -4   1  -1    5.60    2.50
   4  -1   1    9.20    2.10
   4  -1   1   11.20    2.10
   4  -1   1    9.40    2.30
  -5   1  -1   29.60    3.10
  -5   1  -1   30.10    5.70
  -5   1  -1   20.00    4.50
  -5   1  -1   20.10    3.80
  -5   1  -1   28.90    5.60
   5  -1   1   28.80    3.30
   5  -1   1   34.40    4.70
   5  -1   1   37.10    5.10
   5  -1   1   33.40    3.60
  -6   1  -1  304.07   18.70
  -6   1  -1  307.67   17.90
  -6   1  -1  291.17   16.50
  -6   1  -1  278.57   13.40
  -6   1  -1  285.17   16.90
   6  -1   1  291.37   14.80
   6  -1   1  319.17   15.80
   6  -1   1  302.97   13.80
   6  -1   1  317.97   14.40
  -7   1  -1    6.90    3.60
  -7   1  -1   14.30    5.40
  -7   1  -1    8.40    4.10
  -7   1  -1   10.50    3.00
   7  -1   1    8.90    3.70
   7  -1   1    3.90    3.60
   7  -1   1   13.30    4.00
   7  -1   1   14.80    3.60
   7  -1   1   14.10    3.70
  -8   1  -1   53.59    8.70
  -8   1  -1   58.19    8.70
   8  -1   1   45.20    7.80
   8  -1   1   64.89    7.90
   8  -1   1   53.69    6.70
   8  -1   1   52.39    8.70
   8  -1   1   59.09    8.10
   8  -1   1   70.59    7.90
   8  -1   1   57.69    8.10
   8  -1   1   58.89   11.30
  -9   1  -1   -2.80    6.70
   9  -1   1    5.90    6.50
   9  -1   1   -7.10    5.00
   9  -1   1    4.90    5.70
   9  -1   1    4.50    6.60
   9   0  -1   -6.90    5.90
   9   0  -1   -2.70    5.10
   9   0  -1   -5.80    5.00
   9   0  -1    7.10    4.60
  -9   0   1    8.40    7.20
  -9   0   1  -17.80    7.00
   8   0  -1   39.20    7.00
   8   0  -1   50.39    8.50
   8   0  -1   41.60    6.40
   8   0  -1   50.29    8.40
   8   0  -1   39.10    6.40
   8   0  -1   47.50    8.00
  -8   0   1   38.80    9.30
  -8   0   1   53.89    9.20
  -8   0   1   46.60    7.30
   7   0  -1  145.09   11.40
   7   0  -1  168.28   10.80
   7   0  -1  171.68   11.90
   7   0  -1  134.29   10.80
   7   0  -1  149.79   10.60
  -7   0   1  148.89   13.40
  -7   0   1  142.89   10.40
  -7   0   1  149.39   11.90
   6   0  -1    2.20    2.30
   6   0  -1    3.40    2.30
   6   0  -1    1.20    2.50
   6   0  -1    4.40    3.20
   6   0  -1   -1.20    2.30
  -6   0   1    6.40    2.80
  -6   0   1    2.40    2.90
  -6   0   1    1.10    2.10
  -6   0   1    2.70    2.50
  -6   0   1    1.30    2.40
   5   0  -1    1.50    1.20
   5   0  -1    0.00    1.70
   5   0  -1    2.10    2.00
   5   0  -1   -0.10    1.40
   5   0  -1    2.90    2.10
  -5   0   1   -2.10    1.00
  -5   0   1   -0.50    1.20
  -5   0   1   -1.00    1.10
  -5   0   1   -1.80    1.40
  -5   0   1   -2.40    1.60
  -5   0   1    1.20    2.00
  -5   0   1   -1.70    1.60
   4   0  -1  436.56   19.50
   4   0  -1  457.05   18.60
   4   0  -1  456.35   19.00
   4   0  -1  479.15   18.70
  -4   0   1  460.45   20.10
  -4   0   1  486.35   17.90
  -4   0   1  446.56   18.50
  -4   0   1  464.55   19.10
  -4   0   1  455.25   19.20
  -4   0   1  462.25   20.60
  -4   0   1  454.85   18.50
   3   0  -1  466.45   18.20
   3   0  -1  454.15   19.10
   3   0  -1  437.96   18.60
   3   0  -1  457.65   18.10
   3   0  -1  444.56   18.40
   3   0  -1  483.45   17.90
   3   0  -1  506.65   18.60
   3   0  -1  489.25   19.00
   3   0  -1  464.75   17.80
  -3   0   1  473.45   18.80
  -3   0   1  504.75   17.70
  -3   0   1  467.15   19.50
  -3   0   1  499.95   18.20
  -3   0   1  487.05   19.40
  -3   0   1  493.95   18.50
  -3   0   1  484.85   18.10
   2   0  -1 1767.82   59.99
   2   0  -1 1750.92   60.09
   2   0  -1 1750.22   59.69
   2   0  -1 1705.53   60.09
   2   0  -1 1790.42   59.49
   2   0  -1 1783.02   59.59
   2   0  -1 1753.12   60.29
   2   0  -1 1742.43   60.49
   2   0  -1 1766.22   59.59
   2   0  -1 1838.02   60.29
  -2   0   1 1748.82   59.79
  -2   0   1 1864.71   59.49
  -2   0   1 1810.82   59.79
  -2   0   1 1791.12   60.79
  -2   0   1 1804.62   59.69
  -2   0   1 1818.32   60.59
  -2   0   1 1799.92   60.29
   1   0  -1 1265.77   42.90
   1   0  -1 1365.06   42.80
   1   0  -1 1287.67   42.50
   1   0  -1 1263.47   42.70
   1   0  -1 1326.17   43.50
   1   0  -1 1303.77   42.60
   1   0  -1 1270.17   43.50
   1   0  -1 1299.57   42.80
   1   0  -1 1314.97   43.40
   1   0  -1 1272.57   43.50
   1   0  -1 1330.27   43.00
   1   0  -1 1264.47   43.10
   1   0  -1 1196.38   43.00
   1   0  -1 1312.27   42.90
   1   0  -1 1280.57   43.10
   1   0  -1 1335.87   43.50
  -1   0   1 1295.77   43.40
  -1   0   1 1256.77   42.50
  -1   0   1 1345.07   42.90
  -1   0   1 1289.47   42.40
  -1   0   1 1294.57   43.60
  -1   0   1 1301.77   43.00
  -1   0   1 1270.07   42.70
  -1   0   1 1322.27   43.10
  -1   0   1 1255.97   43.40
  -1   0   1 1289.07   42.60
  -1   0   1 1345.57   43.00
   0   0  -1  122.69    4.70
   0   0  -1  118.59    4.30
   0   0  -1  112.99    4.20
   0   0  -1  120.99    5.30
   0   0  -1  125.39    5.00
   0   0  -1  118.49    4.50
   0   0   1  108.29    4.60
   0   0   1  115.79    4.40
   0   0   1  116.09    4.40
   0   0   1  117.19    4.40
   0   0   1  117.49    4.30
   0   0   1  100.39    4.20
  -1   0  -1    4.70    0.70
  -1   0  -1    3.60    1.10
  -1   0  -1    4.70    0.50
  -1   0  -1    6.00    1.20
  -1   0  -1    5.00    0.80
  -1   0  -1    4.20    0.60
  -1   0  -1    4.40    0.60
  -1   0  -1    4.50    0.70
  -1   0  -1    4.00    1.00
  -1   0  -1    3.30    0.60
  -1   0  -1    4.80    0.60
  -1   0  -1    3.30    0.80
   1   0   1    4.40    0.70
   1   0   1    4.10    0.80
   1   0   1    5.20    1.30
   1   0   1    4.50    1.00
   1   0   1    4.10    1.00
   1   0   1    6.20    0.80
   1   0   1    4.00    0.60
   1   0   1    5.30    0.60
   1   0   1    5.20    0.70
   1   0   1    5.00    0.40
   1   0   1    4.30    1.20
   1   0   1    3.80    0.70
   1   0   1    5.40    0.80
   1   0   1    2.60    0.80
   1   0   1    4.50    0.60
   1   0   1    7.20    1.20
  -2   0  -1  705.63   26.20
  -2   0  -1  717.43   26.30
  -2   0  -1  765.72   24.80
  -2   0  -1  739.13   26.30
  -2   0  -1  730.83   27.00
   2   0   1  693.53   26.60
   2   0   1  709.43   24.70
   2   0   1  714.33   25.60
   2   0   1  749.23   24.50
   2   0   1  733.13   24.60
   2   0   1  696.73   26.00
   2   0   1  764.32   24.40
   2   0   1  717.33   24.10
   2   0   1  735.63   24.90
   2   0   1  719.93   25.90
   2   0   1  714.73   25.90
   2   0   1  736.63   25.10
   2   0   1  727.03   24.50
   2   0   1  749.62   24.70
   2   0   1  716.63   24.30
   2   0   1  728.33   26.50
  -3   0  -1  593.74   22.50
  -3   0  -1  598.64   20.70
  -3   0  -1  570.94   22.70
   3   0   1  578.04   22.30
   3   0   1  649.64   21.00
   3   0   1  546.95   22.00
   3   0   1  567.94   20.10
   3   0   1  562.54   21.20
   3   0   1  587.44   22.90
   3   0   1  602.64   20.90
   3   0   1  584.64   20.00
   3   0   1  543.65   21.80
  -4   0  -1  446.56   19.40
  -4   0  -1  467.05   19.10
  -4   0  -1  439.26   19.30
  -4   0  -1  452.35   20.70
  -4   0  -1  471.75   17.60
   4   0   1  464.85   16.00
   4   0   1  469.85   17.40
   4   0   1  436.76   15.70
   4   0   1  452.85   16.20
   4   0   1  439.36   19.50
   4   0   1  442.56   18.60
   4   0   1  395.96   16.90
  -5   0  -1   53.09    4.00
  -5   0  -1   62.99    5.90
  -5   0  -1   63.89    6.20
  -5   0  -1   61.29    7.00
  -5   0  -1   53.19    5.40
   5   0   1   60.09    5.50
   5   0   1   59.19    4.50
   5   0   1   68.19    4.90
   5   0   1   66.89    4.80
   5   0   1   55.89    3.10
   5   0   1   61.49    3.60
   5   0   1   60.09    3.70
  -6   0  -1   25.20    5.30
  -6   0  -1   19.30    4.40
  -6   0  -1   25.70    6.20
  -6   0  -1   15.30    3.80
   6   0   1   25.20    2.50
   6   0   1   25.10    4.20
   6   0   1   25.10    2.20
   6   0   1   33.90    4.40
   6   0   1   21.90    4.90
   6   0   1   25.70    3.20
   6   0   1   27.30    5.00
   6   0   1   25.60    3.80
  -7   0  -1   49.50    8.90
  -7   0  -1   53.09    7.70
  -7   0  -1   51.99    8.10
  -7   0  -1   42.40    7.20
   7   0   1   44.30    5.30
   7   0   1   59.29    6.40
   7   0   1   50.09    7.10
   7   0   1   53.19    5.90
  -8   0  -1   81.79   10.00
  -8   0  -1  111.29   12.50
  -8   0  -1  118.19   10.80
   8   0   1  103.89    9.20
   8   0   1  108.09    8.80
   8   0   1  127.79   10.80
   8   0   1  121.19   11.30
   8   0   1  136.39   11.50
   8   0   1  101.29    9.10
  -9   0  -1   63.19    9.80
   9   0   1   59.19    9.60
   9   0   1   54.59    8.70
   9   0   1   39.80    8.10
   9   0   1   41.40    7.50
   9  -1  -1    5.60    6.00
   9  -1  -1    1.80    5.80
   9  -1  -1   -2.40    5.50
   9  -1  -1    5.70    6.50
   8  -1  -1    8.40    5.30
   8  -1  -1   12.80    4.80
   8  -1  -1   10.70    5.20
   8  -1  -1    7.00    4.50
   8  -1  -1    9.30    4.30
   8  -1  -1    7.50    4.10
   8  -1  -1   10.10    6.10
   8  -1  -1   20.10    7.40
  -8   1   1   -3.00    5.70
  -8   1   1   -0.70    5.70
   7  -1  -1   24.70    6.00
   7  -1  -1   17.30    6.20
   7  -1  -1   27.00    5.10
   7  -1  -1   30.70    5.30
   7  -1  -1   27.60    5.80
   7  -1  -1   14.80    3.70
   7  -1  -1   28.90    5.40
   7  -1  -1   30.80    5.50
  -7   1   1   18.10    5.50
  -7   1   1   27.00    6.10
  -7   1   1   27.60    6.80
   6  -1  -1  207.28   11.90
   6  -1  -1  230.48   12.80
   6  -1  -1  208.88   13.70
   6  -1  -1  218.98   12.60
   6  -1  -1  209.68   11.40
  -6   1   1  214.58   13.60
  -6   1   1  217.58   13.50
  -6   1   1  232.38   13.10
  -6   1   1  205.88   13.40
  -6   1   1  226.98   14.70
  -6   1   1  228.68   11.40
  -6   1   1  194.98   11.70
   5  -1  -1    2.10    2.10
   5  -1  -1   -1.60    1.70
   5  -1  -1    3.20    2.00
  -5   1   1    3.80    1.80
  -5   1   1    1.20    1.50
  -5   1   1    1.40    1.60
  -5   1   1    2.80    1.50
  -5   1   1    0.60    2.20
  -5   1   1    2.20    3.00
  -5   1   1    2.70    2.10
   4  -1  -1    6.00    2.10
  -4   1   1    8.60    2.40
  -4   1   1   11.80    2.80
  -4   1   1   10.20    2.70
  -4   1   1   11.50    2.40
  -4   1   1    7.60    2.60
  -4   1   1   14.60    2.70
  -4   1   1    8.20    2.20
   3  -1  -1   25.80    2.50
   3  -1  -1   21.80    2.50
   3  -1  -1   23.90    2.80
   3  -1  -1   26.90    2.90
   3  -1  -1   20.50    3.20
   3  -1  -1   26.00    3.60
  -3   1   1   22.30    3.40
  -3   1   1   27.40    2.80
  -3   1   1   22.40    2.70
  -3   1   1   23.70    2.60
  -3   1   1   22.70    3.60
  -3   1   1   31.10    2.60
  -3   1   1   23.10    2.70
   2  -1  -1  810.62   28.70
   2  -1  -1  793.62   29.70
   2  -1  -1  826.12   28.90
   2  -1  -1  827.22   28.60
   2  -1  -1  830.02   28.20
   2  -1  -1  798.02   28.30
   2  -1  -1  809.92   28.90
   2  -1  -1  792.32   28.30
  -2   1   1  798.62   29.10
  -2   1   1  820.32   28.40
  -2   1   1  762.42   29.50
  -2   1   1  833.42   28.60
  -2   1   1  829.12   28.80
  -2   1   1  844.52   28.40
  -2   1   1  843.12   29.10
   1  -1  -1    1.80    0.50
   1  -1  -1    2.50    0.60
   1  -1  -1    1.30    0.70
   1  -1  -1    2.20    1.10
   1  -1  -1    2.20    0.60
   1  -1  -1    2.80    0.80
   1  -1  -1    2.10    0.50
   1  -1  -1    2.90    0.60
   1  -1  -1    2.30    0.80
   1  -1  -1    2.60    0.60
   1  -1  -1    1.40    0.70
   1  -1  -1    2.30    0.70
   1  -1  -1    1.50    0.70
   1  -1  -1    2.60    0.90
   1  -1  -1    3.00    0.60
   1  -1  -1    1.20    0.50
   1  -1  -1    3.50    0.70
  -1   1   1    2.80    0.60
  -1   1   1    1.80    0.80
  -1   1   1    1.20    0.50
  -1   1   1    2.80    0.80
  -1   1   1    2.80    0.80
  -1   1   1    2.60    0.70
  -1   1   1    3.00    0.40
  -1   1   1    3.90    0.80
  -1   1   1    3.70    0.50
  -1   1   1    2.40    0.70
  -1   1   1    3.10    0.80
   0  -1  -1  229.48    8.60
   0  -1  -1  237.38    8.90
   0  -1  -1  236.88    8.80
   0  -1  -1  237.58    9.50
   0  -1  -1  238.38    8.30
   0  -1  -1  223.48    8.70
   0  -1  -1  225.08    8.70
   0  -1  -1  236.68    8.00
   0  -1  -1  235.58    8.90
   0  -1  -1  224.38    8.40
   0  -1  -1  241.78    8.50
   0  -1  -1  223.58    8.40
   0   1   1  222.28    8.80
   0   1   1  228.98    9.40
   0   1   1  222.98    8.80
   0   1   1  235.68    8.20
   0   1   1  237.08    9.00
   0   1   1  237.38    8.20
   0   1   1  226.78    8.00
   0   1   1  226.98    8.60
   0   1   1  230.18    8.50
   0   1   1  233.38    8.40
   0   1   1  237.58    8.70
   0   1   1  230.48    8.30
   0   1   1  222.98    8.60
  -1  -1  -1    9.80    1.20
  -1  -1  -1    7.00    1.20
  -1  -1  -1    9.90    1.80
  -1  -1  -1    9.80    2.00
  -1  -1  -1    8.60    1.20
  -1  -1  -1    8.20    1.40
  -1  -1  -1    9.40    1.00
  -1  -1  -1    8.90    1.20
  -1  -1  -1    8.40    0.90
  -1  -1  -1    8.90    1.50
  -1  -1  -1   11.20    1.60
  -1  -1  -1    8.90    1.40
  -1  -1  -1    9.90    1.50
  -1  -1  -1    8.50    0.90
   1   1   1    8.60    1.10
   1   1   1   11.90    1.70
   1   1   1    8.90    1.30
   1   1   1    9.90    1.40
   1   1   1    7.90    1.00
   1   1   1    7.20    1.20
   1   1   1    9.80    1.60
   1   1   1   10.00    1.10
   1   1   1    8.20    1.00
   1   1   1    8.80    1.50
   1   1   1   10.20    1.10
   1   1   1   13.20    2.30
   1   1   1    8.70    1.40
  -2  -1  -1  206.78    8.60
  -2  -1  -1  213.48    8.20
  -2  -1  -1  219.18    9.20
  -2  -1  -1  211.48    8.10
  -2  -1  -1  211.58    7.70
  -2  -1  -1  205.88    8.00
  -2  -1  -1  212.28    9.10
  -2  -1  -1  208.68    8.10
  -2  -1  -1  210.68    9.10
  -2  -1  -1  225.08    8.00
  -2  -1  -1  211.58    7.50
  -2  -1  -1  209.38    8.50
  -2  -1  -1  200.48    9.80
   2   1   1  195.88    8.30
   2   1   1  218.28    8.70
   2   1   1  204.28    8.50
   2   1   1  213.88    7.60
   2   1   1  196.38    8.80
   2   1   1  214.28    8.70
   2   1   1  228.08    8.40
   2   1   1  209.18    9.70
   2   1   1  204.08    9.40
   2   1   1  208.58    8.20
   2   1   1  219.08    8.10
   2   1   1  205.98    8.50
   2   1   1  205.08    9.20
   2   1   1  206.68    9.10
   2   1   1  205.78    8.90
   2   1   1  199.28    7.80
   2   1   1  186.78    9.40
  -3  -1  -1  109.59    6.30
  -3  -1  -1  102.19    5.80
  -3  -1  -1  105.39    7.10
  -3  -1  -1   99.39    6.10
  -3  -1  -1  103.89    4.70
   3   1   1  107.49    5.40
   3   1   1  101.29    5.20
   3   1   1  104.79    4.50
   3   1   1  103.59    6.40
   3   1   1   99.69    5.00
   3   1   1  102.09    6.60
   3   1   1  105.79    5.20
   3   1   1   93.69    5.90
   3   1   1   97.89    4.70
   3   1   1   95.29    5.00
   3   1   1   98.99    4.60
   3   1   1  100.19    6.20
   3   1   1   98.69    4.50
   3   1   1   98.89    5.90
   3   1   1   98.69    5.70
   3   1   1  103.29    5.30
  -4  -1  -1   37.30    3.80
  -4  -1  -1   40.20    4.00
  -4  -1  -1   31.30    5.00
  -4  -1  -1   32.90    3.80
   4   1   1   45.80    4.30
   4   1   1   41.40    3.00
   4   1   1   38.00    3.20
   4   1   1   36.40    2.50
   4   1   1   37.20    3.10
   4   1   1   34.60    3.10
   4   1   1   36.80    3.00
   4   1   1   33.00    4.50
   4   1   1   38.20    2.70
   4   1   1   37.10    4.50
   4   1   1   35.10    3.00
   4   1   1   35.90    3.10
   4   1   1   38.20    3.20
  -5  -1  -1  165.48   12.20
  -5  -1  -1  186.48   10.30
  -5  -1  -1  192.38   11.20
  -5  -1  -1  202.48   11.00
   5   1   1  182.68    8.10
   5   1   1  184.58    8.90
   5   1   1  185.68    9.00
   5   1   1  184.58    8.80
   5   1   1  163.38   11.00
   5   1   1  182.98    9.20
   5   1   1  181.58   10.80
   5   1   1  183.78    8.40
   5   1   1  192.48    9.40
  -6  -1  -1  374.46   21.10
  -6  -1  -1  386.56   19.40
  -6  -1  -1  369.56   18.00
  -6  -1  -1  366.16   17.60
   6   1   1  344.97   14.20
   6   1   1  366.46   14.30
   6   1   1  365.86   15.80
   6   1   1  357.26   15.60
   6   1   1  297.77   15.50
   6   1   1  350.46   15.10
   6   1   1  378.56   15.30
   6   1   1  397.16   18.70
  -7  -1  -1   75.79   11.40
  -7  -1  -1   75.79    8.40
  -7  -1  -1   78.89    8.90
  -7  -1  -1   86.09    8.00
   7   1   1   86.39    6.80
   7   1   1   77.59    8.10
   7   1   1   75.19    8.60
   7   1   1   86.49    5.90
   7   1   1   79.89    5.20
   7   1   1   89.29    7.10
  -8  -1  -1   -2.60    4.90
  -8  -1  -1    2.00    3.40
  -8  -1  -1    0.00    5.30
   8   1   1    0.00    5.10
   8   1   1    0.20    3.50
   8   1   1    0.80    3.70
   8   1   1    4.80    4.00
   8   1   1    6.30    4.00
  -9  -1  -1   12.30    6.20
  -9  -1  -1   26.20   11.00
   9   1   1   34.50    7.50
   9   1   1   30.90    7.50
   9  -2  -1   57.49   12.20
   9  -2  -1   53.59   11.10
   8  -2  -1   13.60    7.70
   8  -2  -1   26.80    5.50
   8  -2  -1   12.50    5.20
   8  -2  -1   22.90    6.10
   8  -2  -1   21.40    6.20
   8  -2  -1   11.40    7.00
   8  -2  -1   21.10    5.70
   7  -2  -1   42.40    6.90
   7  -2  -1   53.39    6.60
   7  -2  -1   61.99   10.10
   7  -2  -1   52.59    6.30
   7  -2  -1   51.89    6.80
   7  -2  -1   53.09    7.50
   7  -2  -1   45.60    6.90
   7  -2  -1   51.89    8.40
  -7   2   1   51.89    6.20
  -7   2   1   45.30    5.40
   6  -2  -1   10.50    3.40
   6  -2  -1   16.00    3.60
   6  -2  -1   20.60    4.40
   6  -2  -1   14.90    3.80
   6  -2  -1   17.50    3.60
  -6   2   1   12.90    4.10
  -6   2   1   18.30    3.90
  -6   2   1   15.00    4.00
  -6   2   1   15.70    5.00
  -6   2   1   17.70    3.50
  -6   2   1    9.70    3.70
  -6   2   1   13.80    4.90
   5  -2  -1    5.10    2.60
   5  -2  -1    9.50    3.00
   5  -2  -1   -1.50    2.20
   5  -2  -1    4.90    1.90
  -5   2   1    7.50    2.00
  -5   2   1    1.80    2.20
  -5   2   1    3.40    1.90
  -5   2   1    1.50    2.50
  -5   2   1    1.10    2.20
  -5   2   1    4.00    2.40
  -5   2   1    5.70    1.90
   4  -2  -1 1628.54   58.19
   4  -2  -1 1724.03   60.09
  -4   2   1 1638.04   61.09
  -4   2   1 1725.93   62.29
  -4   2   1 1768.62   61.19
  -4   2   1 1737.23   59.49
  -4   2   1 1699.03   60.99
  -4   2   1 1684.13   58.99
  -4   2   1 1734.93   60.29
   3  -2  -1  190.58    8.80
   3  -2  -1  187.78    8.70
   3  -2  -1  205.88    7.70
   3  -2  -1  191.28    9.70
   3  -2  -1  206.78    8.50
   3  -2  -1  190.58    9.70
   3  -2  -1  193.98    7.70
   3  -2  -1  190.58    7.30
  -3   2   1  210.18    9.10
  -3   2   1  193.68   10.00
  -3   2   1  201.18    9.50
  -3   2   1  212.08    9.50
  -3   2   1  216.38   11.20
  -3   2   1  207.58   10.60
  -3   2   1  201.98    9.80
   2  -2  -1  128.59    6.90
   2  -2  -1  124.59    5.70
   2  -2  -1  124.09    5.50
   2  -2  -1  118.09    6.60
   2  -2  -1  131.59    5.80
   2  -2  -1  129.09    5.30
   2  -2  -1  127.89    6.00
   2  -2  -1  129.59    5.50
   2  -2  -1  130.89    5.90
   2  -2  -1  129.59    5.50
   2  -2  -1  130.99    5.90
   2  -2  -1  123.69    5.80
   2  -2  -1  129.69    5.20
   2  -2  -1  118.29    6.30
  -2   2   1  126.09    5.90
  -2   2   1  132.29    6.20
  -2   2   1  123.89    6.00
  -2   2   1  134.69    7.80
  -2   2   1  123.59    7.30
   1  -2  -1   41.60    3.40
   1  -2  -1   44.10    3.20
   1  -2  -1   47.60    3.50
   1  -2  -1   42.80    3.10
   1  -2  -1   42.20    2.80
   1  -2  -1   46.20    3.10
   1  -2  -1   46.60    2.80
   1  -2  -1   45.20    4.00
   1  -2  -1   44.00    3.10
   1  -2  -1   43.80    2.60
   1  -2  -1   46.50    3.40
   1  -2  -1   44.70    2.70
   1  -2  -1   39.30    2.90
   1  -2  -1   45.00    2.40
   1  -2  -1   45.10    3.60
  -1   2   1   46.80    2.80
  -1   2   1   42.50    2.60
  -1   2   1   48.90    3.20
  -1   2   1   43.90    3.10
  -1   2   1   47.10    3.00
  -1   2   1   43.10    2.40
  -1   2   1   47.90    3.30
  -1   2   1   45.50    2.30
  -1   2   1   47.00    2.60
  -1   2   1   46.10    3.00
  -1   2   1   43.80    2.30
  -1   2   1   44.90    2.50
   0  -2  -1  648.84   22.00
   0  -2  -1  624.94   22.50
   0  -2  -1  666.73   23.50
   0  -2  -1  642.54   22.60
   0  -2  -1  640.54   23.20
   0  -2  -1  613.94   23.10
   0  -2  -1  647.14   22.70
   0  -2  -1  661.63   24.20
   0  -2  -1  646.34   22.60
   0  -2  -1  650.43   22.20
   0  -2  -1  611.94   22.80
   0  -2  -1  624.54   23.20
   0  -2  -1  648.34   23.50
   0   2   1  620.24   22.80
   0   2   1  642.24   23.10
   0   2   1  637.64   23.90
   0   2   1  647.04   22.30
   0   2   1  626.74   22.30
   0   2   1  633.94   22.80
   0   2   1  679.33   22.70
   0   2   1  622.24   23.40
   0   2   1  646.24   22.70
   0   2   1  641.24   23.30
   0   2   1  629.64   21.80
   0   2   1  623.14   22.50
  -1  -2  -1  761.02   27.80
  -1  -2  -1  774.02   27.00
  -1  -2  -1  778.02   27.70
  -1  -2  -1  742.73   27.40
  -1  -2  -1  776.32   27.30
  -1  -2  -1  782.22   27.60
  -1  -2  -1  813.32   27.30
  -1  -2  -1  771.62   27.20
  -1  -2  -1  769.12   26.90
  -1  -2  -1  790.22   27.70
  -1  -2  -1  758.72   26.80
  -1  -2  -1  763.62   27.70
  -1  -2  -1  789.12   28.20
   1   2   1  766.02   26.90
   1   2   1  769.62   27.20
   1   2   1  758.42   27.80
   1   2   1  792.02   27.30
   1   2   1  776.92   28.10
   1   2   1  763.82   27.20
   1   2   1  774.32   27.30
   1   2   1  725.63   27.30
   1   2   1  744.23   27.00
   1   2   1  801.72   27.90
   1   2   1  752.52   27.60
   1   2   1  755.82   27.00
   1   2   1  769.52   27.80
   1   2   1  771.72   27.80
  -2  -2  -1   73.79    4.60
  -2  -2  -1   71.69    3.50
  -2  -2  -1   74.09    3.80
  -2  -2  -1   69.29    4.20
  -2  -2  -1   72.59    4.60
  -2  -2  -1   72.39    4.80
  -2  -2  -1   76.29    5.10
  -2  -2  -1   71.19    4.50
  -2  -2  -1   75.19    3.20
  -2  -2  -1   76.99    4.50
  -2  -2  -1   73.79    4.20
  -2  -2  -1   73.59    4.00
  -2  -2  -1   83.19    5.40
  -2  -2  -1   69.69    4.30
  -2  -2  -1   72.99    4.70
  -2  -2  -1   74.39    4.30
   2   2   1   71.19    4.80
   2   2   1   80.49    4.90
   2   2   1   72.89    5.00
   2   2   1   69.49    4.30
   2   2   1   72.19    4.50
   2   2   1   68.39    4.10
   2   2   1   73.89    4.70
   2   2   1   76.39    4.30
   2   2   1   76.59    5.00
   2   2   1   67.89    4.20
   2   2   1   70.79    4.70
   2   2   1   68.99    4.80
  -3  -2  -1  145.59    7.90
  -3  -2  -1  139.09    6.40
  -3  -2  -1  148.79    5.80
  -3  -2  -1  143.09    6.70
  -3  -2  -1  154.98    8.00
  -3  -2  -1  146.09    8.80
  -3  -2  -1  149.79    6.70
  -3  -2  -1  136.69    7.10
  -3  -2  -1  149.49    6.10
  -3  -2  -1  132.09    6.80
   3   2   1  147.79    7.30
   3   2   1  142.99    6.90
   3   2   1  139.29    7.60
   3   2   1  145.59    7.70
   3   2   1  141.39    7.60
   3   2   1  149.59    5.90
   3   2   1  150.48    8.30
   3   2   1  147.69    7.00
   3   2   1  129.89    6.70
   3   2   1  147.59    7.70
  -4  -2  -1  676.03   28.70
  -4  -2  -1  675.33   27.00
  -4  -2  -1  646.64   26.70
  -4  -2  -1  672.93   26.70
   4   2   1  664.23   26.30
   4   2   1  648.54   23.80
   4   2   1  687.03   25.70
   4   2   1  694.43   27.50
   4   2   1  695.03   26.00
   4   2   1  686.93   25.80
   4   2   1  680.43   24.80
   4   2   1  667.43   26.00
   4   2   1  683.03   25.10
  -5  -2  -1   34.00    3.60
  -5  -2  -1   38.30    4.70
  -5  -2  -1   33.80    4.90
  -5  -2  -1   21.00    4.80
   5   2   1   33.00    3.80
   5   2   1   36.40    4.40
   5   2   1   33.80    3.60
   5   2   1   39.90    4.00
   5   2   1   41.20    5.80
   5   2   1   32.80    3.30
   5   2   1   40.00    3.90
   5   2   1   31.60    4.90
   5   2   1   28.50    4.40
  -6  -2  -1    0.00    1.70
  -6  -2  -1   -2.50    1.80
  -6  -2  -1    0.10    1.90
  -6  -2  -1    0.40    2.70
   6   2   1   -0.10    1.80
   6   2   1   -5.10    2.50
   6   2   1   -0.30    1.70
   6   2   1    4.30    2.80
   6   2   1    0.40    1.60
   6   2   1   -4.20    1.60
   6   2   1    0.90    1.70
   6   2   1    6.30    2.80
  -7  -2  -1  244.58   16.30
  -7  -2  -1  243.78   13.60
  -7  -2  -1  292.87   15.80
  -7  -2  -1  256.17   18.80
   7   2   1  245.18   14.20
   7   2   1  262.27   12.30
   7   2   1  243.28   16.60
   7   2   1  264.27   13.30
   7   2   1  259.17   13.10
   7   2   1  300.87   14.50
   7   2   1  264.27   16.40
  -8  -2  -1   -2.00    3.20
  -8  -2  -1    8.80    5.50
  -8  -2  -1    6.70    4.90
   8   2   1   -3.10    4.80
   8   2   1    1.10    4.00
   8   2   1    2.40    4.00
   8   2   1    3.30    2.70
   8   2   1    6.90    3.60
   8   2   1   -0.60    3.40
   8   2   1    1.80    3.60
  -9  -2  -1   27.50   11.80
  -9  -2  -1    9.90    5.90
   9   2   1   11.30    5.80
   9   2   1   13.30    3.10
   9   2   1   14.80    6.50
   9   2   1   13.00    7.00
   8  -3  -1    2.80    8.40
   8  -3  -1    9.00    8.10
   8  -3  -1    8.00    4.80
   8  -3  -1    5.70    6.40
   8  -3  -1    8.40    5.40
   8  -3  -1    4.00    6.10
   8  -3  -1   14.50    6.80
   8  -3  -1   -7.20    7.10
  -8   3   1    4.70    3.50
   7  -3  -1   12.20    3.90
   7  -3  -1    5.40    5.30
   7  -3  -1   20.70    4.80
   7  -3  -1   15.80    4.10
   7  -3  -1   12.60    5.90
   7  -3  -1   17.30    5.20
   7  -3  -1   14.50    4.30
   7  -3  -1    3.80    5.40
  -7   3   1    7.90    3.30
  -7   3   1   20.70    4.80
   6  -3  -1  248.08   12.00
   6  -3  -1  232.38   11.50
   6  -3  -1  243.48   17.30
   6  -3  -1  232.38   14.00
   6  -3  -1  222.98   13.40
  -6   3   1  215.48   12.20
  -6   3   1  218.38   13.40
  -6   3   1  220.98   15.40
  -6   3   1  237.78   12.80
   5  -3  -1    1.80    1.70
   5  -3  -1    4.30    1.60
   5  -3  -1    3.90    2.40
   5  -3  -1    3.70    3.60
   5  -3  -1   -0.40    1.50
  -5   3   1    5.80    2.10
  -5   3   1    4.30    2.20
  -5   3   1    2.40    1.70
  -5   3   1   -1.40    1.80
   4  -3  -1   32.80    2.90
   4  -3  -1   41.80    6.00
   4  -3  -1   28.10    3.20
   4  -3  -1   30.80    3.20
   4  -3  -1   34.80    3.00
   4  -3  -1   45.30    3.80
   4  -3  -1   36.20    7.20
   4  -3  -1   41.90    3.60
  -4   3   1   33.90    3.90
  -4   3   1   33.20    3.40
  -4   3   1   43.60    4.20
  -4   3   1   36.10    6.20
   3  -3  -1  228.18   10.30
   3  -3  -1  219.28    9.90
   3  -3  -1  223.78    9.90
   3  -3  -1  233.68   11.70
   3  -3  -1  201.58    9.40
   3  -3  -1  226.68    9.40
   3  -3  -1  222.78    9.80
   3  -3  -1  223.08    9.30
   3  -3  -1  221.78    8.50
   3  -3  -1  217.18    9.00
   3  -3  -1  205.48    9.60
   3  -3  -1  209.78    9.50
   3  -3  -1  204.88    9.40
   3  -3  -1  207.88    8.30
   3  -3  -1  220.68   13.50
  -3   3   1  231.18   10.00
  -3   3   1  210.98   10.70
  -3   3   1  220.28    9.90
  -3   3   1  216.18   12.20
   2  -3  -1  125.09    6.60
   2  -3  -1  128.99    7.80
   2  -3  -1  120.49    5.90
   2  -3  -1  121.29    7.00
   2  -3  -1  122.69    6.80
   2  -3  -1  109.39    5.90
   2  -3  -1  130.09    6.20
   2  -3  -1  117.69    7.90
   2  -3  -1  120.79    8.80
   2  -3  -1  120.09    6.10
   2  -3  -1  118.59    5.80
  -2   3   1  122.69    5.90
  -2   3   1  133.59    5.50
  -2   3   1  128.19    5.90
  -2   3   1  127.29    7.90
  -2   3   1  134.99    7.40
  -2   3   1  126.39    7.10
   1  -3  -1    8.70    2.30
   1  -3  -1   11.00    2.40
   1  -3  -1   10.80    1.60
   1  -3  -1    9.90    1.80
   1  -3  -1    6.80    1.90
   1  -3  -1    7.70    2.40
   1  -3  -1    6.60    2.00
   1  -3  -1    8.20    1.90
   1  -3  -1    9.60    2.40
   1  -3  -1    8.50    2.10
   1  -3  -1   10.80    2.60
   1  -3  -1    7.00    1.60
   1  -3  -1    6.60    1.80
   1  -3  -1    7.30    1.60
  -1   3   1    8.40    2.10
  -1   3   1    7.50    1.50
  -1   3   1    6.40    1.60
  -1   3   1   11.50    1.70
  -1   3   1    8.30    2.00
  -1   3   1    7.70    1.50
  -1   3   1    7.20    1.70
  -1   3   1    8.40    1.50
  -1   3   1    5.50    1.80
  -1   3   1    8.90    1.40
  -1   3   1   11.50    2.30
  -1   3   1   10.70    2.20
   0  -3  -1   24.50    3.50
   0  -3  -1   21.50    2.60
   0  -3  -1   21.40    2.30
   0  -3  -1   25.30    3.70
   0  -3  -1   23.10    2.40
   0  -3  -1   24.10    2.20
   0  -3  -1   24.00    2.00
   0  -3  -1   22.80    2.70
   0  -3  -1   20.40    2.20
   0  -3  -1   29.30    4.70
   0  -3  -1   20.30    2.50
   0  -3  -1   23.00    2.80
   0  -3  -1   25.00    3.50
   0  -3  -1   22.40    2.40
   0  -3  -1   23.50    3.20
   0   3   1   24.90    2.50
   0   3   1   24.20    3.40
   0   3   1   22.20    2.20
   0   3   1   23.20    2.70
   0   3   1   19.60    2.30
   0   3   1   23.70    3.60
   0   3   1   27.40    3.00
   0   3   1   23.00    2.60
   0   3   1   26.50    2.30
   0   3   1   20.50    2.40
   0   3   1   19.90    2.20
   0   3   1   24.70    1.80
  -1  -3  -1   17.60    2.90
  -1  -3  -1   16.30    2.50
  -1  -3  -1   14.30    2.60
  -1  -3  -1   16.90    2.50
  -1  -3  -1   15.70    2.40
  -1  -3  -1   15.20    1.60
  -1  -3  -1   19.50    3.30
  -1  -3  -1   15.90    2.20
  -1  -3  -1   13.90    2.90
  -1  -3  -1   18.00    3.70
  -1  -3  -1   14.40    2.30
  -1  -3  -1   14.30    2.70
  -1  -3  -1   13.10    2.30
   1   3   1   15.70    2.60
   1   3   1   18.80    3.00
   1   3   1   17.40    2.40
   1   3   1   17.40    2.50
   1   3   1   13.80    2.60
   1   3   1   16.80    3.00
   1   3   1   14.30    2.20
   1   3   1   18.40    3.10
   1   3   1   15.10    2.80
   1   3   1   12.60    2.10
   1   3   1   13.40    2.10
   1   3   1   15.40    2.70
   1   3   1   16.40    1.90
  -2  -3  -1   76.89    6.50
  -2  -3  -1   76.79    5.60
  -2  -3  -1   84.09    5.00
  -2  -3  -1   70.69    4.10
  -2  -3  -1   80.19    5.30
  -2  -3  -1   81.49    5.40
  -2  -3  -1   69.99    4.90
  -2  -3  -1   78.39    5.50
  -2  -3  -1   86.09    5.50
  -2  -3  -1   81.49    5.50
  -2  -3  -1   89.19    4.90
   2   3   1   78.09    5.80
   2   3   1   71.19    4.90
   2   3   1   81.59    5.30
   2   3   1   82.89    5.20
   2   3   1   76.19    5.20
   2   3   1   79.19    5.70
   2   3   1   68.79    5.60
   2   3   1   79.09    5.00
   2   3   1   76.99    5.10
   2   3   1   72.29    5.40
  -3  -3  -1  324.87   11.90
  -3  -3  -1  347.47   14.60
  -3  -3  -1  323.77   15.50
  -3  -3  -1  343.77   14.60
  -3  -3  -1  344.77   14.30
  -3  -3  -1  325.57   14.10
  -3  -3  -1  316.27   13.00
  -3  -3  -1  351.46   14.90
  -3  -3  -1  318.87   14.00
  -3  -3  -1  331.27   12.30
  -3  -3  -1  323.57   14.40
   3   3   1  320.97   15.20
   3   3   1  309.37   13.70
   3   3   1  331.97   13.90
   3   3   1  334.07   15.10
   3   3   1  304.57   13.40
   3   3   1  326.27   14.80
   3   3   1  315.47   14.80
   3   3   1  310.07   15.00
  -4  -3  -1   18.00    4.00
  -4  -3  -1   23.60    2.20
  -4  -3  -1   24.80    3.70
  -4  -3  -1   24.80    3.30
  -4  -3  -1   23.90    1.90
  -4  -3  -1   22.20    4.00
  -4  -3  -1   31.00    4.60
  -4  -3  -1   23.10    2.80
  -4  -3  -1   22.10    2.20
   4   3   1   25.20    3.30
   4   3   1   23.00    4.10
   4   3   1   24.00    3.50
   4   3   1   22.00    3.90
   4   3   1   25.80    3.50
   4   3   1   24.30    3.90
   4   3   1   20.70    2.10
   4   3   1   13.60    3.70
   4   3   1   25.00    3.80
   4   3   1   23.30    4.10
  -5  -3  -1  345.57   18.30
  -5  -3  -1  377.76   17.90
  -5  -3  -1  409.36   18.80
  -5  -3  -1  384.56   15.90
  -5  -3  -1  306.07   16.70
  -5  -3  -1  398.06   20.50
   5   3   1  379.16   17.30
   5   3   1  389.86   16.50
   5   3   1  383.46   17.10
   5   3   1  362.16   17.40
   5   3   1  400.86   17.80
   5   3   1  382.76   19.00
  -6  -3  -1   48.10    6.90
  -6  -3  -1   47.60    8.00
  -6  -3  -1   49.80    5.80
  -6  -3  -1   41.00    4.10
   6   3   1   52.39    5.20
   6   3   1   52.79    5.70
   6   3   1   41.90    6.20
   6   3   1   49.60    5.30
   6   3   1   46.30    5.00
   6   3   1   50.09    4.90
   6   3   1   40.90    7.40
  -7  -3  -1    5.70    3.20
  -7  -3  -1    5.80    3.60
  -7  -3  -1    6.40    3.40
   7   3   1    2.80    2.50
   7   3   1    6.50    2.80
   7   3   1    4.60    3.00
   7   3   1    1.70    2.50
   7   3   1   -1.90    2.80
   7   3   1    5.20    5.00
   7   3   1    2.80    2.80
   7   3   1    3.00    4.40
  -8  -3  -1   39.30    8.10
  -8  -3  -1   22.60    5.60
  -8  -3  -1   23.90    8.00
   8   3   1   31.00    6.00
   8   3   1   20.20    7.30
   8   3   1   23.70    5.80
   8   3   1   21.20    6.00
   8   3   1   35.00    4.80
   8   3   1   25.10    6.80
   8   3   1   28.40    5.40
   8   3   1   33.50    5.30
  -9  -3  -1   10.40    8.10
  -9  -3  -1   17.90    6.00
  -9  -3  -1    8.90    6.90
   9   3   1   14.90    6.10
   9   3   1   10.90    8.50
   9   3   1   17.70    6.00
   8  -4  -1   11.00    5.70
   8  -4  -1    0.60    6.70
   8  -4  -1   26.90    9.90
   8  -4  -1   19.20    7.60
   8  -4  -1   19.70    7.50
  -8   4   1    0.40    3.90
   7  -4  -1   22.60    5.00
   7  -4  -1   38.50    7.40
   7  -4  -1   36.70    6.90
   7  -4  -1   39.10    9.90
   7  -4  -1   23.80    5.30
   7  -4  -1   29.50    7.10
  -7   4   1   23.70    5.10
  -7   4   1   16.80    4.20
   6  -4  -1  188.58   16.30
   6  -4  -1  180.98    9.40
   6  -4  -1  179.18   12.10
   6  -4  -1  171.68   10.30
   6  -4  -1  178.38   13.20
   6  -4  -1  181.78    9.30
  -6   4   1  185.78   11.50
  -6   4   1  202.78   11.90
  -6   4   1  180.48   10.60
   5  -4  -1  347.07   15.20
   5  -4  -1  315.57   20.80
   5  -4  -1  333.87   14.80
   5  -4  -1  337.97   17.10
   5  -4  -1  311.87   17.70
   5  -4  -1  310.97   13.60
  -5   4   1  325.97   15.50
  -5   4   1  316.87   16.10
  -5   4   1  354.36   19.60
  -5   4   1  339.67   15.20
   4  -4  -1  297.87   16.10
   4  -4  -1  266.67   14.50
   4  -4  -1  297.57   12.80
   4  -4  -1  350.66   19.90
   4  -4  -1  301.87   14.20
   4  -4  -1  300.77   13.20
   4  -4  -1  296.67   13.40
   4  -4  -1  288.27   13.50
   4  -4  -1  283.87   12.60
  -4   4   1  294.07   14.60
  -4   4   1  281.37   16.40
  -4   4   1  295.37   13.30
  -4   4   1  288.17   13.50
   3  -4  -1  132.19   11.10
   3  -4  -1  142.19    8.30
   3  -4  -1  143.39    8.20
   3  -4  -1  158.28    8.50
   3  -4  -1  148.79    9.80
   3  -4  -1  143.09    7.20
   3  -4  -1  148.89    8.80
   3  -4  -1  125.49    7.20
   3  -4  -1  116.09    7.20
   3  -4  -1  150.88    7.60
  -3   4   1  138.59    8.60
  -3   4   1  133.69    9.60
  -3   4   1  144.19    7.20
  -3   4   1  140.09    7.70
   2  -4  -1   58.69    5.50
   2  -4  -1   55.29    3.90
   2  -4  -1   54.59    4.90
   2  -4  -1   50.59    3.90
   2  -4  -1   56.09    4.80
   2  -4  -1   53.99    5.00
   2  -4  -1   57.29    6.50
   2  -4  -1   53.69    4.20
  -2   4   1   53.79    3.40
  -2   4   1   52.69    3.10
  -2   4   1   52.49    2.70
  -2   4   1   41.80    3.50
  -2   4   1   56.79    4.50
  -2   4   1   53.79    3.60
  -2   4   1   53.19    2.80
  -2   4   1   50.19    5.00
  -2   4   1   57.49    4.90
   1  -4  -1  390.86   17.70
   1  -4  -1  404.06   17.60
   1  -4  -1  410.56   17.40
   1  -4  -1  392.66   19.20
   1  -4  -1  382.76   16.00
   1  -4  -1  383.36   17.10
   1  -4  -1  382.76   16.90
   1  -4  -1  390.86   15.50
   1  -4  -1  363.46   16.80
   1  -4  -1  365.26   15.30
  -1   4   1  395.16   16.80
  -1   4   1  379.66   15.20
  -1   4   1  385.56   16.30
  -1   4   1  387.76   15.20
  -1   4   1  397.96   14.80
  -1   4   1  382.46   14.90
  -1   4   1  389.76   16.90
  -1   4   1  394.66   16.20
   0  -4  -1   85.19    6.20
   0  -4  -1   90.19    6.50
   0  -4  -1   84.29    6.50
   0  -4  -1   88.59    6.40
   0  -4  -1   83.89    7.00
   0  -4  -1   83.19    5.30
   0  -4  -1   80.49    5.30
   0  -4  -1   90.19    5.10
   0  -4  -1  101.69    6.90
   0  -4  -1   81.89    5.50
   0  -4  -1   79.89    6.00
   0   4   1   85.09    5.30
   0   4   1   86.39    4.30
   0   4   1   88.79    5.60
   0   4   1   91.39    5.40
   0   4   1   94.69    5.90
   0   4   1   87.29    5.30
   0   4   1   92.29    6.30
   0   4   1   87.99    5.90
   0   4   1   96.89    6.10
  -1  -4  -1   34.10    3.80
  -1  -4  -1   36.40    4.40
  -1  -4  -1   36.30    4.10
  -1  -4  -1   41.40    3.60
  -1  -4  -1   35.10    3.10
  -1  -4  -1   34.70    3.60
  -1  -4  -1   42.70    4.40
  -1  -4  -1   41.50    3.60
  -1  -4  -1   31.10    3.00
  -1  -4  -1   34.80    4.30
  -1  -4  -1   33.00    4.20
  -1  -4  -1   40.20    3.10
   1   4   1   38.20    3.00
   1   4   1   36.20    3.60
   1   4   1   37.50    3.40
   1   4   1   37.30    4.10
   1   4   1   36.50    3.50
   1   4   1   40.10    3.80
   1   4   1   40.70    4.80
  -2  -4  -1  152.08    8.00
  -2  -4  -1  168.58    9.70
  -2  -4  -1  161.28   10.10
  -2  -4  -1  171.28    8.60
  -2  -4  -1  163.08    8.90
  -2  -4  -1  174.58    9.80
  -2  -4  -1  161.18    8.40
  -2  -4  -1  166.78    9.40
  -2  -4  -1  166.68    9.00
  -2  -4  -1  160.58    6.70
   2   4   1  178.58    9.30
   2   4   1  176.38   10.00
   2   4   1  148.99    8.90
   2   4   1  159.48    9.60
   2   4   1  159.28    8.70
   2   4   1  161.58    9.00
   2   4   1  151.28    8.50
  -3  -4  -1   19.70    2.90
  -3  -4  -1   19.50    2.60
  -3  -4  -1   21.10    3.60
  -3  -4  -1   15.70    3.00
  -3  -4  -1   31.90    5.00
  -3  -4  -1   20.00    3.30
  -3  -4  -1   13.40    3.20
  -3  -4  -1   20.40    3.70
  -3  -4  -1   23.20    3.90
  -3  -4  -1   23.80    3.80
   3   4   1   14.10    2.90
   3   4   1   17.30    3.30
   3   4   1   21.10    4.20
   3   4   1   25.30    3.70
   3   4   1   22.00    4.40
   3   4   1   20.60    4.00
   3   4   1   19.70    3.20
   3   4   1   27.60    4.50
  -4  -4  -1  117.59    7.30
  -4  -4  -1  141.49    7.00
  -4  -4  -1  147.29    8.60
  -4  -4  -1  141.39   10.00
  -4  -4  -1  143.79    8.90
  -4  -4  -1  142.89    9.00
  -4  -4  -1  150.38    9.10
  -4  -4  -1  146.59    8.40
  -4  -4  -1  131.79    7.00
   4   4   1  131.99    9.10
   4   4   1  146.49    9.60
   4   4   1  155.68    9.00
   4   4   1  121.99    7.10
   4   4   1  124.29    8.00
   4   4   1  133.49    9.50
   4   4   1  128.09    9.70
   4   4   1  138.59    8.40
  -5  -4  -1  335.47   16.50
  -5  -4  -1  306.57   15.10
  -5  -4  -1  329.27   12.30
  -5  -4  -1  328.87   14.50
  -5  -4  -1  367.66   17.60
  -5  -4  -1  330.07   12.60
  -5  -4  -1  330.27   18.60
   5   4   1  298.17   15.10
   5   4   1  331.37   17.00
   5   4   1  300.27   15.90
   5   4   1  345.77   18.10
   5   4   1  358.06   17.00
   5   4   1  329.47   15.50
  -6  -4  -1  179.38   12.10
  -6  -4  -1  158.98    9.50
  -6  -4  -1  146.59   12.80
  -6  -4  -1  153.68   10.80
   6   4   1  157.28   12.00
   6   4   1  117.29   11.90
   6   4   1  164.98   10.80
   6   4   1  186.98   11.30
   6   4   1  157.88    9.90
   6   4   1  161.48    9.90
   6   4   1  156.68   11.00
  -7  -4  -1   76.09    7.80
  -7  -4  -1   52.89    8.40
  -7  -4  -1   56.09   10.30
   7   4   1   57.39    6.50
   7   4   1   54.89    6.70
   7   4   1   59.49    7.10
   7   4   1   71.99    7.00
   7   4   1   65.49    7.30
   7   4   1   66.99    9.40
   7   4   1   49.60    8.70
  -8  -4  -1   25.30    8.70
  -8  -4  -1   23.40    6.60
  -8  -4  -1   19.30    5.40
   8   4   1   24.30    7.50
   8   4   1   25.00    5.50
   8   4   1   24.50    5.50
   8   4   1   20.70    6.30
   8   4   1   33.20    8.20
   8   4   1   23.70    5.20
   8   4   1   20.40    5.30
  -9  -4  -1   21.00    8.60
  -9  -4  -1   14.40    7.00
  -9  -4  -1   19.80    6.30
   9   4   1   31.00    5.10
   9   4   1   19.60    6.80
   9   4   1   23.30    8.30
   9   4   1   17.60    5.20
   7  -5  -1    6.10    6.20
   7  -5  -1    4.30    5.20
   7  -5  -1   10.80    7.50
  -7   5   1   -3.00    3.60
  -7   5   1    6.40    3.40
   6  -5  -1   34.20    4.60
   6  -5  -1   37.20    5.00
   6  -5  -1   25.60    4.60
   6  -5  -1   45.70   10.90
   6  -5  -1   26.90    4.90
   6  -5  -1   26.30    6.70
  -6   5   1   40.90    6.30
  -6   5   1   28.40    4.90
   5  -5  -1   74.49   10.40
   5  -5  -1   67.29    6.60
   5  -5  -1   60.19    5.80
   5  -5  -1   66.59    7.80
   5  -5  -1   71.49   12.30
   5  -5  -1   71.09    6.00
   5  -5  -1   66.99    6.70
  -5   5   1   71.49   10.80
  -5   5   1   67.49    5.70
  -5   5   1   64.99    6.60
  -5   5   1   57.39    5.70
   4  -5  -1    1.50    1.90
   4  -5  -1    0.70    1.80
   4  -5  -1   -1.30    3.10
   4  -5  -1   -2.10    2.10
   4  -5  -1    2.60    2.80
   4  -5  -1    2.10    2.40
   4  -5  -1   -0.90    2.50
   4  -5  -1   -0.70    2.70
  -4   5   1    1.80    2.00
  -4   5   1    8.30    2.50
  -4   5   1    2.70    2.30
   3  -5  -1  204.28   11.50
   3  -5  -1  174.08   13.90
   3  -5  -1  162.58   10.10
   3  -5  -1  169.28   10.30
   3  -5  -1  157.28   10.10
   3  -5  -1  171.68   10.20
   3  -5  -1  163.78   11.50
  -3   5   1  175.38    9.40
  -3   5   1  159.98   10.30
  -3   5   1  169.88    8.10
   2  -5  -1   94.49    7.70
   2  -5  -1   70.69    6.10
   2  -5  -1   98.59    5.90
   2  -5  -1   92.09    7.80
   2  -5  -1   94.19    7.30
   2  -5  -1   92.79    6.40
   2  -5  -1   72.09    6.90
   2  -5  -1   82.79    6.90
   2  -5  -1   93.09    9.30
   2  -5  -1   83.99    6.80
  -2   5   1   91.19    4.90
  -2   5   1   86.49    5.50
  -2   5   1   84.89    7.20
  -2   5   1   85.69    5.20
  -2   5   1   83.19    4.40
  -2   5   1   81.49    4.70
  -2   5   1   88.49    6.90
  -2   5   1   90.69    6.40
   1  -5  -1  205.48   11.50
   1  -5  -1  197.68   13.20
   1  -5  -1  181.18    9.90
   1  -5  -1  197.18    9.60
   1  -5  -1  184.48   10.90
   1  -5  -1  211.08   12.10
   1  -5  -1  204.18   11.80
   1  -5  -1  177.38   11.00
  -1   5   1  172.18    9.10
  -1   5   1  180.58    8.90
  -1   5   1  187.78   10.10
  -1   5   1  189.48    8.50
  -1   5   1  192.48   10.80
  -1   5   1  201.18    9.00
  -1   5   1  180.58   10.50
  -1   5   1  184.98    9.50
  -1   5   1  188.98   10.30
   0  -5  -1   13.70    3.70
   0  -5  -1   18.60    3.50
   0  -5  -1   19.70    4.30
   0  -5  -1    9.50    3.20
   0  -5  -1   12.20    2.60
   0  -5  -1   13.30    3.50
   0  -5  -1   11.00    2.80
   0  -5  -1   16.80    3.10
   0  -5  -1   16.90    3.80
   0  -5  -1   14.60    2.70
   0   5   1   14.60    3.10
   0   5   1   18.70    3.60
   0   5   1   15.30    2.70
   0   5   1   12.20    2.50
   0   5   1   13.00    1.80
   0   5   1   13.40    2.80
   0   5   1   15.90    3.50
  -1  -5  -1    2.30    1.30
  -1  -5  -1    3.20    1.50
  -1  -5  -1    1.60    1.20
  -1  -5  -1    1.20    1.70
  -1  -5  -1    4.70    1.80
  -1  -5  -1    7.20    3.10
  -1  -5  -1    0.60    1.70
  -1  -5  -1    3.70    2.20
  -1  -5  -1    4.50    2.10
  -1  -5  -1    2.50    1.40
   1   5   1    4.00    1.90
   1   5   1    1.50    1.50
   1   5   1    4.50    2.30
   1   5   1    0.40    1.40
   1   5   1    4.10    1.70
   1   5   1    4.10    1.50
  -2  -5  -1   23.90    4.30
  -2  -5  -1   28.20    4.20
  -2  -5  -1   23.60    2.40
  -2  -5  -1   28.90    5.20
  -2  -5  -1   30.10    4.50
  -2  -5  -1   32.40    4.90
  -2  -5  -1   29.30    5.00
  -2  -5  -1   26.60    4.20
  -2  -5  -1   32.20    5.40
   2   5   1   23.80    5.10
   2   5   1   29.00    4.60
   2   5   1   21.30    3.50
   2   5   1   23.90    4.00
   2   5   1   23.00    3.80
   2   5   1   24.50    4.50
  -3  -5  -1  524.45   22.40
  -3  -5  -1  551.64   23.30
  -3  -5  -1  497.15   20.60
  -3  -5  -1  528.95   23.10
  -3  -5  -1  516.45   22.80
  -3  -5  -1  529.85   22.10
  -3  -5  -1  525.65   23.00
  -3  -5  -1  532.35   21.40
  -3  -5  -1  531.35   23.10
   3   5   1  531.75   23.90
   3   5   1  504.65   23.10
   3   5   1  536.15   22.90
   3   5   1  530.65   22.30
   3   5   1  491.35   24.60
   3   5   1  512.85   22.50
  -4  -5  -1   28.10    4.80
  -4  -5  -1   43.00    6.10
  -4  -5  -1   24.80    4.90
  -4  -5  -1   23.40    4.50
  -4  -5  -1   27.20    4.50
  -4  -5  -1   32.50    3.50
  -4  -5  -1   31.20    4.80
  -4  -5  -1   23.50    3.50
  -4  -5  -1   28.00    4.40
  -4  -5  -1   31.10    5.40
   4   5   1   24.10    4.20
   4   5   1   30.40    5.40
   4   5   1   30.50    4.70
   4   5   1   20.90    4.40
   4   5   1   23.80    5.10
   4   5   1   23.10    4.70
   4   5   1   20.00    5.80
  -5  -5  -1   66.59    6.60
  -5  -5  -1   67.19    6.30
  -5  -5  -1   69.69    7.00
  -5  -5  -1   64.19    4.50
  -5  -5  -1   61.39    5.20
  -5  -5  -1   73.79    7.90
  -5  -5  -1   59.49    6.00
   5   5   1   66.19    6.30
   5   5   1   66.49    6.40
   5   5   1   60.09    7.20
   5   5   1   75.89    7.40
   5   5   1   49.60    8.70
   5   5   1   60.19    6.60
   5   5   1   66.59    7.40
  -6  -5  -1   70.59    9.80
  -6  -5  -1   38.20    5.10
  -6  -5  -1   42.90    6.10
  -6  -5  -1   47.00    7.10
  -6  -5  -1   49.90    9.60
   6   5   1   37.60    8.90
   6   5   1   42.20    6.30
   6   5   1   59.79    6.90
   6   5   1   58.79    7.40
   6   5   1   48.30    7.80
   6   5   1   59.59    9.70
   6   5   1   49.60    6.40
  -7  -5  -1   40.10    7.40
  -7  -5  -1   30.80    7.60
  -7  -5  -1   22.10    6.50
   7   5   1   26.80    6.80
   7   5   1   26.20    5.20
   7   5   1   29.60    6.60
   7   5   1   24.90    4.90
   7   5   1   29.00    6.00
   7   5   1   32.50    6.50
  -8  -5  -1  110.09   10.70
  -8  -5  -1  106.39   11.90
  -8  -5  -1  120.59   14.50
   8   5   1  108.09   10.70
   8   5   1   96.09    9.90
   8   5   1  131.39   10.40
   8   5   1  121.79   13.20
   8   5   1  117.69   13.30
   8   5   1  100.59   10.90
   8   5   1   96.49   11.90
  -9  -5  -1   28.80   10.30
  -9  -5  -1   35.20    9.50
  -9  -5  -1   32.70    7.60
   9   5   1   34.70    7.20
   9   5   1   42.70    7.60
   9   5   1   41.90    9.50
   9   5   1    9.80    7.00
   9   5   1   36.80    9.00
   9   5   1   39.40    8.80
   7  -6  -1  166.98   16.80
   7  -6  -1  158.48   15.60
   7  -6  -1  184.08   19.90
   7  -6  -1  189.28   10.70
  -7   6   1  173.98   12.40
  -7   6   1  190.98   13.30
   6  -6  -1    2.20    5.00
   6  -6  -1   -2.60    6.00
   6  -6  -1   -3.60    4.50
   6  -6  -1    0.10    3.60
  -6   6   1    0.20    2.60
  -6   6   1    2.50    3.10
   5  -6  -1  206.98   11.00
   5  -6  -1  217.68   11.80
   5  -6  -1  214.98   13.60
   5  -6  -1  211.78   13.40
   5  -6  -1  211.68   12.00
   5  -6  -1  233.58   19.60
   5  -6  -1  211.88   15.60
  -5   6   1  218.98   13.60
  -5   6   1  208.38   11.60
   4  -6  -1    0.30    3.90
   4  -6  -1   -2.80    2.40
   4  -6  -1   -1.40    2.10
   4  -6  -1    0.30    3.60
   4  -6  -1    2.10    2.70
   4  -6  -1    1.80    2.90
   4  -6  -1   -6.50    4.20
  -4   6   1    4.10    2.10
  -4   6   1   -2.30    1.60
  -4   6   1    3.00    2.60
   3  -6  -1   33.50    6.40
   3  -6  -1   35.10    4.60
   3  -6  -1   19.90    5.30
   3  -6  -1   34.40    6.10
   3  -6  -1   41.20    8.20
   3  -6  -1   29.60    5.30
   3  -6  -1   32.00    4.90
   3  -6  -1   39.70   10.20
  -3   6   1   29.90    3.20
  -3   6   1   31.60    6.50
  -3   6   1   30.40    4.80
   2  -6  -1   46.70    5.10
   2  -6  -1   46.80    5.80
   2  -6  -1   64.59    9.40
   2  -6  -1   52.99    4.60
   2  -6  -1   37.10    6.60
   2  -6  -1   38.50    7.80
   2  -6  -1   54.89    6.80
  -2   6   1   42.70    4.00
  -2   6   1   49.60    3.40
  -2   6   1   49.30    3.50
  -2   6   1   43.00    6.20
  -2   6   1   48.80    5.10
  -2   6   1   44.60    3.70
  -2   6   1   43.80    4.50
  -2   6   1   48.70    5.50
   1  -6  -1    2.60    2.00
   1  -6  -1   -0.50    2.20
   1  -6  -1    2.00    2.10
   1  -6  -1   -0.10    1.30
   1  -6  -1   -0.40    1.30
   1  -6  -1   -0.40    3.00
   1  -6  -1   -0.30    1.70
  -1   6   1   -2.10    1.10
  -1   6   1    2.50    2.00
  -1   6   1   -1.40    1.60
  -1   6   1   -0.90    1.40
  -1   6   1   -3.00    1.10
  -1   6   1   -1.10    1.00
  -1   6   1   -0.80    1.20
   0  -6  -1   96.29    8.30
   0  -6  -1   92.49    8.70
   0  -6  -1   99.29    6.90
   0  -6  -1   98.19    7.30
   0  -6  -1  105.79    8.90
   0  -6  -1   90.09    9.00
   0  -6  -1   89.59    8.20
   0  -6  -1  100.99    6.40
   0   6   1   98.29    7.50
   0   6   1   96.39    6.60
   0   6   1   98.39    5.00
   0   6   1   98.69    4.90
   0   6   1   97.09    7.30
   0   6   1   94.59    7.50
   0   6   1   93.89    7.80
   0   6   1   93.09    6.50
   0   6   1  105.59    7.60
  -1  -6  -1  456.85   22.40
  -1  -6  -1  502.05   20.80
  -1  -6  -1  505.15   23.60
  -1  -6  -1  487.45   20.50
  -1  -6  -1  507.45   21.70
  -1  -6  -1  497.95   21.70
  -1  -6  -1  517.05   24.30
  -1  -6  -1  522.75   19.90
  -1  -6  -1  521.85   24.90
  -1  -6  -1  520.85   23.80
   1   6   1  484.35   22.30
   1   6   1  517.25   24.70
   1   6   1  510.75   21.50
   1   6   1  463.15   21.50
   1   6   1  529.75   23.60
   1   6   1  504.75   21.50
  -2  -6  -1    1.80    2.20
  -2  -6  -1    0.40    1.30
  -2  -6  -1    1.50    2.20
  -2  -6  -1    1.60    1.70
  -2  -6  -1   -1.10    2.10
  -2  -6  -1    2.00    2.40
  -2  -6  -1   -1.20    1.30
  -2  -6  -1    0.30    1.10
  -2  -6  -1    0.30    1.60
   2   6   1   -0.10    1.70
   2   6   1    2.00    1.60
   2   6   1    1.80    1.90
   2   6   1   -1.20    1.30
   2   6   1   -0.20    1.50
   2   6   1    1.60    2.10
  -3  -6  -1    1.40    2.60
  -3  -6  -1   -0.10    1.60
  -3  -6  -1   -2.00    1.70
  -3  -6  -1    0.10    2.20
  -3  -6  -1    0.40    1.20
  -3  -6  -1    0.20    1.70
  -3  -6  -1    3.20    1.90
  -3  -6  -1    1.50    2.80
   3   6   1   -0.20    1.90
   3   6   1   -0.80    1.50
   3   6   1   -0.30    1.70
   3   6   1   -0.90    2.00
   3   6   1   -0.40    1.50
  -4  -6  -1  215.08   12.90
  -4  -6  -1  214.68   12.80
  -4  -6  -1  219.58   11.20
  -4  -6  -1  206.08   12.20
  -4  -6  -1  231.98   12.90
  -4  -6  -1  182.98   12.60
  -4  -6  -1  221.28   13.00
  -4  -6  -1  165.28   13.30
  -4  -6  -1  175.68   10.90
  -4  -6  -1  228.98   13.90
   4   6   1  206.58   12.70
   4   6   1  225.48   13.80
   4   6   1  183.28   13.40
   4   6   1  207.98   12.30
   4   6   1  200.48   12.70
   4   6   1  198.38   13.60
  -5  -6  -1   80.99    7.80
  -5  -6  -1   66.19    8.00
  -5  -6  -1   86.89    8.20
  -5  -6  -1   84.09    6.00
  -5  -6  -1   81.09    8.00
   5   6   1   64.19    7.50
   5   6   1   79.19    8.60
   5   6   1   84.29    7.70
   5   6   1   95.49    9.30
   5   6   1   79.89    7.70
  -6  -6  -1  110.19   11.50
  -6  -6  -1  105.39    9.70
  -6  -6  -1  100.59    9.70
  -6  -6  -1  106.19    9.70
  -6  -6  -1  115.69    6.30
   6   6   1  121.09   11.80
   6   6   1  118.39    9.80
   6   6   1  100.89   10.50
   6   6   1  130.79    9.90
   6   6   1  130.89   11.40
   6   6   1  129.59   11.00
  -7  -6  -1    0.90    7.90
  -7  -6  -1    8.20    4.80
  -7  -6  -1   11.80    4.30
  -7  -6  -1    8.80    4.40
   7   6   1    1.90    4.20
   7   6   1    2.00    3.90
   7   6   1   11.90    4.80
   7   6   1   12.10    5.10
   7   6   1    6.80    3.90
   7   6   1    7.90    4.10
  -8  -6  -1   13.00    5.20
  -8  -6  -1    0.80    5.30
  -8  -6  -1   -1.50    4.10
   8   6   1   -2.50    4.30
   8   6   1    1.30    5.40
   8   6   1    9.50    4.80
   8   6   1   -3.30    4.20
   8   6   1    1.40    4.30
   8   6   1    8.30    5.60
   8   6   1   -0.50    5.20
  -9  -6  -1   -4.60    5.30
  -9  -6  -1    1.20    6.40
  -9  -6  -1    3.50    6.80
   9   6   1    9.20    5.00
   9   6   1   -4.60    6.50
   9   6   1    1.90    7.00
   9   6   1    1.90    5.20
   9   6   1    5.40    6.50
   9   6   1    2.90    5.90
   6  -7  -1   30.60    6.80
   6  -7  -1   24.30    7.90
   6  -7  -1   33.40   11.90
  -6   7   1   44.10    6.20
  -6   7   1   35.40    6.80
   5  -7  -1   60.29    8.90
   5  -7  -1   52.89   10.20
   5  -7  -1   45.60    7.00
   5  -7  -1   40.10   11.10
   5  -7  -1   40.80    6.20
  -5   7   1   42.70    7.00
  -5   7   1   42.40    5.70
   4  -7  -1   67.19   14.30
   4  -7  -1   48.40    9.60
   4  -7  -1   52.09   11.20
   4  -7  -1   54.59    8.50
   4  -7  -1   56.59    7.40
   4  -7  -1   43.70    5.40
   4  -7  -1   62.09    8.10
  -4   7   1   51.29    6.00
  -4   7   1   49.40    7.60
   3  -7  -1    2.60    3.70
   3  -7  -1    5.80    5.10
   3  -7  -1    1.10    2.60
   3  -7  -1    2.10    3.60
   3  -7  -1    3.00    2.40
   3  -7  -1    2.60    2.90
   3  -7  -1    4.80    3.20
  -3   7   1    4.20    2.60
  -3   7   1   -3.20    2.80
  -3   7   1    0.60    2.10
   2  -7  -1   15.00    5.70
   2  -7  -1   15.90    4.10
   2  -7  -1   24.30    6.90
   2  -7  -1    8.10    4.60
   2  -7  -1   14.40    5.10
   2  -7  -1   18.20    3.60
   2  -7  -1   26.30    6.30
  -2   7   1   11.90    3.90
  -2   7   1   21.60    4.50
  -2   7   1   19.40    3.30
  -2   7   1   23.10    2.90
  -2   7   1   17.10    3.50
  -2   7   1   15.40    3.70
  -2   7   1   19.60    2.60
   1  -7  -1  129.99   10.30
   1  -7  -1  125.09    9.00
   1  -7  -1  103.39    7.60
   1  -7  -1  109.69   11.60
   1  -7  -1   96.59    9.70
   1  -7  -1  113.29    7.30
   1  -7  -1  109.89   11.80
   1  -7  -1  126.29   10.90
  -1   7   1  112.29    8.60
  -1   7   1  100.89    6.70
  -1   7   1  104.59    8.60
  -1   7   1  108.69    7.10
  -1   7   1  108.99    7.90
  -1   7   1  103.09    8.30
   0  -7  -1   25.30    4.60
   0  -7  -1   23.30    5.70
   0  -7  -1   23.60    5.30
   0  -7  -1   25.90    6.20
   0  -7  -1   20.10    5.70
   0  -7  -1   26.30    4.20
   0  -7  -1   18.20    4.10
   0   7   1   23.60    4.40
   0   7   1   19.20    2.30
   0   7   1   18.30    4.40
   0   7   1   12.90    3.60
   0   7   1   20.50    4.40
   0   7   1   31.60    5.60
   0   7   1   22.30    4.50
   0   7   1   29.90    4.90
   0   7   1   21.70    2.60
  -1  -7  -1   21.60    5.80
  -1  -7  -1   23.10    5.60
  -1  -7  -1   22.20    5.20
  -1  -7  -1   23.00    5.50
  -1  -7  -1   32.50    5.20
  -1  -7  -1   25.60    3.70
  -1  -7  -1   16.70    3.50
  -1  -7  -1   26.50    5.00
   1   7   1   25.30    4.60
   1   7   1   24.10    4.30
   1   7   1   28.40    6.10
   1   7   1   26.90    5.30
   1   7   1   15.00    4.30
   1   7   1   20.90    3.50
   1   7   1   23.20    4.30
  -2  -7  -1  180.38   11.20
  -2  -7  -1  176.58   12.70
  -2  -7  -1  178.38   12.60
  -2  -7  -1  183.28   10.50
  -2  -7  -1  178.58   13.20
  -2  -7  -1  166.58    9.10
  -2  -7  -1  183.28   13.40
  -2  -7  -1  183.68   10.60
   2   7   1  168.28   12.60
   2   7   1  168.88   10.90
   2   7   1  185.68   11.40
   2   7   1  155.78   12.00
   2   7   1  178.08   11.80
   2   7   1  194.78   11.70
  -3  -7  -1   79.89    7.50
  -3  -7  -1   82.89    8.50
  -3  -7  -1   88.99    7.50
  -3  -7  -1   96.99    9.40
  -3  -7  -1   92.29    9.20
  -3  -7  -1   89.89    7.30
  -3  -7  -1   90.39    8.60
   3   7   1   80.79    7.00
   3   7   1   82.99    8.00
   3   7   1   85.39    7.80
   3   7   1   74.19    7.50
   3   7   1   88.79    9.20
   3   7   1   82.29    8.80
  -4  -7  -1   -1.10    2.20
  -4  -7  -1   -1.50    1.50
  -4  -7  -1   -4.40    2.00
  -4  -7  -1   -2.10    2.60
  -4  -7  -1   -1.40    1.80
  -4  -7  -1    3.50    3.50
  -4  -7  -1    4.90    4.50
   4   7   1   -0.90    2.80
   4   7   1    0.70    2.20
   4   7   1    2.50    2.50
   4   7   1   -3.50    2.60
  -5  -7  -1   14.40    3.90
  -5  -7  -1    8.80    4.40
  -5  -7  -1   22.30    6.10
  -5  -7  -1   15.80    5.20
  -5  -7  -1   17.80    5.50
  -5  -7  -1   12.60    4.80
  -5  -7  -1   14.40    4.50
  -5  -7  -1    8.30    3.20
   5   7   1   13.40    5.10
   5   7   1   20.20    5.50
   5   7   1   14.00    4.80
   5   7   1   19.50    5.00
   5   7   1   13.50    4.60
   5   7   1   13.50    4.70
  -6  -7  -1   75.59    5.90
  -6  -7  -1   87.29    9.70
  -6  -7  -1   58.99    8.50
  -6  -7  -1   89.39   10.80
  -6  -7  -1   76.79    8.60
   6   7   1   84.69    9.30
   6   7   1   78.79    8.40
   6   7   1   85.39   10.30
   6   7   1   77.39    9.50
   6   7   1   77.79    9.00
   6   7   1   87.39    9.90
  -7  -7  -1    8.00    4.70
  -7  -7  -1    8.90    5.30
  -7  -7  -1   -3.50    5.10
  -7  -7  -1    7.50    4.90
   7   7   1    3.10    5.10
   7   7   1   11.50    5.20
   7   7   1    3.30    4.50
   7   7   1    3.50    4.30
   7   7   1   10.30    4.80
  -8  -7  -1    3.60    5.00
  -8  -7  -1   -1.50    5.70
  -8  -7  -1    4.10    5.40
   8   7   1   13.30    5.60
   8   7   1    6.90    5.60
   8   7   1    0.70    5.00
   8   7   1   -4.10    4.40
   8   7   1    3.30    6.20
   5  -8  -1   -2.10    5.80
   5  -8  -1    9.80    9.00
   5  -8  -1  -11.20    3.70
   5  -8  -1   -5.80    5.10
   5  -8  -1  -12.70    4.80
  -5   8   1   -1.60    3.10
  -5   8   1   -0.80    3.30
   4  -8  -1   24.20    5.90
   4  -8  -1   26.40    7.10
   4  -8  -1   27.00    6.60
   4  -8  -1   32.40    5.10
   4  -8  -1   18.80    8.80
   4  -8  -1   42.70    8.40
  -4   8   1   18.00    4.30
  -4   8   1   28.50    6.00
   3  -8  -1   11.00    3.50
   3  -8  -1    4.00    3.80
   3  -8  -1   14.00    6.50
   3  -8  -1    5.10    3.80
   3  -8  -1    5.80    4.00
   3  -8  -1   -2.20    4.30
  -3   8   1   -7.00    3.70
  -3   8   1    6.70    3.00
  -3   8   1    3.20    3.40
   2  -8  -1   20.40    7.60
   2  -8  -1   14.50    5.00
   2  -8  -1   10.30    4.30
   2  -8  -1   18.50    6.50
   2  -8  -1    8.00    2.80
   2  -8  -1    1.50    2.70
   2  -8  -1   11.00    4.20
  -2   8   1    8.30    3.30
  -2   8   1   11.20    2.40
  -2   8   1    7.80    3.40
  -2   8   1    7.10    3.60
   1  -8  -1  144.09   12.90
   1  -8  -1  148.19   11.00
   1  -8  -1  167.88   15.50
   1  -8  -1  154.28   10.00
   1  -8  -1  147.29   12.30
   1  -8  -1  153.78    9.30
   1  -8  -1  162.38   13.80
  -1   8   1  146.89   10.70
  -1   8   1  148.89   10.50
  -1   8   1  151.18    8.80
  -1   8   1  150.78    9.10
  -1   8   1  144.59   10.80
  -1   8   1  147.39   11.00
  -1   8   1  143.19    7.70
   0  -8  -1   32.00    5.80
   0  -8  -1   36.60    4.30
   0  -8  -1   32.80    5.60
   0  -8  -1   35.90    7.80
   0  -8  -1   22.00    6.10
   0  -8  -1   28.70    6.50
   0  -8  -1   21.40    7.30
   0   8   1   30.40    5.00
   0   8   1   32.60    5.80
   0   8   1   37.10    6.30
   0   8   1   33.00    5.20
   0   8   1   32.90    6.80
   0   8   1   27.90    5.80
  -1  -8  -1  104.59   11.50
  -1  -8  -1  102.69    7.70
  -1  -8  -1  103.59   10.60
  -1  -8  -1  116.39   11.50
  -1  -8  -1   90.29   13.00
   1   8   1   95.69    6.50
   1   8   1  107.39    8.30
   1   8   1  103.79    9.90
   1   8   1   95.79    9.50
   1   8   1   98.59    8.60
   1   8   1   92.59    8.80
  -2  -8  -1   73.59   10.80
  -2  -8  -1   51.59    5.60
  -2  -8  -1   57.59    9.60
  -2  -8  -1   59.39    6.60
  -2  -8  -1   55.19    9.70
  -2  -8  -1   60.89    6.00
  -2  -8  -1   48.60    7.20
  -2  -8  -1   43.80    5.40
   2   8   1   77.59   11.60
   2   8   1   47.30    6.80
   2   8   1   58.99    8.10
   2   8   1   53.39    6.20
   2   8   1   45.50    7.80
   2   8   1   51.89    7.60
   2   8   1   46.60    5.50
  -3  -8  -1   57.29    9.30
  -3  -8  -1   47.20    8.20
  -3  -8  -1   36.30    6.70
  -3  -8  -1   51.69    7.10
  -3  -8  -1   52.79    5.90
  -3  -8  -1   43.50    6.70
  -3  -8  -1   48.50    9.30
   3   8   1   71.19   11.10
   3   8   1   46.30    8.20
   3   8   1   55.79    8.30
   3   8   1   49.90    7.30
   3   8   1   48.40    7.20
  -4  -8  -1   43.70    7.30
  -4  -8  -1   59.29   10.10
  -4  -8  -1   54.09    6.50
  -4  -8  -1   72.09   10.00
  -4  -8  -1   61.29    8.80
  -4  -8  -1   60.59    9.00
  -4  -8  -1   48.20    6.90
   4   8   1   50.39    7.60
   4   8   1   58.69    6.50
   4   8   1   67.49    7.90
   4   8   1   49.70    7.50
   4   8   1   48.70    8.30
  -5  -8  -1   -2.10    3.20
  -5  -8  -1    6.10    3.10
  -5  -8  -1   10.70    5.30
  -5  -8  -1    7.90    3.80
  -5  -8  -1    5.70    4.50
  -5  -8  -1    3.90    4.20
  -5  -8  -1    2.50    5.90
  -5  -8  -1    1.90    2.50
   5   8   1    3.30    3.80
   5   8   1    1.40    4.20
   5   8   1   10.70    4.40
   5   8   1   10.70    4.10
   5   8   1   10.60    4.80
   5   8   1    2.80    3.20
  -6  -8  -1    3.30    5.00
  -6  -8  -1   10.40    5.30
  -6  -8  -1   13.60    5.50
  -6  -8  -1    9.00    4.00
  -6  -8  -1    9.50    3.20
  -6  -8  -1   12.10    5.20
   6   8   1   17.30    5.20
   6   8   1    0.00    4.50
   6   8   1    9.70    5.00
   6   8   1   10.40    4.80
   6   8   1   17.00    5.50
  -7  -8  -1    0.60    5.30
  -7  -8  -1    8.30    2.90
  -7  -8  -1   11.80    5.20
  -7  -8  -1    4.70    5.60
  -7  -8  -1    1.20    6.90
   7   8   1   11.80    5.90
   7   8   1    6.50    5.30
   7   8   1    0.00    4.40
   7   8   1   -3.50    4.50
   7   8   1    5.50    4.90
   7   8   1    2.50    4.60
  -8  -8  -1    0.50    6.50
  -8  -8  -1   -5.10    5.80
  -8  -8  -1    4.50    6.80
   8   8   1   -4.70    5.30
   8   8   1    5.30    6.10
   8   8   1   -2.30    6.00
   8   8   1   -5.50    5.20
   8   8   1    1.80    5.50
   8   8   1   -0.30    5.60
   5  -9  -1    8.70    6.30
   5  -9  -1   12.30    9.90
   5  -9  -1    0.90    6.90
   5  -9  -1   13.70    5.70
  -5   9   1   10.40    4.90
  -5   9   1    3.90    4.30
   4  -9  -1   -2.80    4.70
   4  -9  -1   -3.20    4.90
   4  -9  -1   -1.40    5.50
   4  -9  -1   -5.40    5.20
   4  -9  -1   -1.60    6.60
  -4   9   1   -6.70    3.20
  -4   9   1   -3.60    3.20
   3  -9  -1    1.80    5.50
   3  -9  -1    4.40    5.10
   3  -9  -1   -0.50    4.20
   3  -9  -1    0.50    3.30
   3  -9  -1    9.00    4.10
   3  -9  -1    3.80    4.80
   3  -9  -1   11.00    6.60
  -3   9   1    6.00    3.60
  -3   9   1    5.70    3.50
   2  -9  -1    2.00    5.10
   2  -9  -1    4.00    4.20
   2  -9  -1   -5.60    3.30
   2  -9  -1   -4.60    3.50
   2  -9  -1   -0.90    3.10
   2  -9  -1   -0.70    4.30
   2  -9  -1   -1.20    2.70
  -2   9   1   -4.90    4.10
  -2   9   1   -0.50    2.20
  -2   9   1    0.30    3.00
  -2   9   1   -0.30    2.70
   1  -9  -1   -1.20    2.40
   1  -9  -1   -2.50    3.40
   1  -9  -1   -2.10    3.20
   1  -9  -1   -7.30    3.70
   1  -9  -1   -1.90    3.10
   1  -9  -1    2.70    2.80
   1  -9  -1    1.80    5.00
  -1   9   1    0.80    2.10
  -1   9   1    6.30    3.40
  -1   9   1    3.80    2.50
  -1   9   1    2.30    2.50
  -1   9   1    2.10    4.10
  -1   9   1    0.60    2.10
   0  -9  -1  197.08   15.10
   0  -9  -1  168.98   16.20
   0  -9  -1  185.98   13.00
   0  -9  -1  192.48   15.20
   0  -9  -1  177.38   10.80
   0  -9  -1  199.48   16.20
   0   9   1  160.98   10.60
   0   9   1  147.29   11.90
   0   9   1  157.08   12.50
   0   9   1  169.28   10.00
   0   9   1  172.48   13.00
   0   9   1  157.98   12.40
   0   9   1  156.28   10.60
  -1  -9  -1    5.70    5.60
  -1  -9  -1    5.20    3.30
  -1  -9  -1    5.90    4.20
  -1  -9  -1    5.60    4.20
  -1  -9  -1   13.20    5.60
  -1  -9  -1    5.20    2.90
   1   9   1    7.20    3.20
   1   9   1    7.60    4.00
   1   9   1    3.70    4.50
   1   9   1    6.30    2.60
   1   9   1    6.50    3.60
   1   9   1    2.20    2.70
   1   9   1    7.80    4.40
   1   9   1    5.20    3.40
  -2  -9  -1   72.89    6.80
  -2  -9  -1   78.99    8.40
  -2  -9  -1   93.19   13.10
  -2  -9  -1   83.19   13.30
  -2  -9  -1  104.19   10.90
  -2  -9  -1   85.59   12.00
  -2  -9  -1   86.39    7.70
   2   9   1   80.99    8.40
   2   9   1   84.39   11.60
   2   9   1   94.79   10.40
   2   9   1   79.19    8.10
   2   9   1   84.89    9.30
   2   9   1   82.39    8.40
   2   9   1   73.09    7.20
  -3  -9  -1    0.70    2.50
  -3  -9  -1    1.20    3.10
  -3  -9  -1    8.70    5.40
  -3  -9  -1    4.80    3.40
  -3  -9  -1    5.90    3.30
  -3  -9  -1   -0.10    4.50
  -3  -9  -1   -4.40    3.30
   3   9   1    5.00    3.10
   3   9   1    4.20    3.00
   3   9   1    2.80    3.10
   3   9   1    5.00    3.80
   3   9   1    5.80    4.30
   3   9   1    0.30    4.00
   3   9   1    0.80    2.80
  -4  -9  -1   36.10    9.00
  -4  -9  -1   36.70    6.70
  -4  -9  -1   26.10    6.80
  -4  -9  -1   54.09    9.80
  -4  -9  -1   35.60    6.90
  -4  -9  -1   27.80    7.50
   4   9   1   42.40    8.20
   4   9   1   37.60    7.40
   4   9   1   25.90    6.90
   4   9   1   50.59    8.30
   4   9   1   45.90    7.50
   4   9   1   48.40    9.10
   4   9   1   31.40    5.80
  -5  -9  -1   45.50   10.10
  -5  -9  -1   67.49    9.50
  -5  -9  -1   50.79    7.60
  -5  -9  -1   66.89   10.50
  -5  -9  -1   47.40    8.00
  -5  -9  -1   62.69    7.20
  -5  -9  -1   84.49   11.90
   5   9   1   75.29   10.70
   5   9   1   65.89   10.30
   5   9   1   69.99   11.20
   5   9   1   76.49   11.50
   5   9   1   54.09    9.00
   5   9   1   83.29   11.70
   5   9   1   79.99    8.10
  -6  -9  -1    5.50    5.30
  -6  -9  -1   -5.50    4.30
  -6  -9  -1   -4.40    7.00
  -6  -9  -1    0.20    4.70
  -6  -9  -1   -1.80    3.30
  -6  -9  -1    0.00    3.70
   6   9   1    4.00    4.80
   6   9   1   -0.70    3.90
   6   9   1   -6.70    4.20
   6   9   1   -1.40    4.10
   6   9   1   -7.50    4.50
   6   9   1    5.60    4.50
   6   9   1   -3.30    5.20
  -7  -9  -1    1.10    3.40
  -7  -9  -1    0.00    5.30
  -7  -9  -1   -4.60    8.00
  -7  -9  -1   -7.70    6.20
   7   9   1   -3.90    4.70
   7   9   1    6.80    6.30
   7   9   1   -8.20    5.30
   7   9   1   -3.40    4.90
   7   9   1    3.80    5.40
   7   9   1    5.20    5.90
   3 -10  -1   35.70   11.30
   3 -10  -1   77.29   10.30
   3 -10  -1   37.60    9.60
   3 -10  -1   59.99   10.20
   3 -10  -1   62.49   11.90
  -3  10   1   35.10    6.70
  -3  10   1   27.50    6.10
   2 -10  -1   53.39    6.80
   2 -10  -1   49.20   11.10
   2 -10  -1   68.69   10.20
   2 -10  -1   69.09   15.20
   2 -10  -1   56.69   11.50
   2 -10  -1   66.99    9.70
  -2  10   1   67.79    9.90
  -2  10   1   51.09    7.90
   1 -10  -1   10.90    7.70
   1 -10  -1    8.50    3.80
   1 -10  -1   14.30    6.50
   1 -10  -1   18.30    6.10
   1 -10  -1    3.20    5.60
   1 -10  -1   25.80    8.70
  -1  10   1    9.60    4.30
  -1  10   1   13.90    3.80
  -1  10   1   21.40    6.30
  -1  10   1   20.10    5.50
  -1  10   1   13.30    3.70
   0 -10  -1   14.70    5.90
   0 -10  -1    5.10    6.40
   0 -10  -1   16.90    6.20
   0 -10  -1   13.40    7.50
   0 -10  -1    4.00    4.00
   0 -10  -1   15.60    4.20
   0  10   1    6.10    3.80
   0  10   1   10.90    6.20
   0  10   1    2.40    6.10
   0  10   1   17.60    3.80
   0  10   1   12.70    4.30
   0  10   1   16.50    4.20
  -1 -10  -1   49.20   10.20
  -1 -10  -1   50.29   12.30
  -1 -10  -1   42.60    6.40
  -1 -10  -1   40.10    7.50
  -1 -10  -1   63.69   11.50
  -1 -10  -1   59.59   11.30
   1  10   1   52.09    8.60
   1  10   1   46.30    7.30
   1  10   1   41.70    7.20
   1  10   1   50.89    9.10
   1  10   1   38.60    6.60
   1  10   1   39.30    8.60
   1  10   1   55.69    9.20
  -2 -10  -1   52.79    9.20
  -2 -10  -1   37.30    6.40
  -2 -10  -1   48.20   10.50
  -2 -10  -1   35.30    7.90
  -2 -10  -1   32.30    9.40
  -2 -10  -1   31.90    7.70
   2  10   1   42.10    9.00
   2  10   1   42.20    9.50
   2  10   1   43.40    7.20
   2  10   1   34.60    5.70
   2  10   1   44.20    8.70
   2  10   1   35.10    6.60
   2  10   1   30.40    6.90
   2  10   1   36.60    7.10
  -3 -10  -1  114.09    9.70
  -3 -10  -1   98.39    9.50
  -3 -10  -1  103.79   20.80
  -3 -10  -1  114.79   13.90
  -3 -10  -1  123.69   12.60
  -3 -10  -1  111.09   10.70
  -3 -10  -1  107.19   14.80
   3  10   1  114.29   12.90
   3  10   1  117.49   13.50
   3  10   1  120.19   11.00
   3  10   1  136.59   11.50
   3  10   1  105.09   10.10
   3  10   1  106.69   11.40
   3  10   1   99.19   10.70
  -4 -10  -1   29.40    6.00
  -4 -10  -1   19.70    9.10
  -4 -10  -1   36.70    7.70
  -4 -10  -1   21.70    6.20
  -4 -10  -1   24.60    7.70
  -4 -10  -1   41.80   10.50
  -4 -10  -1   25.00    5.80
   4  10   1   28.50    7.30
   4  10   1   34.80    7.30
   4  10   1   26.70    6.70
   4  10   1   31.20    7.00
   4  10   1   33.90    9.40
   4  10   1   26.40    8.50
   4  10   1   25.40    5.80
  -5 -10  -1   -4.80    9.90
  -5 -10  -1    6.20    4.30
  -5 -10  -1    5.40    5.00
  -5 -10  -1    0.70    5.40
  -5 -10  -1    2.10    3.80
  -5 -10  -1   10.90    6.40
  -5 -10  -1   -7.50    8.90
  -5 -10  -1   11.10    6.50
   5  10   1   17.60    7.10
   5  10   1   10.70    5.40
   5  10   1    6.40    5.50
   5  10   1   13.60    5.70
   5  10   1   -1.40    4.00
   5  10   1    7.00    4.90
   5  10   1    6.10    4.70
  -6 -10  -1   -5.40    5.80
  -6 -10  -1   21.60   12.60
  -6 -10  -1    3.20    4.10
  -6 -10  -1   -3.50    5.90
  -6 -10  -1    5.40    7.60
  -6 -10  -1    2.40    4.20
   6  10   1    8.40    5.60
   6  10   1   -1.80    4.60
   6  10   1   -1.70    4.40
   6  10   1    8.20    7.40
   6  10   1    9.20   11.10
   6  10   1    3.40    6.20
   6  10   1   10.80    6.60
  -7 -10  -1    0.60    7.40
  -7 -10  -1   -1.20    4.60
  -7 -10  -1    7.40    6.00
   7  10   1    2.60    6.20
   7  10   1   -4.40    6.20
   7  10   1    1.20    6.70
   7  10   1   -2.80    6.40
   7  10   1   -6.80    6.90
   7  10   1   -6.40    5.80
   2 -11  -1   16.80    8.00
   2 -11  -1   -2.60    5.20
   2 -11  -1    3.80    8.30
   2 -11  -1   14.30    8.00
   2 -11  -1    5.90    6.40
  -2  11   1    8.40    5.90
  -2  11   1    4.00    4.80
   1 -11  -1   -4.00    7.20
   1 -11  -1   -1.30    6.70
   1 -11  -1    3.40    4.30
   1 -11  -1    0.40    5.80
   1 -11  -1    5.00    5.80
   1 -11  -1   -0.60    5.70
  -1  11   1    2.90    4.70
  -1  11   1    1.30    4.30
  -1  11   1   10.90    4.30
  -1  11   1    8.50    8.20
   0 -11  -1  111.29   11.50
   0 -11  -1   79.09   17.90
   0 -11  -1   85.59    8.40
   0 -11  -1   93.59   15.30
   0 -11  -1   70.39   14.20
   0  11   1   80.39    9.80
   0  11   1   77.59    8.60
   0  11   1   70.99   11.40
   0  11   1   81.49    8.00
   0  11   1   88.49    9.90
  -1 -11  -1   19.30    5.90
  -1 -11  -1   14.10    4.80
  -1 -11  -1   12.30    7.80
  -1 -11  -1   11.90    7.60
  -1 -11  -1    3.90    6.60
   1  11   1   12.60    5.60
   1  11   1   19.00    7.10
   1  11   1    8.50    4.20
   1  11   1   15.20    5.30
   1  11   1    9.40    5.30
   1  11   1    6.90    5.00
  -2 -11  -1    6.90    4.80
  -2 -11  -1   18.10    8.70
  -2 -11  -1    7.20    4.20
  -2 -11  -1    7.20    7.50
  -2 -11  -1    7.20    5.40
  -2 -11  -1    8.10    6.20
   2  11   1   12.60    6.90
   2  11   1   -1.10    4.30
   2  11   1   11.00    5.70
   2  11   1    5.70    4.90
   2  11   1   12.80    5.70
   2  11   1   16.40    5.50
   2  11   1   10.70    7.80
   2  11   1    7.70    4.20
  -3 -11  -1   14.10    4.70
  -3 -11  -1   16.60    9.00
  -3 -11  -1   11.00    8.60
  -3 -11  -1   12.50    6.50
  -3 -11  -1   12.20    6.20
   3  11   1   11.70    6.90
   3  11   1    0.90    5.00
   3  11   1    7.00    4.90
   3  11   1    1.60    8.20
   3  11   1   12.70    5.40
   3  11   1    5.10    5.20
   3  11   1    4.20    6.60
  -4 -11  -1    0.80    5.90
  -4 -11  -1    0.00   10.20
  -4 -11  -1   -2.00    6.20
  -4 -11  -1   -3.70    3.80
  -4 -11  -1   10.20    9.90
  -4 -11  -1    0.70    5.70
  -4 -11  -1   -1.30    4.00
   4  11   1   -0.50    4.60
   4  11   1   -7.20    4.10
   4  11   1   -5.10    5.30
   4  11   1    6.90    7.40
   4  11   1   -1.20    4.20
   4  11   1   -0.90    4.50
  -5 -11  -1    5.00    5.30
  -5 -11  -1    9.00    7.40
  -5 -11  -1   14.60    7.20
  -5 -11  -1   10.00    8.00
  -5 -11  -1    9.50    5.50
  -5 -11  -1    7.80    6.20
   5  11   1    6.80    6.00
   5  11   1   10.80    6.40
   5  11   1    6.50    6.00
   5  11   1    6.50    8.70
   5  11   1   -0.80    4.80
   5  11   1    6.70    7.20
   5  11   1    3.30    5.30
   0 -12  -1   -4.20    5.90
   0 -12  -1   -2.50    8.60
   0 -12  -1    5.50    5.90
   0 -12  -1    7.90    9.30
   0 -12  -1    4.40    6.80
   0 -12  -1    2.30    6.40
   0  12   1    0.60    5.40
   0  12   1   -4.30    5.60
   0  12   1   -1.70    6.10
   0  12   1   13.40    5.50
   0  12   1   -9.80    9.10
  -1 -12  -1   22.50    6.40
  -1 -12  -1   20.10    8.60
  -1 -12  -1   16.90    6.90
  -1 -12  -1   15.00   10.40
  -1 -12  -1   31.20   10.60
  -1 -12  -1   29.90    8.60
   1  12   1   31.50   10.10
   1  12   1   17.60    6.00
   1  12   1   13.50    6.30
   1  12   1   23.80    5.80
   1  12   1   17.60    6.60
  -2 -12  -1    0.50    5.10
  -2 -12  -1   -0.20    6.10
  -2 -12  -1    7.00    7.30
  -2 -12  -1    2.40    4.50
  -2 -12  -1    1.70   10.20
   2  12   1    0.20    4.50
   2  12   1    1.60    4.70
   2  12   1   -2.00   11.80
   2  12   1    0.70    5.30
   2  12   1   -7.90    4.70
  -3 -12  -1  -15.40    9.80
  -3 -12  -1    0.30   10.60
  -3 -12  -1    3.40    5.50
  -3 -12  -1   -6.60    5.90
  -3 -12  -1   13.30    7.70
   3  12   1    4.90    5.10
   3  12   1   -9.40    7.40
   3  12   1    7.30   11.40
   3  12   1    3.20    4.90
   3  12   1   -1.30    5.40
   3  12   1    1.90    5.50
   3  12   1    8.90    5.90
   3  12  -2    6.60    6.00
   3  12  -2   -0.60    7.80
   3  12  -2   27.80    7.30
   3  12  -2   10.30   11.90
   3  12  -2    7.10    6.90
   3  12  -2   10.90    6.90
   3  12  -2   -3.50    7.60
  -3 -12   2   10.50    8.00
  -3 -12   2   59.89   15.70
  -3 -12   2   10.30    5.80
  -3 -12   2   11.60    7.40
  -3 -12   2   21.30    7.90
  -3 -12   2   22.50   11.10
   2  12  -2   28.40    8.00
   2  12  -2   25.00    7.40
   2  12  -2   28.60    7.90
   2  12  -2   35.30    9.40
   2  12  -2   28.10   10.70
   2  12  -2   27.70    7.10
  -2 -12   2   25.50    7.00
  -2 -12   2   25.30    9.50
  -2 -12   2   29.40   10.70
  -2 -12   2   26.60    7.50
  -2 -12   2   22.40   13.10
  -2 -12   2   36.90   12.30
   1  12  -2   10.40    6.30
   1  12  -2    2.90    5.80
   1  12  -2    7.10    8.60
   1  12  -2    0.80    4.80
   1  12  -2    9.10    6.50
  -1 -12   2    7.20    8.70
  -1 -12   2   12.30   10.10
  -1 -12   2   14.80    8.50
  -1 -12   2    0.60    6.30
  -1 -12   2   -0.70    5.60
  -1 -12   2    2.00    5.20
   5  11  -2   -1.80   10.00
   5  11  -2    1.80    7.50
   5  11  -2    1.90    5.60
   5  11  -2   -4.40    5.00
   5  11  -2   -8.30    5.10
   5  11  -2    4.00    5.50
  -5 -11   2    6.40    4.90
  -5 -11   2  -13.20    5.90
  -5 -11   2    3.50    4.10
  -5 -11   2   -3.30    5.80
  -5 -11   2    2.50    8.00
  -5 -11   2    2.50    7.20
   4  11  -2   -3.00    6.50
   4  11  -2    4.90    5.00
   4  11  -2   -9.80    4.00
   4  11  -2    2.70    7.90
   4  11  -2    4.50    5.20
   4  11  -2    2.20    4.60
  -4 -11   2    4.90    4.90
  -4 -11   2    0.40    4.50
  -4 -11   2    0.10    5.60
  -4 -11   2   -6.10    5.80
  -4 -11   2   -4.20    9.20
  -4 -11   2   -7.20   10.40
   3  11  -2    6.60    5.30
   3  11  -2   -1.40    5.50
   3  11  -2    8.60    7.50
   3  11  -2    6.10    6.10
   3  11  -2   -6.70    5.30
   3  11  -2   -3.00    3.90
  -3 -11   2   -3.00    6.50
  -3 -11   2   -1.60    3.20
  -3 -11   2   -1.30    4.80
  -3 -11   2   -1.50    7.40
  -3 -11   2   -6.70    4.80
  -3 -11   2    5.80    5.50
   2  11  -2   -5.50    3.90
   2  11  -2   -5.80    5.50
   2  11  -2   -0.40    4.40
   2  11  -2    6.70    8.90
   2  11  -2   -1.30    4.30
   2  11  -2    1.00    5.00
   2  11  -2   -4.10    5.00
  -2 -11   2   -2.50    6.40
  -2 -11   2    3.20    5.40
  -2 -11   2   -2.30    5.20
  -2 -11   2    0.30    5.00
  -2 -11   2   -3.00    4.90
  -2 -11   2   -1.60    3.30
  -2 -11   2    3.90    8.00
   1  11  -2   12.20    7.70
   1  11  -2   12.30    5.00
   1  11  -2   10.60    4.80
   1  11  -2   12.40    5.00
   1  11  -2   13.00    5.90
   1  11  -2   13.70    5.80
  -1 -11   2   14.10    7.80
  -1 -11   2   12.10    8.00
  -1 -11   2    7.10    5.30
  -1 -11   2   13.30    7.20
  -1 -11   2   14.50    6.30
  -1 -11   2   19.50    7.90
  -1 -11   2   14.00    5.00
   0  11  -2   11.20    4.70
   0  11  -2   -4.20    4.10
   0  11  -2    4.00    4.50
   0  11  -2    5.00    4.30
   0  11  -2    7.10    8.20
   0 -11   2   12.90    5.60
   0 -11   2    5.50    5.40
   0 -11   2    5.50    4.30
   0 -11   2    7.40    6.60
   0 -11   2    4.60    7.30
   0 -11   2   11.30    4.70
   0 -11   2   13.20    8.30
  -1  11  -2   12.00    4.60
  -1  11  -2   13.10    5.20
  -1  11  -2   -8.10    9.10
  -1  11  -2    5.40    5.00
   1 -11   2   15.40    5.40
   1 -11   2   13.90    5.10
   1 -11   2   22.00    9.10
   1 -11   2   21.00    8.30
   1 -11   2   15.10    8.60
   1 -11   2   18.30    7.80
  -2  11  -2   -0.20    5.00
  -2  11  -2   -2.70    4.30
   2 -11   2    2.00    8.00
   2 -11   2    0.50    5.30
   2 -11   2    4.40    5.90
   2 -11   2   -0.20    7.30
   2 -11   2    5.00    6.20
   2 -11   2    2.40    5.10
   2 -11   2    4.90    6.40
   6  10  -2   21.40   10.30
   6  10  -2   22.70    8.00
   6  10  -2   19.10    7.90
   6  10  -2   16.50    8.20
   6  10  -2   25.90    7.80
  -6 -10   2   28.10    8.60
  -6 -10   2   22.60    7.70
  -6 -10   2   11.80    5.00
  -6 -10   2   16.50    5.80
  -6 -10   2   27.40    7.30
  -6 -10   2   20.30    9.00
   5  10  -2    7.50    5.60
   5  10  -2   -2.20    4.30
   5  10  -2   11.40    7.00
   5  10  -2   13.40    6.30
   5  10  -2   -4.60    4.10
   5  10  -2    7.50    5.10
  -5 -10   2    2.60    6.00
  -5 -10   2    3.00    6.90
  -5 -10   2   -0.70    4.80
  -5 -10   2    2.00    4.90
  -5 -10   2   11.50    5.30
  -5 -10   2   -0.50    3.70
   4  10  -2   51.39   10.80
   4  10  -2   32.30    8.50
   4  10  -2   48.50    8.60
   4  10  -2   50.69    9.20
   4  10  -2   50.59    8.60
   4  10  -2   64.59   10.40
  -4 -10   2   45.20   11.00
  -4 -10   2   41.60    8.20
  -4 -10   2   48.20    8.60
  -4 -10   2   44.50    7.80
  -4 -10   2   38.00    9.70
  -4 -10   2   45.80    9.30
  -4 -10   2   44.90    8.10
   3  10  -2   26.80    6.10
   3  10  -2   31.90    7.10
   3  10  -2   37.80    8.90
   3  10  -2   19.60    5.80
   3  10  -2   42.70    9.10
   3  10  -2   27.50    8.30
  -3 -10   2   30.30    8.00
  -3 -10   2   27.30    6.10
  -3 -10   2   31.80    7.10
  -3 -10   2   30.60    8.10
   2  10  -2   10.50    5.30
   2  10  -2   15.50    5.50
   2  10  -2   15.90    7.60
   2  10  -2   14.50    6.10
   2  10  -2   15.40    4.60
   2  10  -2   12.20    4.60
  -2 -10   2   10.50    7.50
  -2 -10   2   18.00    4.50
  -2 -10   2   12.40    5.60
  -2 -10   2   17.40    5.70
  -2 -10   2   16.50    5.70
  -2 -10   2   13.60    5.90
  -2 -10   2   10.50    4.30
  -2 -10   2    6.30    5.50
   1  10  -2    5.60    4.20
   1  10  -2    0.50    3.60
   1  10  -2    4.70    6.80
   1  10  -2    5.50    4.00
   1  10  -2    4.30    4.40
   1  10  -2   -3.20    3.20
  -1 -10   2   -2.30    5.30
  -1 -10   2   -2.00    4.40
  -1 -10   2    6.20    3.60
  -1 -10   2    4.60    3.30
  -1 -10   2    0.10    3.40
  -1 -10   2    4.80    5.70
  -1 -10   2    5.60    5.00
   0  10  -2   12.00    4.90
   0  10  -2    9.00    3.90
   0  10  -2   10.90    7.40
   0  10  -2   13.40    5.40
   0  10  -2   18.40    3.90
   0  10  -2   16.20    5.80
   0  10  -2    7.20    7.60
   0 -10   2   15.10    5.60
   0 -10   2   10.40    6.80
   0 -10   2   20.30    7.20
   0 -10   2   18.60    7.10
   0 -10   2   15.80    4.80
   0 -10   2    4.50    5.70
   0 -10   2   19.50    5.30
  -1  10  -2  328.77   21.20
  -1  10  -2  364.26   18.60
  -1  10  -2  342.17   16.80
  -1  10  -2  329.47   20.70
   1 -10   2  301.27   18.40
   1 -10   2  359.66   21.00
   1 -10   2  328.27   19.70
   1 -10   2  318.37   23.20
   1 -10   2  358.46   24.90
   1 -10   2  303.67   22.20
   1 -10   2  353.26   26.20
  -2  10  -2   28.50    8.60
  -2  10  -2   10.40    4.70
   2 -10   2   19.30    5.80
   2 -10   2   21.30    9.80
   2 -10   2   21.40    7.90
   2 -10   2   38.80   10.40
   2 -10   2   26.80    7.50
   2 -10   2   30.90    6.40
  -3  10  -2   30.60    7.40
  -3  10  -2    6.40    4.20
   3 -10   2    6.20    6.40
   3 -10   2   21.70    8.30
   3 -10   2   24.50   10.90
   3 -10   2   12.20    8.10
   3 -10   2   23.50    6.50
   3 -10   2   21.10    7.10
   7   9  -2    9.00    7.10
   7   9  -2   18.80    8.60
   7   9  -2   15.10    7.20
   7   9  -2   15.70    7.50
  -7  -9   2    3.90    4.00
  -7  -9   2    8.10    5.80
  -7  -9   2   10.60    6.80
  -7  -9   2   -1.10    6.60
   6   9  -2    8.80    5.60
   6   9  -2   -0.70    4.90
   6   9  -2   -1.30    4.40
   6   9  -2    7.10    4.50
   6   9  -2   -1.80    5.30
   6   9  -2    5.70    6.60
  -6  -9   2    4.80    4.70
  -6  -9   2   -1.60    3.40
  -6  -9   2    8.30    6.80
  -6  -9   2   -1.80    2.70
  -6  -9   2    2.00    5.30
  -6  -9   2   -0.80    5.10
   5   9  -2    4.30    5.40
   5   9  -2  -12.80    4.60
   5   9  -2    7.90    4.60
   5   9  -2    3.00    4.50
   5   9  -2   11.60    5.60
   5   9  -2    4.40    4.40
  -5  -9   2    4.30    4.10
  -5  -9   2    1.40    4.00
  -5  -9   2    3.40    4.60
  -5  -9   2    8.10    4.00
  -5  -9   2    2.70    5.50
  -5  -9   2   10.40    4.40
  -5  -9   2   -6.90    7.80
   4   9  -2    2.00    3.20
   4   9  -2    2.20    3.90
   4   9  -2    3.60    4.30
   4   9  -2   -0.20    3.50
   4   9  -2   -1.10    4.60
   4   9  -2   -6.90    2.90
  -4  -9   2   -4.80    6.50
  -4  -9   2    1.30    3.00
  -4  -9   2   -8.90    4.70
  -4  -9   2   -3.00    3.70
  -4  -9   2    5.90    4.10
  -4  -9   2    2.20    3.20
  -4  -9   2    2.70    3.20
   3   9  -2   19.40    6.00
   3   9  -2   26.00    5.90
   3   9  -2   23.50    5.40
   3   9  -2   21.30    7.40
   3   9  -2   13.00    6.30
   3   9  -2   22.80    5.60
  -3  -9   2   29.70    7.30
  -3  -9   2   38.90    9.50
  -3  -9   2   26.30    6.20
  -3  -9   2   25.70    7.50
  -3  -9   2   20.50    6.00
  -3  -9   2   28.40    7.30
  -3  -9   2   23.50    5.40
   2   9  -2    3.50    2.50
   2   9  -2    2.70    4.10
   2   9  -2    1.70    2.70
   2   9  -2   -2.90    3.10
   2   9  -2    2.60    3.00
   2   9  -2    1.00    3.50
  -2  -9   2    2.30    3.80
  -2  -9   2    2.60    3.10
  -2  -9   2    5.30    3.20
  -2  -9   2    5.80    5.20
  -2  -9   2    5.50    4.60
  -2  -9   2    7.70    3.20
  -2  -9   2    0.80    2.90
  -2  -9   2    5.00    5.00
   1   9  -2   76.69    9.00
   1   9  -2   86.39   11.50
   1   9  -2  109.09   11.20
   1   9  -2   95.49    8.10
   1   9  -2   94.49    8.80
   1   9  -2  105.99   10.50
  -1  -9   2   94.09    9.40
  -1  -9   2   94.89   11.80
  -1  -9   2  100.69    9.70
  -1  -9   2   84.69   10.90
  -1  -9   2   91.39    8.70
  -1  -9   2  103.99   11.40
  -1  -9   2  106.59   14.70
  -1  -9   2   85.59    7.20
   0   9  -2   -1.30    2.40
   0   9  -2    1.40    3.30
   0   9  -2   -3.20    2.10
   0   9  -2   -1.60    5.00
   0   9  -2    3.40    3.90
   0   9  -2    1.00    2.90
   0   9  -2   -2.40    2.80
   0   9  -2   -1.00    2.90
   0  -9   2    1.90    2.60
   0  -9   2   -1.90    3.60
   0  -9   2   -3.90    2.90
   0  -9   2   -3.30    2.80
   0  -9   2   -1.20    2.60
   0  -9   2    0.80    4.50
   0  -9   2    3.20    3.50
  -1   9  -2    8.00    4.00
  -1   9  -2    1.80    4.20
  -1   9  -2    0.00    3.30
  -1   9  -2    2.80    2.70
  -1   9  -2    4.90    2.80
   1  -9   2    2.10    3.30
   1  -9   2    3.80    4.10
   1  -9   2   -1.50    3.90
   1  -9   2   -2.20    3.20
   1  -9   2    1.10    3.30
   1  -9   2    6.10    4.90
  -2   9  -2   -1.40    2.70
  -2   9  -2   -1.20    2.70
  -2   9  -2    2.00    3.30
  -2   9  -2    5.20    2.40
  -2   9  -2    6.90    5.10
   2  -9   2    0.20    3.30
   2  -9   2    3.50    3.50
   2  -9   2    2.60    4.20
   2  -9   2    2.80    4.40
   2  -9   2   -3.30    3.80
   2  -9   2    7.10    5.20
  -3   9  -2   30.80    9.50
  -3   9  -2   41.50    8.90
  -3   9  -2   33.50    4.90
   3  -9   2   43.90    8.30
   3  -9   2   42.10    6.90
   3  -9   2   34.90    8.40
   3  -9   2   43.70    9.40
   3  -9   2   38.70    8.80
   3  -9   2   25.80    9.00
  -4   9  -2   13.50    6.70
  -4   9  -2   18.40    5.50
   4  -9   2   23.30    6.10
   4  -9   2   16.10    6.60
   4  -9   2   21.00    7.60
   4  -9   2   19.80    7.60
   4  -9   2    6.30    7.70
   4  -9   2   13.40    7.00
   8   8  -2   12.80    7.20
   8   8  -2    9.40    8.60
   8   8  -2   -1.00    5.70
   8   8  -2   -1.40    6.70
   8   8  -2   13.90    7.10
  -8  -8   2    1.60    5.00
  -8  -8   2   17.40    7.80
   7   8  -2   42.10   10.00
   7   8  -2   24.00    7.90
   7   8  -2   41.50    8.10
   7   8  -2   30.60    8.70
   7   8  -2   29.90    8.00
   7   8  -2   40.90   10.10
  -7  -8   2   28.70    8.10
  -7  -8   2   36.00    4.50
  -7  -8   2   34.90    6.70
  -7  -8   2   22.20    6.30
   6   8  -2   99.89   14.30
   6   8  -2   98.19   13.70
   6   8  -2  105.09   10.60
   6   8  -2  121.89   12.50
   6   8  -2   69.49   10.30
   6   8  -2   98.19   11.80
  -6  -8   2   98.89   10.30
  -6  -8   2   70.69   10.40
  -6  -8   2   90.59    9.50
  -6  -8   2   81.09    7.30
  -6  -8   2   95.99    9.80
  -6  -8   2  114.89   12.40
   5   8  -2   57.79    9.30
   5   8  -2   68.69   11.20
   5   8  -2   64.39    9.70
   5   8  -2   76.09   12.00
   5   8  -2   73.99   10.10
   5   8  -2   63.99   10.50
  -5  -8   2   60.49    7.00
  -5  -8   2   71.89   10.70
  -5  -8   2   73.99    8.60
  -5  -8   2   68.19    8.70
  -5  -8   2   76.49    8.20
  -5  -8   2   84.99   12.10
  -5  -8   2   70.59   10.80
   4   8  -2   -0.30    3.50
   4   8  -2    1.00    3.50
   4   8  -2    1.90    3.60
   4   8  -2    0.00    2.80
   4   8  -2    0.60    3.00
   4   8  -2    0.70    2.80
  -4  -8   2   11.00    5.30
  -4  -8   2    0.40    2.60
  -4  -8   2    6.00    3.50
  -4  -8   2   -2.20    2.00
  -4  -8   2    3.40    5.20
  -4  -8   2    0.70    4.10
   3   8  -2   12.60    4.60
   3   8  -2    9.30    3.30
   3   8  -2   10.50    4.90
   3   8  -2   11.90    4.30
   3   8  -2   19.60    6.00
   3   8  -2   10.00    3.70
  -3  -8   2    5.30    5.50
  -3  -8   2   12.20    4.00
  -3  -8   2   20.60    6.20
  -3  -8   2   19.00    5.30
  -3  -8   2    7.30    2.80
  -3  -8   2   10.60    3.70
  -3  -8   2   11.00    3.90
   2   8  -2   88.59   10.00
   2   8  -2  101.69    8.70
   2   8  -2   82.69    9.00
   2   8  -2   98.19   10.20
   2   8  -2   95.39    8.30
  -2  -8   2   88.39    7.60
  -2  -8   2   83.59    9.20
  -2  -8   2   91.39    8.60
  -2  -8   2   82.09    8.00
  -2  -8   2   90.59   10.30
  -2  -8   2   94.69   10.40
  -2  -8   2   85.49   10.40
   1   8  -2  104.49    8.10
   1   8  -2  108.09   10.70
   1   8  -2  108.89    9.90
   1   8  -2  102.79    8.80
   1   8  -2  102.09    7.60
   1   8  -2  105.29   10.50
  -1  -8   2  107.89    8.90
  -1  -8   2  106.29    7.70
  -1  -8   2  113.29   11.20
  -1  -8   2  110.69    9.80
  -1  -8   2  116.29    9.90
  -1  -8   2  106.59   10.90
  -1  -8   2  113.79   11.70
   0   8  -2  179.58   10.20
   0   8  -2  176.08   11.80
   0   8  -2  174.58   12.70
   0   8  -2  192.68   13.60
   0   8  -2  169.18    9.00
   0   8  -2  193.28   14.80
   0   8  -2  213.78   12.40
   0   8  -2  190.58   13.40
   0   8  -2  194.08   13.90
   0  -8   2  185.78   15.20
   0  -8   2  213.98   16.10
   0  -8   2  192.88   14.70
   0  -8   2  189.78   12.80
  -1   8  -2  151.58   11.40
  -1   8  -2  131.19   11.20
  -1   8  -2  135.59    9.50
  -1   8  -2  140.49   11.00
  -1   8  -2  140.19    9.00
  -1   8  -2  131.89   10.90
  -1   8  -2  128.59   11.20
   1  -8   2  135.89   10.80
   1  -8   2  143.39   10.70
   1  -8   2  134.69   12.60
   1  -8   2  162.78   14.00
   1  -8   2  148.89   14.20
  -2   8  -2   41.20    5.50
  -2   8  -2   33.30    6.20
  -2   8  -2   27.00    5.60
  -2   8  -2   51.09    7.50
  -2   8  -2   41.70    4.20
   2  -8   2   36.30    7.80
   2  -8   2   51.79    7.90
   2  -8   2   41.50   10.40
   2  -8   2   30.60    6.30
   2  -8   2   47.30    9.80
  -3   8  -2   -1.00    2.00
  -3   8  -2    2.40    3.40
  -3   8  -2    2.10    4.50
  -3   8  -2    0.40    2.90
   3  -8   2   -0.80    3.20
   3  -8   2    1.40    3.60
   3  -8   2    2.40    3.80
   3  -8   2    0.50    4.00
   3  -8   2   -1.30    3.70
  -4   8  -2   46.30    8.60
  -4   8  -2   42.30    4.90
  -4   8  -2   59.69   10.10
   4  -8   2   55.69    9.50
   4  -8   2   39.30    8.70
   4  -8   2   61.99    9.60
   4  -8   2   52.39    7.90
   4  -8   2   53.49    8.10
   4  -8   2   51.29   11.30
  -5   8  -2   20.60    7.40
  -5   8  -2   27.70    8.70
   5  -8   2   43.80    8.40
   5  -8   2   27.30    7.30
   5  -8   2   47.50   12.50
   5  -8   2   17.00    6.20
   5  -8   2   25.60    6.30
   8   7  -2   -1.20    5.20
   8   7  -2   -7.20    5.30
   8   7  -2    1.90    5.60
   8   7  -2    3.50    5.30
   8   7  -2   -1.60    6.70
   8   7  -2    9.10    6.50
  -8  -7   2    1.50    5.90
  -8  -7   2   -5.80    4.20
   7   7  -2    2.40    4.20
   7   7  -2   -0.10    4.20
   7   7  -2   -6.70    4.30
   7   7  -2   -0.70    4.30
   7   7  -2    1.80    4.00
   7   7  -2    0.50    4.50
  -7  -7   2    4.70    4.00
  -7  -7   2    1.30    3.40
  -7  -7   2    0.30    4.20
   6   7  -2   21.80    6.00
   6   7  -2    9.20    5.70
   6   7  -2   24.40    5.60
   6   7  -2   17.90    6.10
   6   7  -2   13.90    5.60
  -6  -7   2   24.50    5.90
  -6  -7   2   18.70    6.40
  -6  -7   2    6.20    3.00
  -6  -7   2   20.50    3.70
  -6  -7   2   11.10    4.30
  -6  -7   2   10.70    5.30
   5   7  -2   -0.20    3.10
   5   7  -2    7.30    4.20
   5   7  -2   12.10    4.70
   5   7  -2    9.40    4.40
   5   7  -2   13.70    4.20
   5   7  -2   10.30    4.50
  -5  -7   2   19.10    5.70
  -5  -7   2    8.00    4.00
  -5  -7   2   10.90    5.50
  -5  -7   2    4.00    3.90
  -5  -7   2    6.40    3.70
  -5  -7   2   14.60    4.30
   4   7  -2   62.79    7.00
   4   7  -2   63.99    9.00
   4   7  -2   56.39    9.00
   4   7  -2   55.89    9.50
   4   7  -2   49.40    8.40
   4   7  -2   73.09    8.00
  -4  -7   2   47.80    8.10
  -4  -7   2   57.89    6.90
  -4  -7   2   59.49    8.70
  -4  -7   2   53.29    7.10
  -4  -7   2   61.89    6.80
  -4  -7   2   45.60    8.10
  -4  -7   2   45.50    6.00
   3   7  -2   62.09    8.90
   3   7  -2   60.19    6.60
   3   7  -2   57.19    9.40
   3   7  -2   37.40    6.90
   3   7  -2   60.59    7.30
   3   7  -2   54.29    6.50
  -3  -7   2   58.09    6.80
  -3  -7   2   63.29    9.20
  -3  -7   2   56.69    6.40
  -3  -7   2   57.59    7.80
  -3  -7   2   57.49    9.20
  -3  -7   2   58.49    8.60
  -3  -7   2   55.69    8.40
  -3  -7   2   59.59    6.70
   2   7  -2   66.29    7.90
   2   7  -2   64.59    7.90
   2   7  -2   67.89    6.80
   2   7  -2   73.29    7.60
   2   7  -2   68.09    6.60
   2   7  -2   72.69    7.70
  -2  -7   2   66.39    7.70
  -2  -7   2   62.19    6.80
  -2  -7   2   73.29    7.00
  -2  -7   2   72.89    6.90
  -2  -7   2   75.19   10.50
  -2  -7   2   67.79    7.60
  -2  -7   2   64.79    6.30
   1   7  -2   37.20    5.40
   1   7  -2   34.40    6.50
   1   7  -2   36.90    4.30
   1   7  -2   36.70    5.60
   1   7  -2   43.70    7.50
   1   7  -2   30.70    6.30
   1   7  -2   31.70    5.60
  -1  -7   2   47.50    8.60
  -1  -7   2   45.30    6.90
  -1  -7   2   39.60    5.90
  -1  -7   2   32.40    6.30
  -1  -7   2   31.30    6.80
  -1  -7   2   37.50    7.70
  -1  -7   2   35.30    4.20
  -1  -7   2   52.69    7.50
  -1  -7   2   38.00    6.50
   0   7  -2   68.69    7.50
   0   7  -2   68.29    5.30
   0   7  -2   58.79    6.70
   0   7  -2   59.79    7.20
   0   7  -2   64.49    6.20
   0   7  -2   71.79    6.30
   0   7  -2   53.79    4.50
   0   7  -2   64.09    6.90
   0  -7   2   66.99    6.70
   0  -7   2   57.89    7.20
   0  -7   2   62.59    5.40
   0  -7   2   62.89    8.90
   0  -7   2   75.39    7.10
  -1   7  -2   25.40    2.80
  -1   7  -2   26.90    5.40
  -1   7  -2   33.20    6.00
  -1   7  -2   27.10    5.60
  -1   7  -2   23.60    4.30
  -1   7  -2   29.80    4.50
  -1   7  -2   21.40    5.60
  -1   7  -2   19.50    4.60
   1  -7   2   22.00    6.00
   1  -7   2   36.80    6.10
   1  -7   2   31.70    5.70
   1  -7   2   33.10    6.50
   1  -7   2   25.20    6.30
  -2   7  -2    5.50    3.10
  -2   7  -2    0.60    2.00
  -2   7  -2    3.40    1.70
  -2   7  -2    0.90    2.80
  -2   7  -2    3.20    3.90
  -2   7  -2   -0.70    2.00
  -2   7  -2   -4.30    3.10
   2  -7   2   -0.60    2.10
   2  -7   2    2.70    3.10
   2  -7   2   -1.40    2.10
   2  -7   2    4.20    2.50
   2  -7   2    0.20    2.60
  -3   7  -2    2.90    2.80
  -3   7  -2    2.60    2.00
  -3   7  -2    2.20    2.80
  -3   7  -2    2.90    3.10
   3  -7   2    2.30    3.40
   3  -7   2   -2.60    4.60
   3  -7   2    4.50    2.80
   3  -7   2   -1.50    2.90
   3  -7   2    2.30    2.80
  -4   7  -2    5.40    2.10
  -4   7  -2    2.10    3.50
  -4   7  -2    3.50    3.40
   4  -7   2    2.70    3.90
   4  -7   2    0.80    3.40
   4  -7   2    9.60    4.10
   4  -7   2    6.40    3.80
  -5   7  -2    0.20    2.70
  -5   7  -2    8.40    4.40
  -5   7  -2   12.00    4.80
   5  -7   2    6.60    7.00
   5  -7   2    2.10    4.50
   5  -7   2    9.30    5.90
   5  -7   2   14.50    4.50
   5  -7   2    9.20    4.40
   5  -7   2   13.60    5.00
  -6   7  -2    3.70    5.10
  -6   7  -2    0.30    3.60
   6  -7   2    3.10    6.80
   6  -7   2  -11.00    5.20
   6  -7   2    2.70    5.00
   9   6  -2   -6.80    6.20
   9   6  -2    4.70    6.50
   9   6  -2    4.80    6.00
   9   6  -2   -2.60    5.50
   9   6  -2   13.70    7.60
  -9  -6   2   -5.40    7.00
  -9  -6   2   -1.80    5.60
   8   6  -2   41.50    8.20
   8   6  -2   40.30    8.80
   8   6  -2   25.40    7.10
   8   6  -2   40.20    7.50
   8   6  -2   49.00    9.30
   8   6  -2   27.10   10.10
  -8  -6   2   30.40   10.00
  -8  -6   2   34.30    8.10
   7   6  -2   19.80    6.10
   7   6  -2   18.30    6.30
   7   6  -2    7.60    5.20
   7   6  -2   26.50    7.50
   7   6  -2   21.50    5.80
  -7  -6   2   21.30    4.80
  -7  -6   2   22.90    6.60
  -7  -6   2   24.60    5.70
   6   6  -2    0.80    3.00
   6   6  -2    3.10    3.30
   6   6  -2   -2.40    3.10
   6   6  -2   -0.30    2.80
   6   6  -2    2.90    3.40
   6   6  -2    4.80    3.20
  -6  -6   2    0.10    2.50
  -6  -6   2    3.00    3.00
  -6  -6   2    0.00    2.90
  -6  -6   2    3.80    4.20
  -6  -6   2    6.10    2.10
   5   6  -2   81.89    9.30
   5   6  -2   87.59    8.70
   5   6  -2  101.09    9.70
   5   6  -2   79.89    8.60
   5   6  -2   90.19    8.20
  -5  -6   2   81.49    8.70
  -5  -6   2   96.89    8.10
  -5  -6   2   83.69    7.10
  -5  -6   2   79.89    7.90
  -5  -6   2   81.89    6.40
   4   6  -2   -0.70    2.20
   4   6  -2    1.70    1.90
   4   6  -2    3.40    2.50
   4   6  -2   -0.20    2.40
   4   6  -2    0.50    2.30
   4   6  -2    1.20    2.20
  -4  -6   2    1.00    1.90
  -4  -6   2    2.90    3.20
  -4  -6   2    0.20    1.40
  -4  -6   2    3.70    2.70
  -4  -6   2    0.50    2.10
  -4  -6   2    2.20    2.40
   3   6  -2   72.59    7.40
   3   6  -2   52.59    6.50
   3   6  -2   70.99    7.60
   3   6  -2   63.09    7.40
   3   6  -2   64.29    6.40
   3   6  -2   77.19    7.00
  -3  -6   2   60.79    8.70
  -3  -6   2   51.29    6.10
  -3  -6   2   57.09    6.20
  -3  -6   2   66.09    6.40
  -3  -6   2   76.19    6.50
  -3  -6   2   68.99    7.50
  -3  -6   2   63.69    6.50
  -3  -6   2   68.19    6.00
   2   6  -2 1660.73   64.39
   2   6  -2 1792.42   64.09
   2   6  -2 1721.73   62.59
   2   6  -2 1726.93   62.39
   2   6  -2 1719.33   64.09
   2   6  -2 1741.63   58.39
   2   6  -2 1709.53   65.19
  -2  -6   2 1763.32   63.99
  -2  -6   2 1707.63   62.69
  -2  -6   2 1713.93   63.09
  -2  -6   2 1715.93   62.09
  -2  -6   2 1680.23   64.69
  -2  -6   2 1726.53   65.39
  -2  -6   2 1710.63   62.49
  -2  -6   2 1705.13   63.49
   1   6  -2   71.29    5.20
   1   6  -2   48.80    6.00
   1   6  -2   61.79    6.70
   1   6  -2   52.29    5.30
   1   6  -2   52.59    4.90
   1   6  -2   56.89    6.60
   1   6  -2   58.39    6.10
  -1  -6   2   52.59    4.80
  -1  -6   2   61.19    6.70
  -1  -6   2   46.00    5.30
  -1  -6   2   65.79    6.80
  -1  -6   2   59.59    6.00
  -1  -6   2   62.69    8.00
   0   6  -2  301.27   16.70
   0   6  -2  354.16   16.60
   0   6  -2  323.47   15.40
   0   6  -2  321.07   15.10
   0   6  -2  287.07   12.30
   0   6  -2  302.37   16.20
   0   6  -2  299.57   12.80
   0   6  -2  324.17   16.70
   0  -6   2  330.47   17.50
   0  -6   2  311.87   17.00
   0  -6   2  315.97   15.80
   0  -6   2  328.97   17.50
   0  -6   2  315.47   18.10
   0  -6   2  303.27   15.90
   0  -6   2  316.97   13.60
  -1   6  -2    2.10    2.40
  -1   6  -2   -0.20    2.10
  -1   6  -2    0.30    1.40
  -1   6  -2    0.40    1.40
  -1   6  -2    1.90    1.70
  -1   6  -2   -0.60    1.40
  -1   6  -2    1.30    1.20
  -1   6  -2    1.00    1.60
  -1   6  -2   -0.30    0.90
   1  -6   2   -1.30    1.40
   1  -6   2    0.60    2.00
   1  -6   2    1.50    2.90
   1  -6   2    1.80    1.20
   1  -6   2    2.40    2.50
   1  -6   2   -3.00    1.60
   1  -6   2   -1.60    1.40
  -2   6  -2   50.99    4.30
  -2   6  -2   41.00    6.20
  -2   6  -2   43.50    3.60
  -2   6  -2   44.50    3.80
  -2   6  -2   42.20    5.10
  -2   6  -2   43.20    4.80
  -2   6  -2   51.89    6.10
   2  -6   2   42.30    5.20
   2  -6   2   44.80    3.50
   2  -6   2   43.10    5.00
   2  -6   2   50.99    7.70
   2  -6   2   60.79    9.60
   2  -6   2   39.80    6.20
   2  -6   2   42.70    6.60
  -3   6  -2   51.79    4.80
  -3   6  -2   54.69    4.20
  -3   6  -2   68.39    7.90
  -3   6  -2   46.70    7.20
   3  -6   2   62.29   11.20
   3  -6   2   57.19    6.10
   3  -6   2   48.20    5.60
   3  -6   2   42.20    4.80
   3  -6   2   47.80    6.60
   3  -6   2   55.99    6.40
   3  -6   2   64.69   10.10
  -4   6  -2   10.90    3.80
  -4   6  -2    5.20    1.90
  -4   6  -2    1.40    3.20
   4  -6   2    5.20    3.20
   4  -6   2   -1.00    2.80
   4  -6   2    4.40    3.60
   4  -6   2    9.80    4.10
   4  -6   2    2.10    3.20
  -5   6  -2   13.80    4.90
  -5   6  -2   19.00    4.90
  -5   6  -2   19.30    3.30
   5  -6   2   13.20    6.70
   5  -6   2   19.80    5.30
   5  -6   2   25.90    5.10
   5  -6   2   20.50    4.70
   5  -6   2   15.00    4.60
  -6   6  -2   70.99    8.00
  -6   6  -2   91.89   13.40
   6  -6   2   76.69    9.30
   6  -6   2   76.79   14.30
   6  -6   2   89.99   13.20
   6  -6   2   79.79    8.80
  -7   6  -2   10.10    6.10
  -7   6  -2    7.60    3.80
   7  -6   2   -6.50    5.90
   7  -6   2   -4.10    8.50
   7  -6   2    3.60    4.70
   7  -6   2   -7.50    6.10
   9   5  -2    5.30    6.40
   9   5  -2    4.00    7.00
   9   5  -2    8.60    8.50
   9   5  -2    3.30    5.30
   9   5  -2   17.90    8.30
  -9  -5   2   16.30    6.70
  -9  -5   2    6.40    8.00
   8   5  -2    3.60    5.70
   8   5  -2    7.50    5.00
   8   5  -2    9.70    5.50
   8   5  -2    9.80    5.00
   8   5  -2    3.00    4.90
  -8  -5   2    4.30    5.40
  -8  -5   2    4.10    4.10
  -8  -5   2    5.80    4.60
   7   5  -2    3.00    4.30
   7   5  -2   -0.20    3.30
   7   5  -2    0.30    3.40
   7   5  -2   -2.20    3.20
   7   5  -2    6.40    3.60
   7   5  -2   -4.90    3.20
  -7  -5   2    3.30    4.30
  -7  -5   2    8.20    3.10
  -7  -5   2    0.20    3.30
   6   5  -2    0.80    3.00
   6   5  -2    3.40    3.30
   6   5  -2    4.10    3.60
   6   5  -2    0.70    2.30
   6   5  -2    0.70    2.40
   6   5  -2   -2.40    2.50
   6   5  -2    4.00    2.70
   6   5  -2    7.10    6.30
  -6  -5   2   -1.20    1.90
  -6  -5   2    3.00    3.80
  -6  -5   2   -1.70    2.20
  -6  -5   2   -3.20    3.10
   5   5  -2   23.50    4.50
   5   5  -2   27.40    4.10
   5   5  -2   21.70    5.00
   5   5  -2   27.20    5.60
   5   5  -2   25.10    6.10
   5   5  -2   17.70    4.60
   5   5  -2   18.40    4.80
   5   5  -2   18.90    4.70
  -5  -5   2   15.10    3.20
  -5  -5   2   12.10    2.60
  -5  -5   2    9.40    3.80
  -5  -5   2   29.10    3.70
  -5  -5   2   15.00    4.10
  -5  -5   2   19.20    5.00
  -5  -5   2   12.10    3.00
  -5  -5   2   22.90    4.30
   4   5  -2  343.07   17.50
   4   5  -2  324.07   18.00
   4   5  -2  341.77   18.10
   4   5  -2  345.07   17.80
   4   5  -2  324.27   17.10
   4   5  -2  317.87   15.20
   4   5  -2  319.27   18.20
   4   5  -2  334.77   16.20
  -4  -5   2  303.27   16.90
  -4  -5   2  346.07   15.30
  -4  -5   2  329.37   16.80
  -4  -5   2  336.47   15.80
  -4  -5   2  319.07   17.80
  -4  -5   2  324.47   16.60
  -4  -5   2  344.27   15.20
  -4  -5   2  331.27   17.20
   3   5  -2   -0.40    1.50
   3   5  -2   -0.70    1.50
   3   5  -2   -0.30    1.40
   3   5  -2    1.60    1.80
   3   5  -2    2.90    1.80
   3   5  -2   -1.00    1.20
   3   5  -2    2.70    1.90
  -3  -5   2    0.80    1.50
  -3  -5   2    4.70    1.90
  -3  -5   2    0.40    1.00
  -3  -5   2    3.00    2.30
  -3  -5   2   -1.40    1.50
  -3  -5   2    0.50    1.40
  -3  -5   2    2.20    2.40
  -3  -5   2    1.20    1.30
   2   5  -2    2.50    2.60
   2   5  -2    1.20    0.80
   2   5  -2    3.00    1.80
   2   5  -2    1.50    1.50
   2   5  -2    2.40    1.60
   2   5  -2    4.30    1.90
   2   5  -2   -0.60    1.60
   2   5  -2    2.40    1.80
  -2  -5   2    0.50    1.30
  -2  -5   2    3.90    2.50
  -2  -5   2    2.10    2.10
  -2  -5   2    1.50    1.60
  -2  -5   2    2.30    1.80
  -2  -5   2    2.80    1.60
  -2  -5   2   -1.40    1.00
  -2  -5   2    0.10    1.40
  -2  -5   2    2.90    1.90
   1   5  -2   87.89    6.00
   1   5  -2   91.69    7.60
   1   5  -2   94.09    6.50
   1   5  -2   88.69    5.50
   1   5  -2   98.49    7.30
   1   5  -2   78.49    5.30
   1   5  -2   98.69    7.60
   1   5  -2   87.49    7.50
  -1  -5   2   86.09    7.80
  -1  -5   2   78.59    6.70
  -1  -5   2   85.89    5.70
  -1  -5   2   79.99    6.30
  -1  -5   2   85.29    7.40
  -1  -5   2   96.79    7.50
  -1  -5   2   90.89    6.90
   0   5  -2  169.28    9.90
   0   5  -2  153.18    7.10
   0   5  -2  170.08   10.20
   0   5  -2  173.88    9.20
   0   5  -2  172.78    9.50
   0   5  -2  141.39    9.50
   0   5  -2  178.98   10.70
   0   5  -2  169.58   10.50
   0   5  -2  156.48    9.90
   0   5  -2  174.18    8.20
   0  -5   2  165.48    9.70
   0  -5   2  167.58   11.20
   0  -5   2  167.18    9.50
   0  -5   2  173.28   10.80
   0  -5   2  176.78   10.30
   0  -5   2  169.28    8.30
   0  -5   2  156.18    9.90
   0  -5   2  154.18    9.20
   0  -5   2  164.98   10.60
  -1   5  -2  149.88    7.60
  -1   5  -2  146.49    8.20
  -1   5  -2  164.18   10.00
  -1   5  -2  149.99    6.70
  -1   5  -2  153.88    9.90
  -1   5  -2  156.98    9.20
  -1   5  -2  156.18    6.70
  -1   5  -2  161.78    9.80
  -1   5  -2  152.18    9.20
   1  -5   2  161.18    7.60
   1  -5   2  158.08    9.10
   1  -5   2  149.49    9.60
   1  -5   2  159.28   10.70
   1  -5   2  162.98   10.30
   1  -5   2  148.19   10.40
   1  -5   2  153.78    9.30
   1  -5   2  165.18   10.20
  -2   5  -2   70.49    5.20
  -2   5  -2   82.69    4.60
  -2   5  -2   71.29    6.80
  -2   5  -2   72.19    5.20
  -2   5  -2   76.99    6.80
  -2   5  -2   70.39    4.10
  -2   5  -2   79.69    6.00
   2  -5   2   75.29    7.20
   2  -5   2   72.39    5.60
   2  -5   2   74.69    6.40
   2  -5   2   79.19    6.70
   2  -5   2   62.19    6.10
   2  -5   2   72.39    5.70
   2  -5   2   70.19    6.20
   2  -5   2   71.19    6.70
   2  -5   2   77.19    7.20
  -3   5  -2   10.40    3.80
  -3   5  -2   11.00    3.20
  -3   5  -2    9.10    2.00
   3  -5   2   10.00    2.70
   3  -5   2    1.80    2.00
   3  -5   2    2.20    2.60
   3  -5   2   10.20    3.80
   3  -5   2    4.90    2.50
   3  -5   2    6.80    2.80
   3  -5   2    9.80    3.70
   3  -5   2    8.10    3.00
   3  -5   2    9.10    4.00
  -4   5  -2   43.80    6.70
  -4   5  -2   49.80    8.30
  -4   5  -2   40.60    3.40
   4  -5   2   40.30    5.60
   4  -5   2   39.80    6.80
   4  -5   2   44.00    4.80
   4  -5   2   43.70    5.20
   4  -5   2   43.70    5.20
   4  -5   2   43.40    5.50
  -5   5  -2   43.50    7.70
  -5   5  -2   60.39    4.60
  -5   5  -2   54.39    6.30
   5  -5   2   49.20    8.40
   5  -5   2   57.79    5.80
   5  -5   2   68.09    7.10
   5  -5   2   60.09    6.30
   5  -5   2   52.89    6.80
   5  -5   2   47.40    5.30
  -6   5  -2    2.70    3.80
  -6   5  -2    4.50    2.90
   6  -5   2   12.90    4.20
   6  -5   2    2.80    4.00
   6  -5   2    0.50    3.50
   6  -5   2   -0.90    3.40
  -7   5  -2   51.09    9.60
  -7   5  -2   59.39    7.50
   7  -5   2   63.99   12.30
   7  -5   2   68.19   10.40
   7  -5   2   73.49    9.70
   7  -5   2   82.99    9.80
   7  -5   2   56.19    7.20
   9   4  -2   22.50    6.50
   9   4  -2   36.70    8.20
   9   4  -2   19.50    7.70
   9   4  -2   33.60    8.10
   9   4  -2   33.20    6.30
  -9  -4   2   18.70    7.00
  -9  -4   2   30.60    9.30
   8   4  -2    3.00    4.10
   8   4  -2   16.20    5.70
   8   4  -2    9.30    4.60
   8   4  -2   10.70    4.90
   8   4  -2   -2.50    3.70
   8   4  -2    4.10    4.70
  -8  -4   2    9.30    5.80
  -8  -4   2   20.40    6.40
  -8  -4   2    0.90    3.80
   7   4  -2   15.10    5.10
   7   4  -2   25.80    5.20
   7   4  -2   18.50    6.60
   7   4  -2   33.80    6.20
   7   4  -2   28.30    4.00
   7   4  -2   28.30    5.60
   7   4  -2   33.60    6.40
   7   4  -2   22.60    5.60
  -7  -4   2   28.70    6.30
  -7  -4   2   20.80    6.30
  -7  -4   2   28.90    4.50
   6   4  -2   86.29    8.40
   6   4  -2   90.89    8.30
   6   4  -2   81.79    8.20
   6   4  -2   98.39    8.90
   6   4  -2   84.09    6.50
   6   4  -2   97.99    7.50
   6   4  -2   83.49    9.20
   6   4  -2   84.39    9.00
  -6  -4   2  110.59   10.80
  -6  -4   2   96.89    8.80
  -6  -4   2   80.09    6.20
   5   4  -2   22.30    4.60
   5   4  -2   15.80    4.60
   5   4  -2    9.40    4.20
   5   4  -2   24.00    3.70
   5   4  -2   19.20    4.40
   5   4  -2   11.30    3.50
   5   4  -2   18.00    3.70
   5   4  -2   18.00    4.10
  -5  -4   2   20.30    5.30
  -5  -4   2   18.40    2.10
  -5  -4   2   18.30    2.30
  -5  -4   2   16.70    3.00
  -5  -4   2   14.10    3.50
  -5  -4   2   23.20    3.90
  -5  -4   2   14.60    4.30
   4   4  -2  278.77   14.90
   4   4  -2  250.37   13.90
   4   4  -2  294.47   15.10
   4   4  -2  264.67   13.00
   4   4  -2  266.67   14.80
   4   4  -2  234.18   13.20
   4   4  -2  270.87   14.20
   4   4  -2  255.67   14.30
  -4  -4   2  271.27   15.00
  -4  -4   2  252.97   13.60
  -4  -4   2  241.98   11.70
  -4  -4   2  285.27   12.00
  -4  -4   2  274.77   12.60
  -4  -4   2  245.88   10.80
  -4  -4   2  265.77   15.00
  -4  -4   2  270.87   13.70
  -4  -4   2  238.18   14.70
   3   4  -2  146.49   10.00
   3   4  -2  190.48   10.60
   3   4  -2  193.08    9.80
   3   4  -2  185.78   11.00
   3   4  -2  155.28   10.60
   3   4  -2  163.58   10.60
   3   4  -2  167.08   10.20
   3   4  -2  184.48   10.50
  -3  -4   2  164.38   10.10
  -3  -4   2  178.68   10.40
  -3  -4   2  175.28   10.60
  -3  -4   2  168.88   10.30
  -3  -4   2  174.98   10.10
  -3  -4   2  170.78   10.50
  -3  -4   2  175.28    9.40
  -3  -4   2  174.78   10.30
  -3  -4   2  192.18    9.50
   2   4  -2 2223.88   77.89
   2   4  -2 2220.58   78.09
   2   4  -2 2273.87   79.19
   2   4  -2 2282.47   78.89
   2   4  -2 2257.67   79.99
   2   4  -2 2292.67   79.69
   2   4  -2 2285.17   78.49
   2   4  -2 2109.69   79.29
  -2  -4   2 2333.87   78.59
  -2  -4   2 2301.87   78.09
  -2  -4   2 2239.28   78.49
  -2  -4   2 2234.78   78.69
  -2  -4   2 2234.48   81.29
  -2  -4   2 2315.97   79.09
  -2  -4   2 2336.37   78.79
  -2  -4   2 2206.48   78.39
   1   4  -2  795.22   30.30
   1   4  -2  812.42   31.20
   1   4  -2  797.12   29.10
   1   4  -2  824.32   31.60
   1   4  -2  820.92   30.00
   1   4  -2  826.52   31.80
   1   4  -2  781.52   29.20
   1   4  -2  779.32   29.50
   1   4  -2  892.51   31.50
  -1  -4   2  821.62   32.00
  -1  -4   2  823.32   32.70
  -1  -4   2  833.22   30.70
  -1  -4   2  805.02   31.10
  -1  -4   2  796.12   30.00
  -1  -4   2  816.02   31.40
  -1  -4   2  801.02   29.00
  -1  -4   2  802.42   31.10
  -1  -4   2  777.02   30.90
   0   4  -2    4.60    1.50
   0   4  -2    5.50    1.40
   0   4  -2    2.00    1.10
   0   4  -2    7.00    1.80
   0   4  -2    5.50    1.50
   0   4  -2    6.10    2.20
   0   4  -2    5.30    1.20
   0   4  -2    1.60    1.50
   0   4  -2    5.20    2.10
   0   4  -2    6.80    1.80
   0  -4   2    4.50    2.00
   0  -4   2    4.50    1.80
   0  -4   2    4.00    1.90
   0  -4   2    3.40    1.40
   0  -4   2    5.50    1.70
   0  -4   2    1.50    1.10
   0  -4   2    5.90    2.30
   0  -4   2    5.00    2.00
   0  -4   2    3.80    2.20
   0  -4   2    3.20    1.70
  -1   4  -2  193.68    9.00
  -1   4  -2  195.88   10.60
  -1   4  -2  183.68    8.60
  -1   4  -2  196.18    7.90
  -1   4  -2  181.58    9.70
  -1   4  -2  179.38   10.40
  -1   4  -2  189.28    9.70
  -1   4  -2  189.78   10.20
   1  -4   2  174.98    9.80
   1  -4   2  189.38   10.00
   1  -4   2  177.08   10.40
   1  -4   2  187.58   10.30
   1  -4   2  211.48   10.40
   1  -4   2  192.28   11.00
   1  -4   2  196.88   10.60
   1  -4   2  190.68   10.80
  -2   4  -2   23.50    4.00
  -2   4  -2   24.30    3.00
  -2   4  -2   20.70    2.60
  -2   4  -2   22.90    2.10
  -2   4  -2   26.50    4.80
  -2   4  -2   23.50    2.30
   2  -4   2   24.90    3.60
   2  -4   2   23.90    3.90
   2  -4   2   22.80    1.90
   2  -4   2   35.20    5.10
   2  -4   2   13.40    2.90
   2  -4   2   28.20    4.30
   2  -4   2   22.50    4.00
   2  -4   2   19.90    3.30
   2  -4   2   19.30    3.60
   2  -4   2   20.80    3.40
  -3   4  -2    3.70    1.80
  -3   4  -2    4.10    2.20
  -3   4  -2    4.00    1.30
  -3   4  -2    1.70    1.70
   3  -4   2    0.50    1.30
   3  -4   2    2.50    1.90
   3  -4   2    0.80    1.60
   3  -4   2    0.90    2.20
   3  -4   2    4.60    2.00
   3  -4   2    5.00    2.10
   3  -4   2    3.10    1.70
   3  -4   2    1.40    2.10
   3  -4   2    1.50    1.20
  -4   4  -2  147.99   10.90
  -4   4  -2  153.58    9.60
  -4   4  -2  171.48   11.90
   4  -4   2  154.38    9.50
   4  -4   2  133.89    9.00
   4  -4   2  137.59    7.80
   4  -4   2  145.99    7.80
   4  -4   2  131.09    6.80
   4  -4   2  148.39    8.70
   4  -4   2  136.09    8.20
   4  -4   2  136.09   10.30
  -5   4  -2   52.09    4.30
  -5   4  -2   49.20    8.10
  -5   4  -2   51.49    5.70
  -5   4  -2   72.69   10.60
   5  -4   2   57.39    5.00
   5  -4   2   47.60    5.00
   5  -4   2   47.90    6.90
   5  -4   2   63.49    6.50
   5  -4   2   56.99    4.90
   5  -4   2   51.79    7.60
   5  -4   2   60.99    4.90
  -6   4  -2   28.30    6.60
  -6   4  -2   37.30    7.60
  -6   4  -2   36.70    5.40
   6  -4   2   36.30    6.20
   6  -4   2   41.50    5.40
   6  -4   2   40.10    8.40
   6  -4   2   17.90    4.10
   6  -4   2   34.80    4.40
   6  -4   2   31.10    4.00
  -7   4  -2   49.30    6.60
  -7   4  -2   47.50    9.00
   7  -4   2   69.19   10.30
   7  -4   2   52.79    6.90
   7  -4   2   46.20    5.60
   7  -4   2   53.69    6.30
   7  -4   2   70.19    9.00
   7  -4   2   53.49    5.20
  -8   4  -2    6.80    5.80
  -8   4  -2   10.80    4.60
   8  -4   2    8.30    7.70
   8  -4   2   11.50    6.80
   8  -4   2    9.20    6.10
   8  -4   2   25.10   10.50
   9   3  -2    2.10    4.50
   9   3  -2    8.90    5.80
   9   3  -2    9.40    6.80
  -9  -3   2   -1.50    6.70
   8   3  -2    2.00    4.50
   8   3  -2    4.80    4.60
   8   3  -2    0.70    4.00
   8   3  -2    3.50    3.40
   8   3  -2   -2.00    3.30
   8   3  -2   -1.80    6.40
   8   3  -2    4.00    4.00
  -8  -3   2   -4.30    3.50
  -8  -3   2    1.70    3.40
  -8  -3   2   -4.70    4.40
   7   3  -2   41.20    5.10
   7   3  -2   50.29    7.10
   7   3  -2   45.10    7.00
   7   3  -2   41.80    7.90
   7   3  -2   34.30    6.80
   7   3  -2   47.00    6.00
   7   3  -2   42.10    6.40
  -7  -3   2   43.50    5.60
  -7  -3   2   41.20    8.50
  -7  -3   2   33.50    6.10
   6   3  -2   15.10    3.10
   6   3  -2   11.30    3.90
   6   3  -2    9.80    2.90
   6   3  -2   12.60    3.60
   6   3  -2   12.50    3.60
   6   3  -2    7.80    3.80
   6   3  -2   16.60    3.90
   6   3  -2    7.40    3.70
   6   3  -2   15.90    3.20
   6   3  -2   18.50    4.10
  -6  -3   2   16.40    6.40
  -6  -3   2   11.20    2.80
  -6  -3   2   12.90    3.70
   5   3  -2   22.80    3.00
   5   3  -2   13.90    3.70
   5   3  -2   15.70    3.60
   5   3  -2   21.90    4.30
   5   3  -2   25.50    4.70
   5   3  -2   16.50    3.80
   5   3  -2   24.10    3.70
   5   3  -2   14.90    3.80
   5   3  -2   24.20    4.90
  -5  -3   2   24.80    5.40
  -5  -3   2   21.40    4.50
  -5  -3   2   28.00    4.70
  -5  -3   2   13.30    3.80
  -5  -3   2   21.30    3.80
   4   3  -2  123.79    8.40
   4   3  -2  114.19    7.10
   4   3  -2  120.69    5.40
   4   3  -2  118.49    7.80
   4   3  -2  115.39    8.40
   4   3  -2  129.09    8.30
   4   3  -2  124.39    7.30
   4   3  -2  115.79    7.90
   4   3  -2  115.19    7.80
   4   3  -2  117.39    8.10
  -4  -3   2  118.69    7.80
  -4  -3   2  119.79    6.30
  -4  -3   2  114.99    6.60
  -4  -3   2  116.59    5.20
  -4  -3   2  116.09    6.30
  -4  -3   2  108.59    6.90
  -4  -3   2  106.49    7.00
  -4  -3   2  115.89    8.00
  -4  -3   2  104.49    8.50
  -4  -3   2  109.89    8.70
   3   3  -2  101.79    6.80
   3   3  -2  101.39    6.20
   3   3  -2  100.59    6.00
   3   3  -2  107.09    7.10
   3   3  -2   98.89    6.80
   3   3  -2   94.09    6.20
   3   3  -2  104.99    7.10
   3   3  -2  100.39    7.20
   3   3  -2   97.79    7.00
  -3  -3   2   95.49    6.60
  -3  -3   2   99.49    5.70
  -3  -3   2  102.69    5.90
  -3  -3   2   93.79    7.10
  -3  -3   2  109.39    7.20
  -3  -3   2   93.89    5.00
  -3  -3   2  110.29    7.50
  -3  -3   2   97.19    6.60
  -3  -3   2  101.39    5.40
  -3  -3   2   99.69    6.90
   2   3  -2    5.00    1.80
   2   3  -2    3.40    1.60
   2   3  -2    3.60    1.30
   2   3  -2    5.00    1.90
   2   3  -2    3.60    1.70
   2   3  -2    7.60    2.00
   2   3  -2    3.80    1.60
   2   3  -2    5.20    2.20
   2   3  -2    2.60    1.30
  -2  -3   2    3.90    1.60
  -2  -3   2    7.30    2.30
  -2  -3   2    5.90    2.10
  -2  -3   2    7.20    2.30
  -2  -3   2    3.80    1.80
  -2  -3   2    5.20    1.80
  -2  -3   2    3.70    1.80
  -2  -3   2    3.30    1.60
  -2  -3   2    3.10    1.20
  -2  -3   2    3.80    1.50
   1   3  -2  296.87   12.50
   1   3  -2  321.27   13.40
   1   3  -2  306.57   12.70
   1   3  -2  306.57   12.30
   1   3  -2  305.07   13.90
   1   3  -2  300.27   13.70
   1   3  -2  289.17   13.10
   1   3  -2  310.57   13.40
   1   3  -2  306.27   12.70
   1   3  -2  298.57   12.50
   1   3  -2  299.47   11.90
   1   3  -2  341.07   14.00
   1   3  -2  297.27   12.80
   1   3  -2  323.17   13.90
   1   3  -2  292.57   13.20
  -1  -3   2  284.37   12.70
  -1  -3   2  289.27   13.20
  -1  -3   2  297.07   12.80
  -1  -3   2  303.47   13.30
  -1  -3   2  314.27   13.00
  -1  -3   2  312.77   13.40
  -1  -3   2  297.17   12.30
  -1  -3   2  294.97   13.10
  -1  -3   2  321.47   14.40
  -1  -3   2  304.17   13.40
  -1  -3   2  289.57   12.50
  -1  -3   2  313.17   13.90
   0   3  -2   -0.20    0.90
   0   3  -2   -1.40    0.90
   0   3  -2    1.70    1.30
   0   3  -2    0.30    0.80
   0   3  -2    1.10    1.00
   0   3  -2   -0.50    0.90
   0   3  -2   -0.40    0.50
   0   3  -2    2.20    1.20
   0   3  -2   -0.40    0.70
   0   3  -2    1.40    0.60
   0   3  -2   -0.40    1.10
   0   3  -2    1.20    1.10
   0   3  -2   -0.50    0.60
   0   3  -2    0.00    0.70
   0  -3   2    0.40    1.40
   0  -3   2    1.30    0.90
   0  -3   2    0.70    0.90
   0  -3   2   -0.10    0.90
   0  -3   2    0.30    0.80
   0  -3   2    1.20    1.00
   0  -3   2    0.60    1.10
   0  -3   2    1.50    1.10
   0  -3   2   -0.80    1.20
   0  -3   2    0.80    0.90
   0  -3   2    2.00    1.30
   0  -3   2   -0.70    0.90
  -1   3  -2    5.80    1.80
  -1   3  -2    6.90    2.10
  -1   3  -2    6.40    1.90
  -1   3  -2    6.20    1.40
  -1   3  -2   10.00    1.50
  -1   3  -2    7.30    2.10
  -1   3  -2    6.00    2.00
  -1   3  -2    8.00    1.80
  -1   3  -2    8.80    1.50
  -1   3  -2    6.90    1.80
  -1   3  -2    6.50    1.50
   1  -3   2    4.00    1.50
   1  -3   2    7.10    1.90
   1  -3   2    8.60    2.60
   1  -3   2    5.00    1.60
   1  -3   2    6.40    1.80
   1  -3   2    8.10    2.10
   1  -3   2    3.20    1.70
   1  -3   2   10.40    2.40
   1  -3   2    5.00    1.40
   1  -3   2    8.70    1.40
   1  -3   2    8.70    1.90
   1  -3   2    6.80    1.90
  -2   3  -2  143.39    6.40
  -2   3  -2  141.39    8.50
  -2   3  -2  142.49    6.00
  -2   3  -2  142.39    5.80
  -2   3  -2  141.19    5.50
  -2   3  -2  146.59    8.20
  -2   3  -2  139.49    7.20
  -2   3  -2  144.19    8.90
  -2   3  -2  140.49    6.40
   2  -3   2  139.29    6.80
   2  -3   2  143.09    7.80
   2  -3   2  143.49    7.60
   2  -3   2  131.09    7.30
   2  -3   2  143.49    8.30
   2  -3   2  135.39    7.60
   2  -3   2  139.59    7.30
   2  -3   2  135.69    7.30
   2  -3   2  140.29    8.30
   2  -3   2  148.69    8.00
   2  -3   2  138.09    6.30
  -3   3  -2    3.90    2.10
  -3   3  -2    6.00    2.30
  -3   3  -2    7.90    2.40
  -3   3  -2    7.30    1.30
   3  -3   2    8.90    1.80
   3  -3   2    8.70    2.80
   3  -3   2    5.90    1.80
   3  -3   2    7.00    2.00
   3  -3   2    7.10    1.90
   3  -3   2    5.70    2.00
   3  -3   2    8.00    2.40
   3  -3   2    6.00    2.10
   3  -3   2    5.60    1.50
   3  -3   2    6.70    1.80
  -4   3  -2   70.89    5.60
  -4   3  -2   60.29    6.70
  -4   3  -2   59.79    6.30
  -4   3  -2   58.69    3.80
   4  -3   2   63.39    4.00
   4  -3   2   60.89    4.40
   4  -3   2   61.69    4.10
   4  -3   2   65.49    4.70
   4  -3   2   58.19    5.50
   4  -3   2   57.09    5.80
   4  -3   2   65.79    4.90
   4  -3   2   62.99    4.40
   4  -3   2   57.29    5.40
   4  -3   2   58.49    4.40
   4  -3   2   63.29    3.80
  -5   3  -2  409.66   21.10
  -5   3  -2  362.26   15.30
  -5   3  -2  392.86   17.30
  -5   3  -2  385.26   20.00
   5  -3   2  378.56   15.90
   5  -3   2  339.37   14.80
   5  -3   2  378.06   17.80
   5  -3   2  366.36   14.60
   5  -3   2  380.46   17.50
   5  -3   2  395.36   16.10
   5  -3   2  390.56   19.20
   5  -3   2  351.16   15.10
  -6   3  -2   78.69    7.40
  -6   3  -2   76.19    8.90
  -6   3  -2   70.59    8.70
   6  -3   2   61.79    5.00
   6  -3   2   80.49    6.10
   6  -3   2   71.19    8.10
   6  -3   2   88.99    7.00
   6  -3   2   75.49    5.10
   6  -3   2   80.39    6.00
   6  -3   2   85.49    7.80
   6  -3   2   83.69    8.60
  -7   3  -2   32.60    7.40
  -7   3  -2   38.70    8.10
  -7   3  -2   18.00    4.00
   7  -3   2   33.00    5.30
   7  -3   2   32.10    5.90
   7  -3   2   34.60    4.80
   7  -3   2   32.70    6.60
   7  -3   2   30.10    5.10
  -8   3  -2    4.50    3.60
  -8   3  -2    4.80    4.80
   8  -3   2    3.20    6.90
   8  -3   2    2.10    6.00
   8  -3   2    3.10    4.70
   8  -3   2    1.50    4.70
   8  -3   2    0.00    5.60
   9   2  -2   -3.40    4.90
   9   2  -2    9.30    5.20
   9   2  -2   11.40    3.90
   9   2  -2    8.60    6.80
  -9  -2   2   16.50    7.40
  -9  -2   2   -4.10    6.80
   8   2  -2  123.49   10.90
   8   2  -2  131.99    9.30
   8   2  -2  107.79    9.20
   8   2  -2  123.49    9.00
   8   2  -2  108.29    9.90
   8   2  -2  107.39    8.80
   8   2  -2  112.89   12.00
  -8  -2   2  105.69    9.20
  -8  -2   2  137.79   14.60
  -8  -2   2  105.89   10.70
   7   2  -2   11.80    3.30
   7   2  -2    5.10    4.00
   7   2  -2   12.70    4.00
   7   2  -2   16.20    4.50
   7   2  -2    4.40    2.60
   7   2  -2   15.10    4.70
   7   2  -2   12.40    3.30
   7   2  -2   12.30    3.90
  -7  -2   2   12.50    4.50
  -7  -2   2    3.50    4.40
  -7  -2   2    3.40    3.80
  -7  -2   2    9.00    3.10
   6   2  -2    1.80    2.10
   6   2  -2    1.60    1.90
   6   2  -2    0.90    1.80
   6   2  -2    5.70    3.30
   6   2  -2    1.50    2.60
   6   2  -2   -5.10    2.10
   6   2  -2    2.10    2.20
   6   2  -2    3.20    2.80
   6   2  -2   -1.90    2.40
  -6  -2   2    4.50    2.40
  -6  -2   2   -1.50    1.60
  -6  -2   2    0.50    2.40
  -6  -2   2    9.20    3.90
   5   2  -2  682.13   26.30
   5   2  -2  609.24   26.20
   5   2  -2  678.93   24.70
   5   2  -2  589.34   28.90
   5   2  -2  648.74   25.60
   5   2  -2  614.64   24.80
   5   2  -2  637.94   25.20
   5   2  -2  666.23   26.10
   5   2  -2  661.53   26.50
   5   2  -2  729.03   27.70
  -5  -2   2  687.63   27.30
  -5  -2   2  678.33   29.40
  -5  -2   2  648.34   29.50
   4   2  -2   30.30    4.50
   4   2  -2   30.20    4.00
   4   2  -2   31.70    4.70
   4   2  -2   37.30    3.90
   4   2  -2   34.30    3.20
   4   2  -2   33.60    3.50
   4   2  -2   36.50    3.10
   4   2  -2   35.70    4.00
   4   2  -2   29.00    3.30
   4   2  -2   32.70    4.00
  -4  -2   2   28.50    4.80
  -4  -2   2   33.10    5.00
  -4  -2   2   38.20    3.00
  -4  -2   2   31.30    3.60
  -4  -2   2   33.90    4.60
  -4  -2   2   32.10    3.80
   3   2  -2  909.01   34.60
   3   2  -2 1010.50   35.00
   3   2  -2  940.01   33.80
   3   2  -2  953.30   33.80
   3   2  -2 1050.59   36.30
   3   2  -2  967.40   35.20
   3   2  -2  973.80   35.50
   3   2  -2  962.30   34.80
   3   2  -2  970.60   33.40
   3   2  -2  931.31   35.20
   3   2  -2  945.51   35.40
  -3  -2   2  937.21   32.50
  -3  -2   2  945.81   34.60
  -3  -2   2  935.31   35.00
  -3  -2   2  957.80   33.20
  -3  -2   2 1001.10   33.60
  -3  -2   2 1010.40   33.20
  -3  -2   2  955.40   36.60
  -3  -2   2  972.90   36.40
  -3  -2   2  966.90   34.20
  -3  -2   2  924.41   35.30
   2   2  -2   77.09    5.10
   2   2  -2   78.59    5.10
   2   2  -2   83.39    5.40
   2   2  -2   89.69    5.60
   2   2  -2   85.89    5.10
   2   2  -2   74.79    4.50
   2   2  -2   76.49    5.00
   2   2  -2   75.59    4.30
   2   2  -2   75.69    5.00
   2   2  -2   75.69    4.30
   2   2  -2   79.59    4.50
   2   2  -2   74.69    4.90
   2   2  -2   72.89    5.10
  -2  -2   2   79.09    5.20
  -2  -2   2   82.59    5.20
  -2  -2   2   80.79    5.30
  -2  -2   2   69.29    5.40
  -2  -2   2   77.19    4.90
  -2  -2   2   83.89    4.60
  -2  -2   2   80.99    4.30
  -2  -2   2   82.69    5.10
  -2  -2   2   76.29    4.50
  -2  -2   2   78.39    4.90
  -2  -2   2   78.39    4.50
  -2  -2   2   82.79    5.40
  -2  -2   2   78.79    3.90
   1   2  -2   27.60    2.30
   1   2  -2   25.70    2.20
   1   2  -2   21.70    2.40
   1   2  -2   24.60    2.10
   1   2  -2   22.20    2.30
   1   2  -2   25.50    2.20
   1   2  -2   24.30    2.50
   1   2  -2   22.80    2.40
   1   2  -2   28.50    2.80
   1   2  -2   28.70    2.60
   1   2  -2   25.30    2.70
   1   2  -2   24.70    2.20
   1   2  -2   26.20    2.40
   1   2  -2   25.40    2.60
   1   2  -2   27.80    2.70
  -1  -2   2   24.60    2.00
  -1  -2   2   22.80    2.40
  -1  -2   2   22.10    2.50
  -1  -2   2   26.20    2.50
  -1  -2   2   26.80    2.50
  -1  -2   2   24.80    2.50
  -1  -2   2   25.00    2.30
  -1  -2   2   29.40    2.90
  -1  -2   2   27.60    2.40
  -1  -2   2   22.80    2.70
  -1  -2   2   27.50    2.40
   0   2  -2  117.79    6.10
   0   2  -2  115.89    6.10
   0   2  -2  118.99    5.70
   0   2  -2  112.39    4.60
   0   2  -2  111.29    5.40
   0   2  -2  121.59    6.20
   0   2  -2  112.49    5.70
   0   2  -2  118.99    5.90
   0   2  -2  115.79    5.20
   0   2  -2  117.79    5.30
   0   2  -2  114.79    6.20
   0   2  -2  122.29    5.90
   0   2  -2  120.59    5.80
   0   2  -2  110.79    5.60
   0  -2   2  112.39    6.20
   0  -2   2  105.89    5.40
   0  -2   2  112.19    5.70
   0  -2   2  119.99    6.00
   0  -2   2  114.39    6.00
   0  -2   2  113.79    5.90
   0  -2   2  115.79    5.90
   0  -2   2  106.79    6.00
   0  -2   2  113.99    4.80
   0  -2   2  110.19    5.50
   0  -2   2  115.39    5.50
   0  -2   2  116.39    5.90
   0  -2   2  115.59    5.30
  -1   2  -2  244.78    9.20
  -1   2  -2  263.77    9.10
  -1   2  -2  252.47   10.60
  -1   2  -2  263.07   11.00
  -1   2  -2  227.68    9.60
  -1   2  -2  251.57    9.80
  -1   2  -2  256.87   10.90
  -1   2  -2  254.17   10.00
  -1   2  -2  236.08    9.70
  -1   2  -2  244.58   10.50
  -1   2  -2  236.68   11.20
   1  -2   2  249.08   10.50
   1  -2   2  247.08   10.70
   1  -2   2  256.47    9.70
   1  -2   2  248.08    9.80
   1  -2   2  244.68    9.90
   1  -2   2  258.07   10.70
   1  -2   2  249.28   10.50
   1  -2   2  261.57   10.50
   1  -2   2  237.58   10.40
   1  -2   2  249.68   11.30
   1  -2   2  243.58    9.70
   1  -2   2  263.67   10.50
  -2   2  -2  553.04   20.50
  -2   2  -2  604.04   21.90
  -2   2  -2  576.94   23.10
  -2   2  -2  556.64   19.50
  -2   2  -2  566.14   20.70
  -2   2  -2  515.75   19.10
  -2   2  -2  564.64   22.20
  -2   2  -2  559.24   19.20
   2  -2   2  568.04   21.70
   2  -2   2  573.24   21.50
   2  -2   2  558.24   19.20
   2  -2   2  550.74   22.00
   2  -2   2  573.04   20.40
   2  -2   2  585.44   23.10
   2  -2   2  567.44   19.90
   2  -2   2  589.34   22.80
   2  -2   2  547.25   19.50
   2  -2   2  585.74   20.70
   2  -2   2  584.64   20.80
   2  -2   2  553.84   20.40
   2  -2   2  582.04   21.10
   2  -2   2  555.64   20.50
   2  -2   2  550.44   21.10
  -3   2  -2  901.91   32.10
  -3   2  -2  862.11   33.30
  -3   2  -2  870.21   34.20
  -3   2  -2  868.71   29.80
   3  -2   2  856.31   30.60
   3  -2   2  836.32   30.00
   3  -2   2  879.71   30.30
   3  -2   2  904.31   30.50
   3  -2   2  912.31   29.80
   3  -2   2  862.01   29.90
   3  -2   2  908.51   30.70
   3  -2   2  824.72   31.90
   3  -2   2  834.12   32.00
   3  -2   2  854.91   30.90
   3  -2   2  873.61   29.80
   3  -2   2  848.12   30.10
  -4   2  -2    9.30    2.30
  -4   2  -2    9.60    1.90
  -4   2  -2   11.00    2.80
  -4   2  -2   10.60    2.60
   4  -2   2   13.00    2.10
   4  -2   2   10.50    1.70
   4  -2   2    9.20    2.00
   4  -2   2   13.10    2.90
   4  -2   2    7.80    2.10
   4  -2   2   11.60    2.00
   4  -2   2    9.10    2.00
   4  -2   2   13.60    1.90
   4  -2   2    8.90    2.30
   4  -2   2    8.40    1.80
   4  -2   2    9.10    1.50
  -5   2  -2   21.50    3.40
  -5   2  -2   14.10    3.80
   5  -2   2   20.20    2.20
   5  -2   2   21.20    4.00
   5  -2   2   22.70    2.50
   5  -2   2   19.70    3.30
   5  -2   2   21.80    3.20
   5  -2   2   16.70    2.70
   5  -2   2   25.00    4.20
  -6   2  -2  140.99   11.10
  -6   2  -2  131.29   11.20
  -6   2  -2  128.49    8.00
   6  -2   2  130.49    9.40
   6  -2   2  125.19    8.70
   6  -2   2  130.29    7.90
   6  -2   2  121.79    7.30
   6  -2   2  140.49    8.10
  -7   2  -2   66.39    9.80
  -7   2  -2   75.39    9.20
  -7   2  -2   61.19    5.90
   7  -2   2   52.59    5.40
   7  -2   2   72.59    7.10
   7  -2   2   72.09    7.60
   7  -2   2   61.19    8.80
   7  -2   2   48.60    6.00
  -8   2  -2   78.79   13.10
  -8   2  -2   81.99    7.50
  -8   2  -2  124.19   12.50
   8  -2   2   79.89    9.90
   8  -2   2  102.49   14.00
   8  -2   2   82.99    9.90
   8  -2   2   95.29    8.90
   8  -2   2   92.89    9.90
   8  -2   2   87.59    8.40
   9   1  -2    4.10    6.70
   9   1  -2    1.20    5.20
   9   1  -2   -1.40    5.30
   9   1  -2   -0.40    5.20
  -9  -1   2   -5.20    5.90
   8   1  -2   13.00    5.50
   8   1  -2   19.90    3.60
   8   1  -2    8.10    4.40
   8   1  -2   18.50    4.30
   8   1  -2   13.10    5.30
   8   1  -2   17.30    5.60
   8   1  -2   18.80    3.50
  -8  -1   2   12.10    6.20
  -8  -1   2   13.30    5.20
  -8  -1   2   17.10    4.70
   7   1  -2  245.28   15.10
   7   1  -2  254.57   11.70
   7   1  -2  274.97   12.90
   7   1  -2  257.77   15.30
   7   1  -2  260.37   12.40
   7   1  -2  282.07   17.20
   7   1  -2  231.08   14.60
  -7  -1   2  288.17   18.80
  -7  -1   2  267.67   14.10
  -7  -1   2  267.87   15.80
  -7  -1   2  281.77   18.20
   6   1  -2    9.20    3.70
   6   1  -2   10.70    2.10
   6   1  -2    4.80    3.20
   6   1  -2    8.10    2.40
   6   1  -2   12.70    3.60
   6   1  -2   10.00    2.90
  -6  -1   2    4.80    3.30
  -6  -1   2    5.00    3.10
  -6  -1   2    9.20    3.00
  -6  -1   2    9.40    2.70
   5   1  -2    2.50    1.20
   5   1  -2    0.40    1.90
   5   1  -2    0.30    1.20
   5   1  -2    0.90    2.50
   5   1  -2    2.00    2.00
   5   1  -2    1.10    1.60
   5   1  -2    1.50    1.40
  -5  -1   2   -0.30    1.40
  -5  -1   2    2.20    1.30
  -5  -1   2   -0.20    1.30
  -5  -1   2   -3.30    1.60
  -5  -1   2    0.50    1.80
   4   1  -2   48.50    4.60
   4   1  -2   60.99    5.30
   4   1  -2   42.80    4.20
   4   1  -2   48.70    4.50
   4   1  -2   47.60    3.50
   4   1  -2   52.39    3.60
   4   1  -2   50.99    4.10
   4   1  -2   51.19    3.10
   4   1  -2   44.60    4.90
   4   1  -2   46.70    3.50
   4   1  -2   55.79    3.70
   4   1  -2   51.59    3.90
  -4  -1   2   50.39    5.20
  -4  -1   2   50.09    3.70
  -4  -1   2   43.50    4.20
  -4  -1   2   58.89    5.70
  -4  -1   2   50.39    4.30
   3   1  -2  512.35   20.50
   3   1  -2  492.65   19.00
   3   1  -2  492.65   18.50
   3   1  -2  483.95   18.00
   3   1  -2  513.75   18.50
   3   1  -2  512.15   18.80
   3   1  -2  506.25   19.00
   3   1  -2  478.55   17.70
   3   1  -2  471.55   19.20
   3   1  -2  508.25   17.70
   3   1  -2  477.75   20.00
   3   1  -2  520.75   19.90
   3   1  -2  484.25   19.40
  -3  -1   2  508.35   19.30
  -3  -1   2  491.15   19.50
  -3  -1   2  497.35   19.40
  -3  -1   2  495.25   20.50
  -3  -1   2  500.45   20.80
  -3  -1   2  518.55   18.00
   2   1  -2   74.39    3.60
   2   1  -2   77.29    4.00
   2   1  -2   74.29    4.60
   2   1  -2   72.39    4.10
   2   1  -2   81.89    4.20
   2   1  -2   71.29    4.10
   2   1  -2   73.69    5.10
   2   1  -2   67.79    4.70
   2   1  -2   70.69    4.00
   2   1  -2   72.69    4.60
   2   1  -2   70.49    4.30
   2   1  -2   74.59    4.10
   2   1  -2   71.79    4.40
   2   1  -2   76.29    4.50
   2   1  -2   75.29    4.40
   2   1  -2   76.09    3.90
  -2  -1   2   68.49    3.20
  -2  -1   2   72.49    4.70
  -2  -1   2   73.19    4.60
  -2  -1   2   74.79    4.30
  -2  -1   2   78.39    4.50
  -2  -1   2   72.49    4.20
  -2  -1   2   71.09    5.00
  -2  -1   2   78.69    4.40
  -2  -1   2   77.49    3.70
  -2  -1   2   78.59    5.00
  -2  -1   2   75.89    3.10
  -2  -1   2   74.79    3.70
  -2  -1   2   73.39    4.20
   1   1  -2   26.60    1.90
   1   1  -2   25.70    2.20
   1   1  -2   31.30    2.20
   1   1  -2   24.80    1.50
   1   1  -2   24.20    2.20
   1   1  -2   25.80    2.10
   1   1  -2   27.50    2.30
   1   1  -2   25.10    2.00
   1   1  -2   29.00    2.80
   1   1  -2   25.90    2.10
   1   1  -2   29.00    1.90
   1   1  -2   27.10    2.50
   1   1  -2   26.40    2.30
   1   1  -2   22.70    2.10
   1   1  -2   22.60    1.70
   1   1  -2   27.10    2.10
  -1  -1   2   23.10    1.90
  -1  -1   2   27.50    2.20
  -1  -1   2   23.90    1.90
  -1  -1   2   24.70    2.10
  -1  -1   2   25.70    2.70
  -1  -1   2   23.00    2.30
  -1  -1   2   18.40    2.30
  -1  -1   2   27.90    2.40
  -1  -1   2   28.10    2.20
  -1  -1   2   25.70    1.90
  -1  -1   2   26.50    1.70
  -1  -1   2   22.60    2.10
  -1  -1   2   26.80    1.70
  -1  -1   2   22.80    1.90
   0   1  -2    4.20    1.00
   0   1  -2    4.00    0.80
   0   1  -2    2.90    0.80
   0   1  -2    3.90    1.00
   0   1  -2    3.20    0.80
   0   1  -2    4.10    1.00
   0   1  -2    3.70    1.00
   0   1  -2    3.00    0.60
   0   1  -2    3.20    0.70
   0   1  -2    3.60    1.00
   0   1  -2    4.30    1.20
   0   1  -2    3.30    0.80
   0   1  -2    3.40    0.80
   0   1  -2    4.20    0.80
   0  -1   2    4.50    1.10
   0  -1   2    3.50    0.80
   0  -1   2    4.30    1.10
   0  -1   2    4.00    0.90
   0  -1   2    3.50    0.70
   0  -1   2    4.40    0.90
   0  -1   2    3.60    1.10
   0  -1   2    3.50    1.00
   0  -1   2    3.80    0.80
   0  -1   2    4.50    1.00
   0  -1   2    2.00    0.80
   0  -1   2    2.50    0.90
   0  -1   2    4.50    0.90
   0  -1   2    3.70    0.70
   0  -1   2    4.10    0.90
  -1   1  -2  406.36   14.60
  -1   1  -2  406.96   14.20
  -1   1  -2  410.86   15.30
  -1   1  -2  386.96   15.80
  -1   1  -2  406.56   14.70
  -1   1  -2  396.46   14.00
  -1   1  -2  418.76   15.30
  -1   1  -2  394.16   14.80
  -1   1  -2  406.46   14.80
  -1   1  -2  412.46   14.00
  -1   1  -2  391.56   14.20
  -1   1  -2  399.46   14.20
  -1   1  -2  416.56   15.00
   1  -1   2  399.76   14.20
   1  -1   2  388.86   15.00
   1  -1   2  416.86   14.70
   1  -1   2  360.16   13.90
   1  -1   2  395.16   15.20
   1  -1   2  397.26   14.70
   1  -1   2  399.06   15.20
   1  -1   2  381.96   15.60
   1  -1   2  415.06   14.50
   1  -1   2  428.56   14.50
   1  -1   2  402.26   14.10
   1  -1   2  413.56   14.60
   1  -1   2  397.66   14.60
  -2   1  -2  177.28    9.00
  -2   1  -2  165.98    6.40
  -2   1  -2  186.28    8.50
  -2   1  -2  179.08    7.60
   2  -1   2  170.78    7.10
   2  -1   2  169.68    6.50
   2  -1   2  160.88    6.40
   2  -1   2  162.58    6.80
   2  -1   2  158.58    8.10
   2  -1   2  169.08    7.00
   2  -1   2  166.48    7.50
   2  -1   2  169.68    7.60
   2  -1   2  168.88    8.40
   2  -1   2  164.48    6.70
   2  -1   2  163.88    7.10
   2  -1   2  172.08    7.90
   2  -1   2  172.28    6.90
   2  -1   2  178.18    6.80
   2  -1   2  161.78    8.60
   2  -1   2  173.38    7.70
   2  -1   2  161.88    6.40
   2  -1   2  167.68    6.30
  -3   1  -2   32.00    3.80
  -3   1  -2   38.20    3.80
  -3   1  -2   34.60    2.80
  -3   1  -2   28.60    4.30
   3  -1   2   36.10    3.20
   3  -1   2   35.90    3.20
   3  -1   2   31.90    2.20
   3  -1   2   32.60    2.60
   3  -1   2   26.80    3.40
   3  -1   2   31.90    2.30
   3  -1   2   32.20    2.20
   3  -1   2   31.70    2.30
   3  -1   2   34.10    2.00
   3  -1   2   33.50    1.90
   3  -1   2   32.20    2.20
   3  -1   2   35.00    4.10
   3  -1   2   30.30    2.90
  -4   1  -2  452.15   20.20
  -4   1  -2  467.75   21.20
  -4   1  -2  502.35   18.10
  -4   1  -2  474.45   21.40
   4  -1   2  465.45   18.20
   4  -1   2  452.85   19.20
   4  -1   2  421.76   16.10
   4  -1   2  444.56   18.70
   4  -1   2  444.06   17.30
   4  -1   2  466.15   17.50
   4  -1   2  489.65   16.80
   4  -1   2  463.55   16.10
   4  -1   2  478.45   16.50
  -5   1  -2  244.08   13.80
  -5   1  -2  244.48   14.90
  -5   1  -2  239.88   14.20
  -5   1  -2  252.57   11.20
   5  -1   2  262.47    9.80
   5  -1   2  249.48   12.00
   5  -1   2  244.08    9.30
   5  -1   2  217.48    9.30
   5  -1   2  261.87   11.20
   5  -1   2  244.08   12.80
   5  -1   2  277.07   11.00
   5  -1   2  251.97   10.40
  -6   1  -2   97.59   10.00
  -6   1  -2   78.79    5.90
  -6   1  -2  109.09    9.20
  -6   1  -2  103.79    9.30
   6  -1   2  106.69    6.30
   6  -1   2   97.99    5.50
   6  -1   2  101.29    6.50
   6  -1   2   91.29    5.00
   6  -1   2  101.79    7.70
   6  -1   2   93.79    7.80
   6  -1   2   89.39    7.00
  -7   1  -2    1.50    2.80
  -7   1  -2   -0.60    4.20
  -7   1  -2    7.30    3.70
  -7   1  -2   -1.90    2.00
   7  -1   2    1.90    2.90
   7  -1   2    1.10    2.70
   7  -1   2   -0.20    2.70
   7  -1   2    4.20    3.00
   7  -1   2    4.20    2.40
   7  -1   2   -0.40    3.50
  -8   1  -2   50.49    8.70
  -8   1  -2   35.70    7.30
   8  -1   2   35.50    6.90
   8  -1   2   25.90    6.30
   8  -1   2   43.20    7.10
   8  -1   2   35.10    6.10
  -9   1  -2   -6.00    5.60
  -9   1  -2    5.60    6.80
   9  -1   2   -5.50    5.20
   9  -1   2    8.80   10.30
   9  -1   2  -13.20    5.40
   9  -1   2   -0.70    5.10
   9   0  -2   21.70    8.50
   9   0  -2   22.40    7.70
   9   0  -2   54.39    9.70
   9   0  -2   37.50    7.60
   9   0  -2   34.00    6.30
  -9   0   2   31.90    9.30
  -9   0   2   32.00   10.60
   8   0  -2   11.00    6.80
   8   0  -2   30.70    7.00
   8   0  -2   14.10    4.80
   8   0  -2   16.40    6.10
  -8   0   2   22.20    6.80
  -8   0   2   27.90    7.50
   7   0  -2   41.70    5.10
   7   0  -2   50.89    7.90
   7   0  -2   36.70    6.40
   7   0  -2   39.60    6.60
   7   0  -2   36.10    7.30
   7   0  -2   42.00    6.80
  -7   0   2   36.40    5.70
  -7   0   2   44.40    8.10
  -7   0   2   40.90    7.90
   6   0  -2   43.60    6.30
   6   0  -2   41.60    6.30
   6   0  -2   42.70    3.50
   6   0  -2   39.20    5.80
   6   0  -2   29.70    3.20
   6   0  -2   43.80    6.60
  -6   0   2   38.70    6.00
  -6   0   2   48.90    7.90
  -6   0   2   39.20    7.00
  -6   0   2   42.50    5.10
  -6   0   2   28.20    4.60
   5   0  -2 1058.29   41.00
   5   0  -2 1185.98   45.30
   5   0  -2 1196.08   43.70
   5   0  -2 1195.38   44.30
   5   0  -2 1150.18   39.30
   5   0  -2 1226.08   40.10
   5   0  -2 1190.68   43.60
   5   0  -2 1090.99   39.50
   5   0  -2 1161.38   40.30
  -5   0   2 1212.38   46.20
  -5   0   2 1159.18   43.10
  -5   0   2 1156.98   43.40
  -5   0   2 1164.78   42.60
  -5   0   2 1216.38   45.70
   4   0  -2  419.86   15.60
   4   0  -2  406.66   16.80
   4   0  -2  403.36   17.70
   4   0  -2  419.66   18.40
   4   0  -2  403.26   17.40
   4   0  -2  412.96   18.00
   4   0  -2  428.16   15.70
   4   0  -2  432.66   15.30
   4   0  -2  399.86   18.00
   4   0  -2  403.26   14.60
  -4   0   2  437.56   17.10
  -4   0   2  422.86   17.50
  -4   0   2  413.46   18.80
  -4   0   2  436.86   19.30
  -4   0   2  422.56   17.40
  -4   0   2  437.46   16.80
   3   0  -2   -0.60    1.20
   3   0  -2    0.50    1.10
   3   0  -2    2.90    1.40
   3   0  -2    0.10    0.80
   3   0  -2    0.70    0.70
   3   0  -2    1.70    1.00
   3   0  -2    0.30    1.10
   3   0  -2    0.90    0.70
   3   0  -2    0.70    1.10
   3   0  -2    0.50    0.50
   3   0  -2    1.90    0.70
   3   0  -2    0.80    1.10
  -3   0   2   -1.60    0.90
  -3   0   2    1.20    0.90
  -3   0   2   -0.40    0.60
  -3   0   2   -0.50    0.50
  -3   0   2    0.20    1.00
  -3   0   2    0.80    0.90
   2   0  -2  149.59    6.10
   2   0  -2  151.38    6.60
   2   0  -2  153.88    6.30
   2   0  -2  148.09    6.70
   2   0  -2  150.18    7.30
   2   0  -2  154.78    7.20
   2   0  -2  148.59    6.10
   2   0  -2  155.38    5.70
   2   0  -2  146.39    7.30
   2   0  -2  148.59    6.40
   2   0  -2  151.28    7.40
   2   0  -2  153.38    7.30
   2   0  -2  139.09    7.00
   2   0  -2  148.79    6.00
   2   0  -2  143.99    7.00
   2   0  -2  145.79    5.80
   2   0  -2  144.89    6.20
   2   0  -2  147.09    6.50
  -2   0   2  155.18    6.50
  -2   0   2  152.08    7.50
  -2   0   2  138.79    5.70
  -2   0   2  164.68    6.60
  -2   0   2  154.58    6.30
   1   0  -2  299.97   10.60
   1   0  -2  289.77   10.40
   1   0  -2  301.47   11.70
   1   0  -2  297.17   10.50
   1   0  -2  305.37   11.50
   1   0  -2  293.07   10.90
   1   0  -2  295.17   10.70
   1   0  -2  303.27   10.80
   1   0  -2  288.87   11.10
   1   0  -2  296.17   10.60
   1   0  -2  277.47   11.00
   1   0  -2  311.27   11.10
   1   0  -2  287.27   11.80
   1   0  -2  298.57   12.00
  -1   0   2  291.27   11.20
  -1   0   2  294.27   11.40
  -1   0   2  292.07   10.50
  -1   0   2  297.47   10.70
  -1   0   2  294.67   10.80
  -1   0   2  282.07   11.50
  -1   0   2  290.77   10.30
  -1   0   2  281.27   11.60
  -1   0   2  291.27   10.80
  -1   0   2  295.17   11.30
  -1   0   2  299.17   10.90
  -1   0   2  299.17   10.60
  -1   0   2  289.37   10.70
  -1   0   2  294.27   10.70
   0   0  -2  701.33   23.80
   0   0  -2  654.53   22.40
   0   0  -2  671.03   22.70
   0   0  -2  670.63   22.60
   0   0  -2  660.53   22.60
   0   0  -2  688.43   23.10
   0   0  -2  684.73   22.70
   0   0  -2  649.54   22.40
   0   0  -2  697.43   24.80
   0   0  -2  674.83   22.90
   0   0  -2  665.73   22.40
   0   0  -2  653.13   22.50
   0   0  -2  639.94   22.80
   0   0  -2  659.43   22.70
   0   0  -2  654.63   22.80
   0   0   2  652.83   22.60
   0   0   2  667.23   23.00
   0   0   2  650.93   23.10
   0   0   2  639.34   22.50
   0   0   2  663.43   22.70
   0   0   2  663.03   22.80
   0   0   2  673.33   24.90
   0   0   2  656.83   22.60
   0   0   2  655.53   22.50
   0   0   2  659.53   22.70
   0   0   2  676.83   22.70
   0   0   2  619.34   22.90
   0   0   2  659.53   23.60
   0   0   2  675.33   22.40
   0   0   2  662.13   22.80
  -1   0  -2  408.16   14.30
  -1   0  -2  411.16   15.70
  -1   0  -2  390.36   14.20
  -1   0  -2  391.86   14.70
  -1   0  -2  365.66   13.70
  -1   0  -2  368.56   14.80
  -1   0  -2  405.16   15.30
  -1   0  -2  384.06   14.10
  -1   0  -2  392.66   14.10
  -1   0  -2  391.16   13.80
  -1   0  -2  410.36   14.20
  -1   0  -2  407.06   13.70
  -1   0  -2  431.46   15.30
  -1   0  -2  381.06   14.00
   1   0   2  388.96   13.80
   1   0   2  405.36   15.00
   1   0   2  388.16   14.80
   1   0   2  400.56   14.00
   1   0   2  395.86   14.40
   1   0   2  400.46   14.30
   1   0   2  392.56   14.10
   1   0   2  394.46   14.30
   1   0   2  414.96   14.70
   1   0   2  400.46   14.10
   1   0   2  392.16   13.80
  -2   0  -2   13.30    1.40
  -2   0  -2   13.20    1.30
  -2   0  -2   18.80    2.80
  -2   0  -2   15.90    1.00
  -2   0  -2   16.40    1.30
  -2   0  -2   17.10    2.70
  -2   0  -2   11.70    1.10
  -2   0  -2   12.50    2.30
  -2   0  -2   15.20    1.30
  -2   0  -2   14.70    1.70
   2   0   2   16.30    1.60
   2   0   2   13.40    2.60
   2   0   2   16.60    1.30
   2   0   2   15.70    1.30
   2   0   2   16.40    3.00
   2   0   2   10.70    1.80
   2   0   2   14.60    1.20
   2   0   2   17.20    2.70
   2   0   2   15.30    1.40
   2   0   2   21.20    3.10
   2   0   2   17.00    2.00
   2   0   2   13.20    1.60
   2   0   2   13.60    1.50
   2   0   2   15.50    1.30
   2   0   2   14.70    1.60
   2   0   2   14.90    1.40
  -3   0  -2  790.92   29.50
  -3   0  -2  749.33   29.50
  -3   0  -2  775.92   30.70
  -3   0  -2  794.12   26.70
  -3   0  -2  836.82   29.60
   3   0   2  796.12   26.50
   3   0   2  781.52   26.40
   3   0   2  742.33   28.50
   3   0   2  779.22   26.80
   3   0   2  800.52   26.90
   3   0   2  755.32   28.10
   3   0   2  768.82   27.10
   3   0   2  775.42   26.50
   3   0   2  768.52   27.20
   3   0   2  756.12   29.30
   3   0   2  790.82   26.90
   3   0   2  731.33   26.20
   3   0   2  731.23   29.40
   3   0   2  747.93   26.40
   3   0   2  788.82   27.40
  -4   0  -2   91.09    7.10
  -4   0  -2  103.49    7.20
  -4   0  -2   99.49    7.00
  -4   0  -2  102.39    8.20
  -4   0  -2   93.89    4.90
   4   0   2   90.39    5.30
   4   0   2   89.29    4.30
   4   0   2   93.29    5.60
   4   0   2   89.39    4.20
   4   0   2   88.39    6.50
   4   0   2   96.59    4.80
   4   0   2  101.49    5.10
   4   0   2   92.59    4.80
   4   0   2   89.69    4.80
   4   0   2  100.09    4.90
   4   0   2   91.59    5.10
   4   0   2   99.79    4.50
  -5   0  -2   34.90    5.70
  -5   0  -2   32.80    5.80
  -5   0  -2   40.60    5.00
  -5   0  -2   32.70    3.00
  -5   0  -2   35.80    6.60
   5   0   2   34.30    2.90
   5   0   2   43.30    4.30
   5   0   2   39.20    5.90
   5   0   2   35.30    4.10
   5   0   2   29.50    3.00
   5   0   2   36.70    3.30
   5   0   2   26.90    2.40
   5   0   2   38.00    3.20
  -6   0  -2  364.76   18.40
  -6   0  -2  360.36   21.10
  -6   0  -2  353.06   19.50
  -6   0  -2  344.87   18.00
   6   0   2  345.07   16.80
   6   0   2  341.17   13.30
   6   0   2  369.16   15.60
   6   0   2  319.17   14.40
   6   0   2  325.77   14.00
   6   0   2  349.37   14.40
   6   0   2  322.87   12.80
   6   0   2  319.07   14.70
   6   0   2  355.96   17.80
  -7   0  -2   42.30    9.20
  -7   0  -2   28.00    5.80
  -7   0  -2   25.90    5.60
   7   0   2   31.70    4.20
   7   0   2   24.10    5.00
   7   0   2   28.00    4.00
   7   0   2   32.00    6.20
   7   0   2   29.60    4.20
   7   0   2   31.20    2.90
   7   0   2   29.50    3.10
   7   0   2   30.80    5.40
  -8   0  -2   -2.50    3.60
  -8   0  -2    0.00    3.70
  -8   0  -2   -1.60    5.20
   8   0   2    2.50    2.90
   8   0   2    0.40    3.60
   8   0   2    1.50    4.10
   8   0   2    2.00    3.50
  -9   0  -2   -2.20    5.40
   9   0   2    7.40    4.90
   9   0   2    4.00    5.70
   9   0   2   -0.10    4.80
   9  -1  -2    8.30    6.70
   9  -1  -2   27.60   10.00
   9  -1  -2    6.20    5.90
   9  -1  -2   -2.90    5.60
   8  -1  -2    6.50    4.20
   8  -1  -2   10.70    7.10
   8  -1  -2   -2.90    5.60
   8  -1  -2  -11.40    5.70
   8  -1  -2   -5.10    4.90
   8  -1  -2    3.00    4.10
   8  -1  -2   -5.20    4.20
  -8   1   2   11.50    5.50
  -8   1   2   -1.40    5.90
   7  -1  -2  156.28   12.60
   7  -1  -2  146.19    9.10
   7  -1  -2  162.68   15.60
   7  -1  -2  157.48   10.10
   7  -1  -2  147.79   11.30
   7  -1  -2  152.08   12.40
  -7   1   2  135.09   10.40
  -7   1   2  167.98   12.90
  -7   1   2  151.38   12.20
  -7   1   2  157.28   13.30
   6  -1  -2   -2.80    2.40
   6  -1  -2    2.70    2.20
   6  -1  -2   -0.20    2.30
   6  -1  -2   -2.40    2.30
   6  -1  -2   -1.10    3.00
  -6   1   2    1.60    2.30
  -6   1   2    0.90    2.70
  -6   1   2    3.10    2.80
  -6   1   2    0.30    1.70
  -6   1   2   -0.50    2.70
  -6   1   2   -1.10    1.50
   5  -1  -2   23.20    4.90
   5  -1  -2   15.30    2.80
   5  -1  -2   12.80    3.50
   5  -1  -2   16.50    3.80
  -5   1   2   15.20    3.80
  -5   1   2   16.60    3.40
  -5   1   2   15.10    3.90
  -5   1   2   18.70    3.30
  -5   1   2   17.80    3.30
  -5   1   2   18.20    3.50
   4  -1  -2  345.67   15.80
   4  -1  -2  357.36   12.70
   4  -1  -2  357.16   12.90
   4  -1  -2  353.06   17.00
   4  -1  -2  352.66   14.40
   4  -1  -2  371.96   16.20
  -4   1   2  359.46   15.70
  -4   1   2  339.07   14.90
  -4   1   2  348.97   15.20
  -4   1   2  338.57   14.60
  -4   1   2  361.86   16.40
  -4   1   2  349.77   16.60
   3  -1  -2   -0.30    0.50
   3  -1  -2   -0.40    0.70
   3  -1  -2    0.70    1.10
   3  -1  -2   -1.50    1.10
   3  -1  -2    1.20    0.60
   3  -1  -2    0.60    0.60
   3  -1  -2    0.30    1.20
   3  -1  -2    1.20    1.40
   3  -1  -2    0.20    0.60
   3  -1  -2    1.80    1.50
  -3   1   2    0.50    0.60
  -3   1   2   -0.90    0.70
  -3   1   2    0.00    0.60
  -3   1   2   -0.30    0.90
  -3   1   2    0.50    1.10
  -3   1   2    0.90    1.00
   2  -1  -2   20.80    2.20
   2  -1  -2   23.70    2.10
   2  -1  -2   23.30    1.70
   2  -1  -2   24.80    1.60
   2  -1  -2   23.00    2.70
   2  -1  -2   24.50    3.00
   2  -1  -2   22.20    1.70
   2  -1  -2   27.30    2.50
   2  -1  -2   26.40    2.10
   2  -1  -2   25.60    1.90
   2  -1  -2   23.80    1.60
   2  -1  -2   20.50    2.20
   2  -1  -2   23.00    1.90
   2  -1  -2   22.50    2.20
  -2   1   2   21.40    2.20
  -2   1   2   22.10    2.10
  -2   1   2   26.20    2.40
  -2   1   2   26.90    2.30
  -2   1   2   22.30    1.80
   1  -1  -2   79.99    4.00
   1  -1  -2   77.09    3.80
   1  -1  -2   76.79    3.30
   1  -1  -2   76.99    3.90
   1  -1  -2   73.49    3.60
   1  -1  -2   80.39    4.10
   1  -1  -2   76.69    3.50
   1  -1  -2   73.99    3.90
   1  -1  -2   80.39    3.80
   1  -1  -2   70.49    3.50
   1  -1  -2   80.99    5.20
   1  -1  -2   76.09    3.90
   1  -1  -2   75.09    3.50
  -1   1   2   77.49    3.80
  -1   1   2   80.09    3.80
  -1   1   2   75.39    3.70
  -1   1   2   77.19    3.80
  -1   1   2   78.59    4.00
  -1   1   2   77.09    3.50
  -1   1   2   80.89    4.20
  -1   1   2   74.69    3.90
  -1   1   2   72.69    3.40
  -1   1   2   77.59    3.80
  -1   1   2   83.09    3.30
  -1   1   2   76.99    4.90
  -1   1   2   78.19    4.10
   0  -1  -2  105.39    4.70
   0  -1  -2  100.39    4.50
   0  -1  -2   93.99    4.70
   0  -1  -2  102.69    4.40
   0  -1  -2  101.89    4.70
   0  -1  -2  102.99    4.10
   0  -1  -2  103.29    4.70
   0  -1  -2   95.49    4.80
   0  -1  -2   97.79    4.60
   0  -1  -2  104.29    4.80
   0  -1  -2  108.19    6.10
   0  -1  -2  105.89    4.70
   0  -1  -2  102.19    4.20
   0   1   2   93.69    4.80
   0   1   2  105.59    4.30
   0   1   2   99.79    4.50
   0   1   2  106.39    4.60
   0   1   2   99.69    4.50
   0   1   2  101.59    4.10
   0   1   2   92.89    4.60
   0   1   2   99.89    5.70
   0   1   2  104.29    4.80
   0   1   2  101.19    3.90
   0   1   2   99.29    4.40
   0   1   2   98.99    4.70
  -1  -1  -2  159.08    6.20
  -1  -1  -2  150.68    6.70
  -1  -1  -2  160.68    6.20
  -1  -1  -2  152.88    6.00
  -1  -1  -2  160.68    7.00
  -1  -1  -2  150.78    6.60
  -1  -1  -2  146.39    6.30
  -1  -1  -2  161.08    8.60
  -1  -1  -2  146.99    6.40
  -1  -1  -2  152.58    6.90
  -1  -1  -2  149.88    6.80
  -1  -1  -2  150.28    6.70
  -1  -1  -2  149.49    6.60
   1   1   2  155.38    7.30
   1   1   2  158.58    6.80
   1   1   2  154.58    6.60
   1   1   2  159.58    6.60
   1   1   2  146.39    6.70
   1   1   2  157.28    6.90
   1   1   2  150.58    6.70
   1   1   2  146.59    6.50
   1   1   2  154.18    6.00
   1   1   2  160.58    6.30
   1   1   2  152.48    6.20
   1   1   2  152.98    8.20
   1   1   2  143.69    6.40
  -2  -1  -2  908.51   31.00
  -2  -1  -2  902.21   31.80
  -2  -1  -2  897.31   32.10
  -2  -1  -2  964.90   32.80
  -2  -1  -2  930.91   32.30
  -2  -1  -2  934.11   30.60
  -2  -1  -2  926.21   31.50
  -2  -1  -2  898.81   30.70
  -2  -1  -2  889.11   33.10
  -2  -1  -2  923.11   32.50
  -2  -1  -2  918.21   31.20
  -2  -1  -2  909.31   32.10
  -2  -1  -2  925.21   33.70
  -2  -1  -2  882.01   30.30
   2   1   2  902.21   31.20
   2   1   2  939.71   32.40
   2   1   2  797.02   33.80
   2   1   2  853.81   33.10
   2   1   2  944.21   31.60
   2   1   2  911.71   31.60
   2   1   2  860.31   30.80
   2   1   2  955.20   31.90
   2   1   2  903.11   33.00
   2   1   2  916.31   30.30
   2   1   2  892.11   30.80
   2   1   2  877.91   33.00
   2   1   2  916.71   32.70
  -3  -1  -2   19.20    3.40
  -3  -1  -2   17.00    2.70
  -3  -1  -2   15.90    2.90
  -3  -1  -2   16.70    2.30
  -3  -1  -2   20.10    1.80
  -3  -1  -2   14.90    1.30
  -3  -1  -2   12.40    2.80
   3   1   2   14.80    1.70
   3   1   2   14.50    2.70
   3   1   2   16.40    2.40
   3   1   2   17.40    2.40
   3   1   2   16.60    2.30
   3   1   2   14.80    2.30
   3   1   2   17.60    1.70
   3   1   2   14.20    1.60
   3   1   2   16.50    1.50
   3   1   2   16.80    1.50
   3   1   2   15.00    2.30
   3   1   2   20.10    3.90
   3   1   2   18.00    2.90
  -4  -1  -2  519.35   23.10
  -4  -1  -2  507.55   21.30
  -4  -1  -2  517.05   20.70
  -4  -1  -2  524.45   21.20
   4   1   2  447.76   21.40
   4   1   2  495.25   18.20
   4   1   2  433.36   18.30
   4   1   2  503.45   18.60
   4   1   2  493.65   18.80
   4   1   2  516.85   18.00
   4   1   2  512.55   19.10
   4   1   2  480.35   21.20
   4   1   2  491.55   20.40
   4   1   2  496.05   18.90
   4   1   2  449.95   17.80
   4   1   2  513.85   20.70
  -5  -1  -2   36.00    5.50
  -5  -1  -2   23.30    5.70
  -5  -1  -2   19.20    4.20
  -5  -1  -2   25.30    4.50
   5   1   2   24.90    2.70
   5   1   2   22.60    4.40
   5   1   2   35.20    5.80
   5   1   2   27.80    3.10
   5   1   2   20.90    2.50
   5   1   2   28.70    2.70
   5   1   2   29.50    3.70
   5   1   2   27.10    3.30
   5   1   2   23.90    3.30
  -6  -1  -2   21.50    5.40
  -6  -1  -2   19.60    5.70
  -6  -1  -2   23.30    5.10
  -6  -1  -2   21.00    4.30
   6   1   2   19.70    2.90
   6   1   2   18.20    4.00
   6   1   2   21.30    3.50
   6   1   2   16.50    4.40
   6   1   2   17.20    3.40
   6   1   2   22.50    2.80
   6   1   2   24.00    2.90
   6   1   2   20.60    3.20
  -7  -1  -2  106.69   11.80
  -7  -1  -2   91.79    9.00
  -7  -1  -2   88.79    8.40
  -7  -1  -2  119.29   11.20
   7   1   2  104.09    8.00
   7   1   2   99.19    6.30
   7   1   2   90.69    5.80
   7   1   2  108.99    9.20
   7   1   2   90.99    6.80
   7   1   2  117.79   10.30
   7   1   2   98.99    6.30
  -8  -1  -2    0.30    5.50
  -8  -1  -2   -3.10    3.50
  -8  -1  -2   -0.40    3.30
   8   1   2    5.70    4.20
   8   1   2    3.30    3.60
   8   1   2    1.50    2.00
   8   1   2   -7.30    3.40
  -9  -1  -2    3.60    6.70
  -9  -1  -2    3.70    5.40
   9   1   2   10.30    5.70
   9   1   2   -0.60    5.40
   8  -2  -2   61.59    8.70
   8  -2  -2   64.79    9.20
   8  -2  -2   55.09    6.90
   8  -2  -2   52.59    9.00
   8  -2  -2   96.19   13.50
   8  -2  -2   63.69   10.50
   8  -2  -2   74.69    8.40
   8  -2  -2   70.19    9.20
   7  -2  -2   94.09    8.30
   7  -2  -2   88.49    8.60
   7  -2  -2   85.79    9.70
   7  -2  -2   93.39    7.20
   7  -2  -2   89.99    8.70
   7  -2  -2   90.19    8.90
   7  -2  -2   95.19   10.90
  -7   2   2   78.39    7.90
  -7   2   2   93.79   12.50
  -7   2   2   87.69    9.80
  -7   2   2   82.79    7.50
   6  -2  -2  508.25   24.00
   6  -2  -2  543.45   20.80
   6  -2  -2  524.35   26.20
   6  -2  -2  505.65   22.30
   6  -2  -2  512.75   23.50
  -6   2   2  491.55   24.50
  -6   2   2  471.35   23.90
  -6   2   2  495.65   24.00
  -6   2   2  514.85   22.50
  -6   2   2  519.85   22.00
   5  -2  -2   58.69    5.40
   5  -2  -2   67.99    7.50
   5  -2  -2   56.29    3.30
   5  -2  -2   46.10    5.70
   5  -2  -2   56.89    4.30
  -5   2   2   55.89    6.10
  -5   2   2   50.99    4.80
  -5   2   2   47.60    5.50
  -5   2   2   51.69    4.70
  -5   2   2   48.30    5.70
   4  -2  -2   34.10    2.20
   4  -2  -2   44.40    4.20
   4  -2  -2   41.60    3.00
   4  -2  -2   36.60    2.60
   4  -2  -2   39.00    2.50
   4  -2  -2   40.00    3.10
   4  -2  -2   32.20    3.70
   4  -2  -2   42.80    5.50
  -4   2   2   38.00    5.30
  -4   2   2   34.80    4.90
  -4   2   2   38.40    3.70
  -4   2   2   42.00    4.80
  -4   2   2   43.70    3.90
  -4   2   2   38.90    4.30
   3  -2  -2   21.20    1.90
   3  -2  -2   19.60    2.30
   3  -2  -2   22.20    2.30
   3  -2  -2   28.10    2.50
   3  -2  -2   19.90    3.10
   3  -2  -2   21.40    3.00
   3  -2  -2   26.10    2.10
   3  -2  -2   24.40    2.00
   3  -2  -2   26.40    5.30
   3  -2  -2   19.30    2.30
   3  -2  -2   17.90    2.00
  -3   2   2   23.70    2.80
  -3   2   2   26.40    4.60
  -3   2   2   24.60    3.50
  -3   2   2   24.50    2.60
  -3   2   2   24.00    2.60
   2  -2  -2  382.96   16.00
   2  -2  -2  400.26   15.50
   2  -2  -2  418.56   14.90
   2  -2  -2  402.66   15.00
   2  -2  -2  390.86   14.40
   2  -2  -2  394.46   16.10
   2  -2  -2  403.96   15.30
   2  -2  -2  401.66   15.20
   2  -2  -2  413.06   14.90
   2  -2  -2  398.36   18.20
   2  -2  -2  402.06   14.60
   2  -2  -2  401.86   15.50
   2  -2  -2  412.06   17.30
   2  -2  -2  391.06   16.20
   2  -2  -2  422.46   14.40
  -2   2   2  406.76   15.90
  -2   2   2  411.46   15.60
  -2   2   2  400.06   14.90
  -2   2   2  415.86   15.30
  -2   2   2  425.16   16.00
   1  -2  -2  352.96   13.30
   1  -2  -2  366.66   12.90
   1  -2  -2  358.66   14.00
   1  -2  -2  370.46   13.70
   1  -2  -2  374.46   14.30
   1  -2  -2  364.76   14.50
   1  -2  -2  346.47   14.30
   1  -2  -2  359.56   14.50
   1  -2  -2  381.56   15.00
   1  -2  -2  372.36   14.40
   1  -2  -2  357.26   13.90
   1  -2  -2  366.06   14.00
   1  -2  -2  352.96   16.20
  -1   2   2  358.96   13.00
  -1   2   2  344.17   14.20
  -1   2   2  368.56   13.40
  -1   2   2  373.96   16.10
  -1   2   2  373.66   12.90
  -1   2   2  371.26   14.10
  -1   2   2  365.76   14.40
  -1   2   2  359.36   14.30
  -1   2   2  372.66   14.10
  -1   2   2  363.66   14.30
  -1   2   2  367.16   13.60
  -1   2   2  375.96   13.00
  -1   2   2  384.56   14.00
   0  -2  -2  638.54   23.10
   0  -2  -2  655.13   25.10
   0  -2  -2  628.84   23.20
   0  -2  -2  623.94   22.60
   0  -2  -2  659.53   21.70
   0  -2  -2  675.03   23.70
   0  -2  -2  625.64   23.10
   0  -2  -2  656.93   23.50
   0  -2  -2  630.64   23.30
   0  -2  -2  634.74   22.30
   0  -2  -2  643.84   22.70
   0  -2  -2  649.43   22.80
   0   2   2  606.74   23.40
   0   2   2  634.14   24.60
   0   2   2  638.64   22.50
   0   2   2  629.64   22.30
   0   2   2  637.04   22.10
   0   2   2  638.74   22.40
   0   2   2  658.23   22.30
   0   2   2  670.13   23.30
   0   2   2  651.53   21.70
   0   2   2  640.34   22.90
   0   2   2  629.14   23.70
   0   2   2  626.34   22.70
   0   2   2  621.64   22.90
   0   2   2  614.84   23.40
  -1  -2  -2   76.19    4.50
  -1  -2  -2   73.69    4.50
  -1  -2  -2   70.39    4.40
  -1  -2  -2   71.89    4.50
  -1  -2  -2   72.59    4.60
  -1  -2  -2   74.49    4.60
  -1  -2  -2   73.29    5.50
  -1  -2  -2   74.49    4.70
  -1  -2  -2   77.19    4.30
  -1  -2  -2   82.09    4.00
  -1  -2  -2   76.09    4.20
  -1  -2  -2   75.59    4.20
  -1  -2  -2   68.39    3.90
   1   2   2   73.59    4.10
   1   2   2   65.49    4.00
   1   2   2   73.09    5.10
   1   2   2   71.69    4.60
   1   2   2   69.99    4.50
   1   2   2   77.39    4.60
   1   2   2   73.69    4.70
   1   2   2   74.29    3.90
   1   2   2   75.39    4.60
   1   2   2   72.69    4.00
   1   2   2   76.39    4.50
   1   2   2   75.69    4.30
   1   2   2   71.09    4.30
   1   2   2   74.69    3.50
  -2  -2  -2   40.50    3.70
  -2  -2  -2   48.20    3.50
  -2  -2  -2   47.90    3.20
  -2  -2  -2   54.69    4.00
  -2  -2  -2   47.00    3.70
  -2  -2  -2   51.09    3.90
  -2  -2  -2   44.70    4.10
  -2  -2  -2   50.79    3.30
  -2  -2  -2   50.29    2.90
  -2  -2  -2   51.39    3.50
  -2  -2  -2   49.99    3.60
  -2  -2  -2   52.69    3.20
  -2  -2  -2   52.79    5.10
  -2  -2  -2   52.79    4.10
   2   2   2   45.50    3.80
   2   2   2   49.00    3.80
   2   2   2   47.60    3.70
   2   2   2   50.19    3.90
   2   2   2   43.50    3.20
   2   2   2   51.49    3.40
   2   2   2   50.99    4.50
   2   2   2   46.00    3.20
   2   2   2   45.40    3.40
   2   2   2   44.50    4.00
   2   2   2   43.00    3.60
   2   2   2   44.60    3.90
   2   2   2   45.70    3.70
  -3  -2  -2  274.67   12.30
  -3  -2  -2  301.47   12.10
  -3  -2  -2  307.67   15.30
  -3  -2  -2  316.17   12.40
  -3  -2  -2  312.07   11.50
  -3  -2  -2  339.07   14.40
  -3  -2  -2  304.17   12.90
  -3  -2  -2  317.87   14.00
  -3  -2  -2  311.97   12.00
  -3  -2  -2  324.87   14.10
  -3  -2  -2  309.87   12.30
   3   2   2  311.97   14.30
   3   2   2  305.87   12.20
   3   2   2  295.87   14.60
   3   2   2  329.17   13.60
   3   2   2  311.67   13.50
   3   2   2  313.77   13.60
   3   2   2  312.07   12.70
   3   2   2  333.17   12.80
   3   2   2  306.77   13.40
   3   2   2  310.37   11.10
  -4  -2  -2  475.75   22.30
  -4  -2  -2  500.25   20.70
  -4  -2  -2  481.75   17.30
  -4  -2  -2  455.25   20.30
  -4  -2  -2  470.15   17.40
  -4  -2  -2  477.95   19.00
   4   2   2  471.05   19.00
   4   2   2  484.45   18.30
   4   2   2  437.06   19.00
   4   2   2  456.05   17.00
   4   2   2  470.25   22.50
   4   2   2  471.65   19.30
   4   2   2  475.65   19.30
   4   2   2  492.65   17.90
   4   2   2  449.36   18.40
   4   2   2  470.85   20.50
  -5  -2  -2  439.06   20.30
  -5  -2  -2  414.56   19.40
  -5  -2  -2  428.76   18.20
  -5  -2  -2  434.26   22.10
   5   2   2  438.16   19.90
   5   2   2  406.56   18.20
   5   2   2  422.26   17.90
   5   2   2  437.86   17.50
   5   2   2  371.96   19.90
   5   2   2  445.56   16.60
   5   2   2  413.66   16.80
   5   2   2  409.36   18.10
   5   2   2  390.86   17.80
   5   2   2  397.26   16.20
  -6  -2  -2   11.90    4.40
  -6  -2  -2   10.90    3.50
  -6  -2  -2    8.40    2.50
  -6  -2  -2    8.30    3.80
   6   2   2    6.70    2.20
   6   2   2    4.90    2.00
   6   2   2    7.60    3.20
   6   2   2    8.80    2.70
   6   2   2   12.80    3.50
   6   2   2    3.10    2.60
   6   2   2    9.80    2.30
   6   2   2   11.50    3.90
   6   2   2    6.70    2.40
  -7  -2  -2   10.60    3.40
  -7  -2  -2   18.70    6.30
  -7  -2  -2   25.40    6.20
   7   2   2   13.00    4.80
   7   2   2   17.80    4.60
   7   2   2   20.80    4.80
   7   2   2   10.70    3.40
   7   2   2   14.70    3.60
   7   2   2   10.80    2.80
   7   2   2   19.40    3.10
  -8  -2  -2   49.20    6.90
  -8  -2  -2   34.60    9.20
  -8  -2  -2   41.80    8.10
  -8  -2  -2   46.90    7.70
   8   2   2   40.80    7.30
   8   2   2   44.20    5.10
   8   2   2   36.60    7.30
   8   2   2   37.00    7.30
   8   2   2   42.80    5.40
   8   2   2   46.20    6.00
  -9  -2  -2   -5.30    4.80
  -9  -2  -2    6.70    5.90
   9   2   2   10.90    5.40
   9   2   2    4.40    8.60
   8  -3  -2   -1.90    5.50
   8  -3  -2   -4.40    6.20
   8  -3  -2    9.40    8.10
   8  -3  -2   -4.30    6.20
   8  -3  -2   -2.90    4.80
   8  -3  -2   -2.30    6.80
  -8   3   2    5.70    3.80
   7  -3  -2   41.10    8.00
   7  -3  -2   36.70    9.40
   7  -3  -2   31.40    6.40
   7  -3  -2   42.40    5.60
   7  -3  -2   28.40    4.70
  -7   3   2   35.20    5.60
  -7   3   2   34.50    5.40
   6  -3  -2   98.49    9.00
   6  -3  -2  105.09   11.60
   6  -3  -2   89.99    6.80
   6  -3  -2   89.99    8.60
   6  -3  -2   99.09    6.60
  -6   3   2   90.59    7.40
  -6   3   2  100.39    8.90
  -6   3   2  106.89    7.80
   5  -3  -2   50.19    4.00
   5  -3  -2   59.79    6.00
   5  -3  -2   44.60    3.40
   5  -3  -2   43.70    4.20
   5  -3  -2   47.40    8.80
  -5   3   2   53.89    5.10
  -5   3   2   45.60    5.40
  -5   3   2   41.80    6.10
  -5   3   2   57.89    5.10
   4  -3  -2   71.29    4.90
   4  -3  -2   74.59    8.10
   4  -3  -2   70.49    4.40
   4  -3  -2   71.49    5.10
   4  -3  -2   61.29    5.10
   4  -3  -2   76.29    4.90
   4  -3  -2   76.09    6.40
   4  -3  -2   70.99    4.40
   4  -3  -2   70.09    4.30
  -4   3   2   72.89    5.30
  -4   3   2   80.89    5.90
  -4   3   2   75.49    7.20
  -4   3   2   80.69    5.90
   3  -3  -2  145.69    7.00
   3  -3  -2  140.99    6.90
   3  -3  -2  151.58    8.90
   3  -3  -2  150.58    7.40
   3  -3  -2  138.49    6.10
   3  -3  -2  151.38   10.90
   3  -3  -2  157.88    7.80
   3  -3  -2  144.69    7.30
   3  -3  -2  139.89    6.40
   3  -3  -2  147.29    7.90
   3  -3  -2  143.39    6.70
  -3   3   2  158.78    8.40
  -3   3   2  160.68    9.90
  -3   3   2  144.89    7.40
  -3   3   2  151.98    7.90
  -3   3   2  139.79    8.30
   2  -3  -2  525.05   19.30
   2  -3  -2  516.65   23.40
   2  -3  -2  518.05   20.10
   2  -3  -2  508.35   21.00
   2  -3  -2  511.45   19.70
   2  -3  -2  520.35   20.00
   2  -3  -2  544.35   20.60
   2  -3  -2  487.35   19.50
   2  -3  -2  500.45   18.80
   2  -3  -2  499.75   18.10
  -2   3   2  504.95   20.20
  -2   3   2  511.65   17.80
  -2   3   2  538.45   19.40
  -2   3   2  500.25   19.30
  -2   3   2  524.15   20.20
  -2   3   2  523.55   18.30
  -2   3   2  495.65   19.90
   1  -3  -2    8.20    2.10
   1  -3  -2    6.90    2.00
   1  -3  -2    7.60    1.80
   1  -3  -2    8.30    1.30
   1  -3  -2    5.90    2.00
   1  -3  -2    7.80    1.70
   1  -3  -2    8.70    1.90
   1  -3  -2    7.80    2.20
   1  -3  -2   10.10    2.10
   1  -3  -2    9.40    2.70
  -1   3   2    6.20    1.60
  -1   3   2    8.80    2.10
  -1   3   2    8.40    1.70
  -1   3   2    9.40    1.30
  -1   3   2    8.40    2.20
  -1   3   2    9.90    1.50
  -1   3   2    7.60    0.90
  -1   3   2    9.60    2.40
  -1   3   2    7.60    1.90
  -1   3   2    9.10    1.90
  -1   3   2   10.70    1.90
   0  -3  -2    3.40    1.30
   0  -3  -2    0.80    1.40
   0  -3  -2    4.60    1.30
   0  -3  -2    1.20    1.00
   0  -3  -2    2.90    1.40
   0  -3  -2    2.50    1.30
   0  -3  -2    0.20    1.20
   0  -3  -2    2.10    1.30
   0  -3  -2    2.60    1.40
   0  -3  -2    3.30    1.40
   0  -3  -2    3.70    1.30
   0  -3  -2    3.90    1.60
   0  -3  -2    2.30    0.80
   0   3   2    2.30    1.10
   0   3   2    2.60    1.10
   0   3   2    3.20    1.40
   0   3   2    2.30    0.70
   0   3   2    2.30    1.20
   0   3   2    1.70    1.50
   0   3   2    2.70    1.40
   0   3   2    3.80    1.80
   0   3   2    2.10    1.10
   0   3   2    1.70    1.00
   0   3   2    3.70    1.50
   0   3   2    1.70    0.90
   0   3   2    3.30    1.00
   0   3   2    2.50    1.90
  -1  -3  -2  207.48   10.00
  -1  -3  -2  194.88    9.50
  -1  -3  -2  202.98    9.30
  -1  -3  -2  201.48   10.10
  -1  -3  -2  239.78   11.70
  -1  -3  -2  205.98   10.20
  -1  -3  -2  212.08    9.40
  -1  -3  -2  201.78    8.70
  -1  -3  -2  207.68    9.20
  -1  -3  -2  190.28    9.60
  -1  -3  -2  211.18   10.10
   1   3   2  207.48    9.00
   1   3   2  210.28   10.60
   1   3   2  201.08    8.70
   1   3   2  224.28    9.40
   1   3   2  200.98   10.40
   1   3   2  205.78    8.80
   1   3   2  203.78    9.90
   1   3   2  197.98   10.10
   1   3   2  206.48    9.40
   1   3   2  199.88    9.40
   1   3   2  193.18    9.90
   1   3   2  205.68    9.20
   1   3   2  198.98   10.20
   1   3   2  200.08    9.50
  -2  -3  -2  783.52   29.60
  -2  -3  -2  813.02   29.00
  -2  -3  -2  813.82   29.00
  -2  -3  -2  726.03   27.90
  -2  -3  -2  800.02   29.20
  -2  -3  -2  743.43   28.10
  -2  -3  -2  793.42   29.00
  -2  -3  -2  855.71   28.70
  -2  -3  -2  806.92   30.70
  -2  -3  -2  739.23   28.10
   2   3   2  735.13   28.10
   2   3   2  738.43   28.20
   2   3   2  761.92   29.30
   2   3   2  784.22   29.20
   2   3   2  750.42   28.20
   2   3   2  757.32   29.40
   2   3   2  738.03   29.60
   2   3   2  728.73   28.80
   2   3   2  757.82   30.10
  -3  -3  -2   97.49    7.30
  -3  -3  -2   91.69    6.40
  -3  -3  -2   99.69    7.40
  -3  -3  -2   97.39    5.10
  -3  -3  -2   88.89    5.50
  -3  -3  -2   93.29    6.30
  -3  -3  -2   97.59    6.00
  -3  -3  -2  106.59    6.10
  -3  -3  -2  101.89    6.00
  -3  -3  -2   98.89    6.80
  -3  -3  -2  100.09    5.80
  -3  -3  -2   93.99    5.10
   3   3   2   99.49    5.70
   3   3   2   97.39    5.90
   3   3   2   88.49    6.80
   3   3   2   86.79    6.40
   3   3   2   87.79    5.90
   3   3   2   98.59    6.90
   3   3   2   93.99    7.10
   3   3   2   92.79    6.50
   3   3   2  100.29    6.60
  -4  -3  -2   36.50    5.80
  -4  -3  -2   45.40    3.30
  -4  -3  -2   46.30    5.10
  -4  -3  -2   46.90    4.90
  -4  -3  -2   45.40    3.60
  -4  -3  -2   50.09    4.00
  -4  -3  -2   50.19    4.50
  -4  -3  -2   47.00    3.30
  -4  -3  -2   51.79    3.90
   4   3   2   37.60    4.00
   4   3   2   52.39    4.10
   4   3   2   49.10    4.60
   4   3   2   51.89    5.50
   4   3   2   47.70    2.80
   4   3   2   46.80    4.70
   4   3   2   54.49    5.50
   4   3   2   44.60    5.20
  -5  -3  -2  141.79    9.60
  -5  -3  -2  123.19    6.50
  -5  -3  -2  130.39    7.30
  -5  -3  -2  125.19    9.20
  -5  -3  -2  137.89   11.00
  -5  -3  -2  122.39    6.80
   5   3   2  119.19    6.10
   5   3   2  130.39    8.30
   5   3   2  129.29    7.70
   5   3   2  140.09    7.40
   5   3   2  138.49    8.20
   5   3   2  108.39    8.60
   5   3   2  133.29    8.70
   5   3   2  128.29    9.60
  -6  -3  -2    8.60    2.50
  -6  -3  -2    2.20    2.70
   6   3   2    8.30    2.60
   6   3   2    5.00    2.50
   6   3   2    8.90    3.80
   6   3   2    3.40    2.40
   6   3   2    8.70    2.40
   6   3   2    0.70    4.00
   6   3   2    8.80    3.60
   6   3   2    4.60    4.40
   6   3   2    9.10    3.80
   6   3   2   10.80    3.90
  -7  -3  -2  134.89   11.60
  -7  -3  -2  107.99    7.90
  -7  -3  -2  133.49   13.40
   7   3   2  123.79    8.40
   7   3   2  108.39   11.00
   7   3   2  118.09   10.80
   7   3   2  126.59   11.30
   7   3   2  119.29    7.60
   7   3   2  139.79    9.10
   7   3   2  116.09    9.00
  -8  -3  -2   97.29   15.90
  -8  -3  -2   93.99   11.10
  -8  -3  -2  102.49   10.10
   8   3   2  104.29   11.30
   8   3   2  104.09   10.90
   8   3   2  104.29    7.30
   8   3   2  115.99    9.20
   8   3   2  108.29    8.70
   8   3   2  102.59    8.00
   8   3   2   86.09   14.50
  -9  -3  -2   11.90    7.20
  -9  -3  -2   25.00    7.40
   9   3   2   29.10    7.60
   9   3   2   32.20    5.00
   9   3   2   29.10    7.80
   8  -4  -2  169.48   16.30
   8  -4  -2  220.88   17.90
   8  -4  -2  197.48   14.70
   8  -4  -2  191.28   19.80
   8  -4  -2  223.28   17.00
  -8   4   2  185.28   13.20
  -8   4   2  187.28   13.80
   7  -4  -2    9.60    5.60
   7  -4  -2    3.70    6.10
   7  -4  -2   17.50    7.90
   7  -4  -2   14.90    5.60
   7  -4  -2   16.80    5.20
  -7   4   2   14.80    4.50
  -7   4   2   14.90    4.50
   6  -4  -2  113.49    6.40
   6  -4  -2  121.39    7.80
   6  -4  -2  115.19   10.10
   6  -4  -2  131.69   10.70
   6  -4  -2  110.39    7.00
   6  -4  -2  118.79    7.20
   6  -4  -2  136.39   13.90
  -6   4   2  125.59    9.80
  -6   4   2  119.89    9.00
  -6   4   2  122.89    8.60
   5  -4  -2   -0.50    3.60
   5  -4  -2    0.70    2.60
   5  -4  -2    0.20    1.90
   5  -4  -2   -6.50    3.50
   5  -4  -2   -3.50    3.00
   5  -4  -2    0.60    1.80
  -5   4   2   -0.40    1.70
  -5   4   2   -2.90    2.40
  -5   4   2   -0.80    1.50
   4  -4  -2   34.40    3.70
   4  -4  -2   41.00    3.50
   4  -4  -2   40.00    4.40
   4  -4  -2   46.50    8.10
   4  -4  -2   34.80    5.60
   4  -4  -2   37.20    4.50
   4  -4  -2   32.10    3.50
   4  -4  -2   39.70    4.60
   4  -4  -2   42.40    4.60
  -4   4   2   46.80    4.70
  -4   4   2   43.10    4.30
  -4   4   2   41.60    4.40
   3  -4  -2   88.69    6.50
   3  -4  -2   96.09    7.60
   3  -4  -2   92.99    6.80
   3  -4  -2  113.89    6.30
   3  -4  -2   81.49    8.80
   3  -4  -2   90.59    5.00
   3  -4  -2   96.39    6.30
   3  -4  -2   99.79    6.90
  -3   4   2   96.79    6.80
  -3   4   2   95.19    6.40
  -3   4   2   98.99    6.00
   2  -4  -2   79.39    6.10
   2  -4  -2   81.79    8.00
   2  -4  -2   86.19    6.50
   2  -4  -2   76.99    6.50
   2  -4  -2   84.49    6.30
   2  -4  -2   87.99    5.50
   2  -4  -2   79.49    4.40
   2  -4  -2   84.39    6.10
   2  -4  -2   88.39    4.60
  -2   4   2   89.69    6.10
  -2   4   2   87.09    4.70
  -2   4   2   78.99    3.80
  -2   4   2   79.29    4.90
  -2   4   2   82.09    4.30
  -2   4   2   88.79    6.10
  -2   4   2   86.39    4.20
   1  -4  -2   14.90    3.20
   1  -4  -2   24.30    4.30
   1  -4  -2   23.50    3.30
   1  -4  -2   17.60    2.00
   1  -4  -2   20.50    4.40
   1  -4  -2   23.90    4.00
   1  -4  -2   25.00    4.10
   1  -4  -2   13.40    2.90
  -1   4   2   16.30    2.00
  -1   4   2   20.90    3.50
  -1   4   2   23.70    3.30
  -1   4   2   20.70    3.20
  -1   4   2   19.20    2.40
  -1   4   2   16.80    2.90
  -1   4   2   22.60    2.90
  -1   4   2   20.60    2.90
  -1   4   2   18.90    2.00
   0  -4  -2  885.71   31.30
   0  -4  -2  877.81   33.10
   0  -4  -2  858.01   34.00
   0  -4  -2  900.81   34.10
   0  -4  -2  865.51   34.00
   0  -4  -2  899.41   36.10
   0  -4  -2  890.81   32.80
   0  -4  -2  928.91   34.60
   0  -4  -2  905.41   34.50
   0   4   2  914.91   31.00
   0   4   2  897.01   32.10
   0   4   2  908.61   33.20
   0   4   2  878.71   32.70
   0   4   2  900.71   33.40
   0   4   2  950.10   33.70
   0   4   2  873.91   32.90
   0   4   2  893.91   33.00
  -1  -4  -2    1.60    1.70
  -1  -4  -2   -1.90    1.00
  -1  -4  -2    1.00    0.90
  -1  -4  -2    0.00    1.70
  -1  -4  -2    0.20    0.90
  -1  -4  -2   -1.00    1.20
  -1  -4  -2   -2.40    1.10
  -1  -4  -2   -0.70    1.00
  -1  -4  -2   -0.30    0.70
  -1  -4  -2    0.40    0.90
   1   4   2   -0.10    0.80
   1   4   2   -1.80    0.80
   1   4   2    0.80    1.40
   1   4   2    0.20    0.90
   1   4   2    1.70    1.30
   1   4   2    0.20    1.00
   1   4   2    0.10    0.80
   1   4   2   -0.60    1.00
   1   4   2   -0.20    0.80
  -2  -4  -2   17.70    3.60
  -2  -4  -2   13.90    3.10
  -2  -4  -2   15.60    3.00
  -2  -4  -2   19.50    3.00
  -2  -4  -2   17.30    2.90
  -2  -4  -2   21.10    4.50
  -2  -4  -2   23.90    3.90
  -2  -4  -2   16.10    2.60
  -2  -4  -2   15.00    3.20
   2   4   2   14.50    2.80
   2   4   2   15.60    3.40
   2   4   2   13.60    3.00
   2   4   2   21.30    4.30
   2   4   2   17.00    3.30
   2   4   2   12.90    3.10
   2   4   2   17.80    3.50
   2   4   2   13.10    2.60
   2   4   2   12.90    2.20
  -3  -4  -2  518.75   19.50
  -3  -4  -2  502.85   21.20
  -3  -4  -2  506.15   21.10
  -3  -4  -2  494.65   18.10
  -3  -4  -2  509.45   22.90
  -3  -4  -2  527.95   20.50
  -3  -4  -2  474.45   21.90
  -3  -4  -2  485.55   18.10
  -3  -4  -2  480.75   20.70
  -3  -4  -2  490.95   20.60
   3   4   2  517.75   21.80
   3   4   2  432.06   20.20
   3   4   2  500.55   20.40
   3   4   2  521.55   20.50
   3   4   2  492.65   21.60
   3   4   2  451.95   21.80
   3   4   2  516.65   21.90
   3   4   2  466.25   20.40
  -4  -4  -2    6.30    2.40
  -4  -4  -2   10.40    2.40
  -4  -4  -2    8.50    1.60
  -4  -4  -2   11.50    3.40
  -4  -4  -2    8.50    2.40
  -4  -4  -2    4.40    2.40
  -4  -4  -2    7.30    1.90
  -4  -4  -2   13.90    2.60
  -4  -4  -2    8.50    3.10
   4   4   2    8.50    2.50
   4   4   2   16.30    3.00
   4   4   2    5.10    3.30
   4   4   2    6.40    2.70
   4   4   2    6.00    2.30
   4   4   2   10.80    3.20
   4   4   2    8.20    2.70
   4   4   2    8.50    3.00
  -5  -4  -2   74.09    5.60
  -5  -4  -2   70.69    5.60
  -5  -4  -2   85.69    4.30
  -5  -4  -2   67.09    4.60
  -5  -4  -2   79.99    4.50
  -5  -4  -2   63.99    7.60
  -5  -4  -2   88.29    6.30
  -5  -4  -2   80.89    7.50
  -5  -4  -2   72.89    7.00
   5   4   2   75.69    8.50
   5   4   2   78.49    7.20
   5   4   2   68.79    6.30
   5   4   2   56.89    5.00
   5   4   2   93.19    6.30
   5   4   2   94.39    8.30
   5   4   2   84.69    7.10
   5   4   2   82.99    6.40
  -6  -4  -2   19.90    5.70
  -6  -4  -2   17.40    4.40
  -6  -4  -2   21.10    3.60
  -6  -4  -2   16.10    3.20
  -6  -4  -2   18.00    5.10
   6   4   2   18.80    5.70
   6   4   2   14.20    3.90
   6   4   2   16.60    3.40
   6   4   2   24.10    4.60
   6   4   2   16.60    4.00
   6   4   2   15.30    3.50
  -7  -4  -2   17.30    5.00
  -7  -4  -2   20.80    7.30
  -7  -4  -2   19.30    5.60
   7   4   2   23.60    5.00
   7   4   2   15.30    5.20
   7   4   2   18.50    3.90
   7   4   2   19.10    4.30
   7   4   2   14.00    4.00
   7   4   2   14.20    4.80
   7   4   2   25.70    4.90
  -8  -4  -2    8.00    4.80
  -8  -4  -2    7.80    5.90
  -8  -4  -2    0.80    4.20
   8   4   2    0.30    4.10
   8   4   2    2.50    3.40
   8   4   2    5.50    4.30
   8   4   2    2.30    3.80
   8   4   2    6.10    2.90
   8   4   2   -2.80    3.70
  -9  -4  -2   68.09   12.20
  -9  -4  -2   68.29   10.20
  -9  -4  -2   54.99   12.90
   9   4   2   55.09   10.40
   9   4   2   69.39    8.60
   9   4   2   55.59    6.50
   7  -5  -2   77.99   10.50
   7  -5  -2   82.39    9.30
   7  -5  -2   89.69   15.30
   7  -5  -2   58.69    9.20
   7  -5  -2   68.49   10.80
  -7   5   2   73.89    8.50
  -7   5   2   80.79    8.70
   6  -5  -2   24.60    8.20
   6  -5  -2   10.50    3.60
   6  -5  -2    4.40    3.10
   6  -5  -2   15.70    4.40
   6  -5  -2    9.10    5.10
  -6   5   2    6.00    4.50
  -6   5   2   12.80    3.60
  -6   5   2   10.90    3.30
   5  -5  -2   48.30    7.80
   5  -5  -2   68.49   10.20
   5  -5  -2   53.69    6.40
   5  -5  -2   49.70    4.80
   5  -5  -2   56.39    6.20
   5  -5  -2   47.30    5.20
   5  -5  -2   64.09   11.40
  -5   5   2   51.89    5.40
  -5   5   2   45.60    5.60
  -5   5   2   52.39    6.00
   4  -5  -2   35.70    5.40
   4  -5  -2   35.00    4.90
   4  -5  -2   33.20    6.40
   4  -5  -2   26.20    3.30
   4  -5  -2   32.90    7.50
   4  -5  -2   31.00    5.00
   4  -5  -2   21.90    4.90
   4  -5  -2   35.70    7.90
  -4   5   2   31.10    5.00
  -4   5   2   25.30    4.00
  -4   5   2   33.70    4.70
   3  -5  -2   -1.30    1.90
   3  -5  -2    1.00    2.40
   3  -5  -2    0.90    2.90
   3  -5  -2   -2.90    1.80
   3  -5  -2    1.00    2.70
   3  -5  -2    2.40    1.40
   3  -5  -2    0.80    1.90
   3  -5  -2    0.80    1.60
   3  -5  -2   -2.10    1.60
  -3   5   2   -0.60    1.20
  -3   5   2    1.70    1.60
  -3   5   2    2.00    1.50
   2  -5  -2  136.39    9.40
   2  -5  -2  127.19    9.30
   2  -5  -2  125.39    6.50
   2  -5  -2  130.89    8.60
   2  -5  -2  115.49    8.80
   2  -5  -2  129.99    7.80
   2  -5  -2  134.49    8.90
   2  -5  -2  118.39    6.60
   2  -5  -2  129.69   11.20
  -2   5   2  128.29    5.70
  -2   5   2  113.59    6.10
  -2   5   2  120.59    8.00
  -2   5   2  124.59    6.10
  -2   5   2  122.89    8.20
  -2   5   2  127.89    6.90
   1  -5  -2  112.99    8.30
   1  -5  -2  105.69    7.90
   1  -5  -2  112.79    7.20
   1  -5  -2  120.19    6.40
   1  -5  -2  116.49   10.00
   1  -5  -2  126.19    8.90
   1  -5  -2  117.69    6.00
   1  -5  -2  106.39    8.30
  -1   5   2  101.49    6.70
  -1   5   2  115.79    6.10
  -1   5   2  107.19    6.70
  -1   5   2  111.39    6.60
  -1   5   2  127.19    7.30
  -1   5   2  118.69    7.70
  -1   5   2  107.79    7.40
  -1   5   2  106.09    6.00
  -1   5   2  120.99    7.30
   0  -5  -2    2.80    1.80
   0  -5  -2    0.00    1.60
   0  -5  -2    2.40    1.50
   0  -5  -2    0.60    1.60
   0  -5  -2    4.60    1.40
   0  -5  -2    5.90    2.50
   0  -5  -2    2.10    1.40
   0  -5  -2    1.70    1.80
   0  -5  -2    2.90    2.40
   0  -5  -2    0.10    1.60
   0   5   2    2.60    1.30
   0   5   2    3.30    1.70
   0   5   2    0.90    1.50
   0   5   2    0.30    1.40
   0   5   2    2.00    1.30
   0   5   2    2.50    1.60
   0   5   2    2.20    1.10
   0   5   2    3.10    1.90
   0   5   2    1.90    1.70
  -1  -5  -2  482.95   19.10
  -1  -5  -2  467.05   19.30
  -1  -5  -2  488.95   23.20
  -1  -5  -2  527.35   22.20
  -1  -5  -2  466.85   21.10
  -1  -5  -2  493.05   22.10
  -1  -5  -2  484.65   20.20
   1   5   2  466.45   19.80
   1   5   2  499.65   21.40
   1   5   2  479.55   19.10
   1   5   2  461.55   18.40
   1   5   2  486.95   21.60
   1   5   2  494.95   20.50
   1   5   2  497.55   20.10
   1   5   2  492.65   20.80
  -2  -5  -2   59.69    6.10
  -2  -5  -2   53.29    4.70
  -2  -5  -2   58.79    5.20
  -2  -5  -2   52.19    5.30
  -2  -5  -2   57.99    5.70
  -2  -5  -2   54.09    4.50
  -2  -5  -2   56.79    4.00
  -2  -5  -2   56.99    5.60
  -2  -5  -2   55.19    6.40
   2   5   2   52.89    5.60
   2   5   2   57.49    5.80
   2   5   2   54.89    5.20
   2   5   2   46.90    4.20
   2   5   2   57.69    5.00
   2   5   2   55.79    5.20
  -3  -5  -2   11.60    2.70
  -3  -5  -2   12.40    3.70
  -3  -5  -2   20.20    5.60
  -3  -5  -2   15.10    1.80
  -3  -5  -2   10.60    2.80
  -3  -5  -2   15.00    3.60
  -3  -5  -2   17.30    4.30
  -3  -5  -2   11.00    3.30
  -3  -5  -2   14.50    3.60
  -3  -5  -2   14.00    3.10
   3   5   2   14.10    3.60
   3   5   2   10.30    2.90
   3   5   2   12.30    3.20
   3   5   2   11.20    3.00
   3   5   2   10.80    3.30
  -4  -5  -2   71.59    6.40
  -4  -5  -2   79.59    5.50
  -4  -5  -2   75.49    7.30
  -4  -5  -2   77.29    4.80
  -4  -5  -2   87.29    7.40
  -4  -5  -2   80.29    6.80
  -4  -5  -2   67.59    7.20
  -4  -5  -2   66.19    7.50
  -4  -5  -2   69.59    6.50
  -4  -5  -2   54.49    6.30
   4   5   2   74.89    6.60
   4   5   2   76.39    6.30
   4   5   2   67.99    6.10
   4   5   2   86.39    7.70
   4   5   2   80.19    7.50
   4   5   2   72.39    6.60
   4   5   2   78.19    7.30
   4   5   2   78.59    9.40
  -5  -5  -2   87.69    6.90
  -5  -5  -2   85.99    7.70
  -5  -5  -2   83.19    6.20
  -5  -5  -2   77.09    6.80
  -5  -5  -2   81.89    5.20
  -5  -5  -2   88.49    8.20
  -5  -5  -2   71.99    7.10
  -5  -5  -2   81.19    8.70
   5   5   2   90.09    7.10
   5   5   2   88.09    8.00
   5   5   2   85.39    7.60
   5   5   2   75.19    6.60
   5   5   2   90.79    8.40
   5   5   2   83.69    7.10
   5   5   2  102.29    9.00
  -6  -5  -2   35.50    7.10
  -6  -5  -2   24.60    4.20
  -6  -5  -2   27.00    5.40
  -6  -5  -2   23.00    6.00
  -6  -5  -2   30.20    5.70
   6   5   2   36.00    6.00
   6   5   2   23.00    5.10
   6   5   2   33.60    5.40
   6   5   2   24.10    5.90
   6   5   2   22.30    5.30
  -7  -5  -2    5.00    3.70
  -7  -5  -2    7.10    4.80
  -7  -5  -2    8.10    4.40
   7   5   2    1.30    3.20
   7   5   2    8.90    4.00
   7   5   2   12.10    4.10
   7   5   2    7.40    4.50
   7   5   2    5.50    3.50
   7   5   2    4.40    3.50
   7   5   2   13.10    5.20
  -8  -5  -2   22.80    6.20
  -8  -5  -2   36.80    8.90
  -8  -5  -2   38.40    8.00
   8   5   2   26.10    6.40
   8   5   2   26.80    6.40
   8   5   2   28.50    6.10
   8   5   2   34.60    8.20
   8   5   2   33.10    8.10
   8   5   2   32.30    8.20
  -9  -5  -2   47.90   10.70
  -9  -5  -2   50.69    9.20
  -9  -5  -2   46.70   13.20
   9   5   2   57.29   10.60
   9   5   2   33.00    7.00
   9   5   2   36.80    9.30
   9   5   2   44.50    7.90
   9   5   2   47.90    8.00
   7  -6  -2   14.70    7.70
   7  -6  -2   29.60   10.30
   7  -6  -2   11.90    6.80
   7  -6  -2   17.00    7.40
   7  -6  -2   18.70    4.50
  -7   6   2   15.70    5.70
  -7   6   2   26.30    5.70
   6  -6  -2    7.70    5.70
   6  -6  -2    4.30    6.30
   6  -6  -2    4.00    5.70
   6  -6  -2    2.60    3.40
  -6   6   2   -1.10    2.70
  -6   6   2    6.50    3.40
   5  -6  -2   38.20   10.50
   5  -6  -2   68.29    7.40
   5  -6  -2   42.10    8.00
   5  -6  -2   58.69    6.30
   5  -6  -2   50.99    7.90
   5  -6  -2   50.19    5.90
  -5   6   2   53.09    5.80
  -5   6   2   50.69    6.00
  -5   6   2   36.20    6.00
   4  -6  -2   50.89    9.70
   4  -6  -2   55.39    6.90
   4  -6  -2   52.99   10.30
   4  -6  -2   37.20    6.80
   4  -6  -2   59.19    9.30
   4  -6  -2   47.00    5.90
  -4   6   2   51.69    6.00
  -4   6   2   48.20    5.00
  -4   6   2   51.89    5.40
   3  -6  -2   16.90    4.40
   3  -6  -2   23.20    4.70
   3  -6  -2   13.00    2.90
   3  -6  -2   21.70    5.40
   3  -6  -2   20.30    4.00
   3  -6  -2   20.00    3.20
   3  -6  -2   16.50    4.50
  -3   6   2   20.80    3.20
  -3   6   2   18.40    4.20
  -3   6   2   18.60    4.70
   2  -6  -2  193.48   12.30
   2  -6  -2  163.18    9.10
   2  -6  -2  192.18   11.90
   2  -6  -2  179.08    9.70
   2  -6  -2  197.48   15.20
   2  -6  -2  202.68   13.20
   2  -6  -2  194.98   10.90
   2  -6  -2  211.28   13.10
  -2   6   2  178.58    8.80
  -2   6   2  175.58    8.50
  -2   6   2  189.38   11.00
  -2   6   2  183.68    7.90
  -2   6   2  183.08    8.80
  -2   6   2  181.18   11.10
  -2   6   2  185.18    9.60
  -2   6   2  146.39    8.60
   1  -6  -2  123.39   10.00
   1  -6  -2  135.09    7.00
   1  -6  -2  134.69   10.30
   1  -6  -2  129.19    8.50
   1  -6  -2  139.39   12.00
   1  -6  -2  141.19    9.80
   1  -6  -2  122.69    7.40
  -1   6   2  145.69    7.60
  -1   6   2  130.59    7.90
  -1   6   2  125.69    8.70
  -1   6   2  123.49    7.00
  -1   6   2  113.99    7.60
  -1   6   2  130.99    8.90
   0  -6  -2  124.99    9.90
   0  -6  -2  134.29    9.80
   0  -6  -2  136.69    8.00
   0  -6  -2  130.99   11.30
   0  -6  -2  146.09    9.10
   0  -6  -2  135.89   11.50
   0  -6  -2  145.39   10.60
   0   6   2  132.29    6.30
   0   6   2  138.29    9.00
   0   6   2  128.89    8.70
   0   6   2  131.79    9.00
   0   6   2  139.29    8.00
   0   6   2  159.08    9.80
   0   6   2  133.19    9.10
   0   6   2  142.19    8.50
  -1  -6  -2  129.49   10.10
  -1  -6  -2  129.29    8.00
  -1  -6  -2  111.09    9.00
  -1  -6  -2  129.99    9.80
  -1  -6  -2  121.19   10.60
  -1  -6  -2  126.09    7.10
  -1  -6  -2  132.19    9.60
  -1  -6  -2  125.49    7.30
  -1  -6  -2  120.79    8.20
   1   6   2  125.09    9.30
   1   6   2  113.99    7.90
   1   6   2  126.29    8.10
   1   6   2  119.19    6.70
   1   6   2  137.79    8.60
   1   6   2  129.59    8.80
  -2  -6  -2  286.47   13.70
  -2  -6  -2  316.27   14.90
  -2  -6  -2  287.37   16.00
  -2  -6  -2  302.47   16.30
  -2  -6  -2  274.87   16.00
  -2  -6  -2  276.37   12.80
  -2  -6  -2  295.67   14.50
  -2  -6  -2  295.57   17.40
  -2  -6  -2  262.67   15.10
   2   6   2  296.57   14.20
   2   6   2  299.17   14.80
   2   6   2  305.67   15.50
   2   6   2  319.27   16.50
   2   6   2  293.77   15.10
   2   6   2  315.37   14.70
   2   6   2  294.07   16.30
  -3  -6  -2   13.00    4.90
  -3  -6  -2   10.90    3.30
  -3  -6  -2   13.60    3.30
  -3  -6  -2   17.00    4.20
  -3  -6  -2   15.10    2.20
  -3  -6  -2   15.10    3.90
  -3  -6  -2   10.30    3.30
  -3  -6  -2   19.90    4.00
  -3  -6  -2   19.20    4.20
   3   6   2   15.00    4.30
   3   6   2   11.20    3.30
   3   6   2   23.60    5.50
   3   6   2    8.80    3.00
   3   6   2   15.80    3.10
   3   6   2   13.50    3.40
  -4  -6  -2    9.90    3.60
  -4  -6  -2   13.60    4.00
  -4  -6  -2   15.20    3.00
  -4  -6  -2   11.20    4.10
  -4  -6  -2   12.70    4.70
  -4  -6  -2   11.10    4.30
  -4  -6  -2   10.60    3.90
  -4  -6  -2    9.60    2.70
  -4  -6  -2    9.50    3.60
  -4  -6  -2   14.90    4.50
   4   6   2   11.10    4.00
   4   6   2   12.20    3.90
   4   6   2   20.50    4.70
   4   6   2   10.20    3.30
   4   6   2   13.30    3.50
  -5  -6  -2   65.99    7.70
  -5  -6  -2   47.20    8.40
  -5  -6  -2   66.39    7.00
  -5  -6  -2   55.49    8.10
  -5  -6  -2   76.89   12.30
  -5  -6  -2   68.79    8.30
  -5  -6  -2   66.79    8.60
  -5  -6  -2   58.59    9.30
  -5  -6  -2   57.09    5.00
   5   6   2   69.89    7.30
   5   6   2   57.59    6.70
   5   6   2   75.29   11.50
   5   6   2   63.69    7.60
   5   6   2   70.09    7.70
  -6  -6  -2   12.40    2.50
  -6  -6  -2   17.50    5.00
  -6  -6  -2   22.00    6.30
   6   6   2   14.10    5.20
   6   6   2   13.90    4.50
   6   6   2   13.90    5.00
   6   6   2   15.80    5.20
   6   6   2   21.30    5.40
   6   6   2   19.20    4.50
  -7  -6  -2    4.60    3.90
  -7  -6  -2   -3.60    8.00
  -7  -6  -2   21.60    5.60
  -7  -6  -2   14.80    6.30
   7   6   2   11.60    4.40
   7   6   2   17.10    5.40
   7   6   2   15.50    5.10
   7   6   2    5.00    4.70
   7   6   2   16.20    6.00
   7   6   2    8.90    4.70
  -8  -6  -2    6.20    5.20
  -8  -6  -2   12.60    7.40
  -8  -6  -2   17.10    5.90
   8   6   2   14.60    6.60
   8   6   2   16.80    7.30
   8   6   2   21.60    5.90
   8   6   2   12.60    7.10
   8   6   2   23.10    5.90
   8   6   2   27.70    6.30
  -9  -6  -2  107.09   16.10
  -9  -6  -2  100.59   12.70
  -9  -6  -2  102.59   17.10
   9   6   2  102.99   10.40
   9   6   2  100.49   14.10
   9   6   2  100.09   12.00
   9   6   2  108.19   11.90
   9   6   2  140.79   15.20
   9   6   2  104.39   12.00
   6  -7  -2   19.40    9.80
   6  -7  -2   32.30    6.30
   6  -7  -2   25.40    8.60
  -6   7   2   26.40    5.20
  -6   7   2   22.20    5.30
   5  -7  -2   27.20    7.10
   5  -7  -2   26.30    5.60
   5  -7  -2   26.30    5.00
   5  -7  -2   26.80    6.40
   5  -7  -2   34.20   11.10
  -5   7   2   27.90    6.10
  -5   7   2   27.20    5.00
   4  -7  -2    4.70    3.30
   4  -7  -2  -11.00    4.10
   4  -7  -2   -3.30    3.90
   4  -7  -2    1.60    2.70
   4  -7  -2    3.40    4.10
  -4   7   2   -0.30    2.30
  -4   7   2    0.60    2.00
   3  -7  -2   -0.10    3.90
   3  -7  -2    3.60    2.20
   3  -7  -2    1.70    3.20
   3  -7  -2   -2.70    2.70
   3  -7  -2    0.20    2.50
   3  -7  -2    2.20    3.10
   3  -7  -2    3.20    5.40
  -3   7   2   -3.00    1.90
  -3   7   2   -2.90    1.90
  -3   7   2    0.20    1.70
  -3   7   2    0.60    2.80
   2  -7  -2    5.30    5.00
   2  -7  -2    5.00    4.10
   2  -7  -2   11.40    5.20
   2  -7  -2    7.80    2.40
   2  -7  -2    8.60    3.10
   2  -7  -2   14.00    4.80
   2  -7  -2   11.50    4.60
   2  -7  -2   10.50    2.60
  -2   7   2    9.80    2.20
  -2   7   2   10.10    3.00
  -2   7   2    9.40    3.30
  -2   7   2    6.70    3.00
  -2   7   2   13.40    3.60
  -2   7   2   10.90    2.10
  -2   7   2    7.10    2.90
   1  -7  -2  377.76   16.90
   1  -7  -2  390.26   20.30
   1  -7  -2  373.76   21.00
   1  -7  -2  387.16   16.10
   1  -7  -2  386.06   21.10
   1  -7  -2  387.26   23.80
   1  -7  -2  400.76   18.80
  -1   7   2  384.76   16.10
  -1   7   2  365.26   17.90
  -1   7   2  387.76   16.30
  -1   7   2  365.86   18.70
  -1   7   2  392.26   19.00
  -1   7   2  352.86   17.00
  -1   7   2  365.86   16.90
   0  -7  -2   78.99    8.00
   0  -7  -2   75.89    7.00
   0  -7  -2   66.29    5.20
   0  -7  -2   80.89    8.70
   0  -7  -2   71.19   11.70
   0  -7  -2   75.29    8.20
   0   7   2   60.99    6.80
   0   7   2   72.29    7.10
   0   7   2   75.29    6.30
   0   7   2   70.29    7.00
   0   7   2   73.89    6.70
   0   7   2   65.09    5.70
   0   7   2   71.39    4.10
  -1  -7  -2  121.29    8.90
  -1  -7  -2  101.79    9.60
  -1  -7  -2  113.69    7.50
  -1  -7  -2  126.99   11.70
  -1  -7  -2  131.09   10.40
  -1  -7  -2  136.49   11.20
   1   7   2  126.99    8.90
   1   7   2  113.89    9.00
   1   7   2  120.49    9.90
   1   7   2  125.79    7.20
   1   7   2  126.19    8.50
   1   7   2  125.19    9.70
   1   7   2  118.49    8.70
  -2  -7  -2    6.10    3.50
  -2  -7  -2    7.80    3.90
  -2  -7  -2    9.80    3.00
  -2  -7  -2    8.70    3.20
  -2  -7  -2    8.30    3.00
  -2  -7  -2   11.80    3.00
  -2  -7  -2    6.20    3.80
  -2  -7  -2   12.30    4.90
   2   7   2    7.50    2.90
   2   7   2   12.80    3.40
   2   7   2    7.50    3.50
   2   7   2   17.50    4.40
   2   7   2   13.30    3.70
   2   7   2    7.80    3.10
   2   7   2    9.50    3.80
  -3  -7  -2   44.60    3.70
  -3  -7  -2   52.99    5.60
  -3  -7  -2   41.20    7.10
  -3  -7  -2   40.60    6.80
  -3  -7  -2   53.49    9.00
  -3  -7  -2   47.80    5.90
  -3  -7  -2   50.09    5.30
  -3  -7  -2   44.90    6.50
   3   7   2   44.70    6.80
   3   7   2   53.29    8.00
   3   7   2   44.10    5.00
   3   7   2   63.09    7.60
   3   7   2   47.80    7.60
   3   7   2   52.59    6.10
   3   7   2   52.89    5.90
  -4  -7  -2  137.89   12.00
  -4  -7  -2  152.18   11.30
  -4  -7  -2  130.99   12.40
  -4  -7  -2  145.09   11.50
  -4  -7  -2  156.38    9.80
  -4  -7  -2  139.19   10.00
  -4  -7  -2  140.39   11.70
   4   7   2  138.29   11.20
   4   7   2  162.08   12.60
   4   7   2  136.69   11.70
   4   7   2  154.08   10.70
   4   7   2  132.99    9.00
   4   7   2  146.29   10.90
  -5  -7  -2   24.50    5.80
  -5  -7  -2   25.70    6.10
  -5  -7  -2   22.30    5.20
  -5  -7  -2   24.40    6.60
  -5  -7  -2   21.50    4.80
  -5  -7  -2   20.10    8.50
  -5  -7  -2   21.50    6.20
   5   7   2   31.20    5.00
   5   7   2   23.70    6.00
   5   7   2   27.50    6.40
   5   7   2   25.10    6.50
   5   7   2   31.60    5.90
   5   7   2   23.90    6.10
   5   7   2   26.10    6.20
  -6  -7  -2    5.50    3.50
  -6  -7  -2    8.60    5.20
  -6  -7  -2   17.10    4.50
  -6  -7  -2    9.30    4.60
   6   7   2    9.20    4.70
   6   7   2    9.80    4.40
   6   7   2   12.50    4.50
   6   7   2    3.40    3.40
   6   7   2    2.20    3.70
   6   7   2    4.40    3.80
  -7  -7  -2   25.70    6.90
  -7  -7  -2   36.40    7.20
  -7  -7  -2   29.50    8.70
   7   7   2   35.50    6.60
   7   7   2   32.90    8.00
   7   7   2   38.80    7.40
   7   7   2   35.40    8.70
   7   7   2   26.10    6.60
   7   7   2   36.50    8.00
  -8  -7  -2   -5.20    4.00
  -8  -7  -2   -4.30    6.00
  -8  -7  -2   -2.70    5.60
   8   7   2    1.80    5.10
   8   7   2    6.30    5.50
   8   7   2   -1.10    4.70
   8   7   2    3.90    4.60
   8   7   2    8.30    5.00
   8   7   2    8.40    5.50
   5  -8  -2    0.00    4.80
   5  -8  -2    9.60    7.50
   5  -8  -2    0.50    5.80
   5  -8  -2    3.10    5.30
   5  -8  -2   -3.40    3.60
  -5   8   2    0.00    3.50
  -5   8   2    2.20    3.40
   4  -8  -2   42.10    7.40
   4  -8  -2   42.90    7.90
   4  -8  -2   41.70   11.70
   4  -8  -2   39.20    8.70
  -4   8   2   31.90    5.50
  -4   8   2   44.30    7.50
   3  -8  -2  149.99   12.20
   3  -8  -2  162.38   11.90
   3  -8  -2  174.88   14.90
   3  -8  -2  147.59   16.60
   3  -8  -2  148.69   13.60
  -3   8   2  162.78   11.10
  -3   8   2  155.18   11.60
   2  -8  -2    2.70    2.30
   2  -8  -2    2.90    3.90
   2  -8  -2    2.20    4.20
   2  -8  -2    1.00    2.90
   2  -8  -2    7.70    4.90
   2  -8  -2    4.60    3.20
   2  -8  -2    8.20    2.40
  -2   8   2    6.30    1.90
  -2   8   2    6.80    2.30
  -2   8   2    5.60    3.80
  -2   8   2    1.70    2.20
  -2   8   2    3.30    2.60
   1  -8  -2   18.10    5.10
   1  -8  -2   30.70    5.90
   1  -8  -2   19.90    3.70
   1  -8  -2   18.30    5.90
   1  -8  -2   17.30    6.30
   1  -8  -2   25.90    7.00
  -1   8   2   21.40    4.10
  -1   8   2   16.90    3.50
  -1   8   2   22.00    5.10
  -1   8   2   21.80    3.70
  -1   8   2   16.70    4.80
  -1   8   2   23.00    5.00
   0  -8  -2  134.69    8.40
   0  -8  -2  145.09   12.10
   0  -8  -2  146.59   12.30
   0  -8  -2  148.69   13.00
   0  -8  -2  133.19   10.50
   0  -8  -2  103.79   13.60
   0   8   2  131.89   10.50
   0   8   2  127.09    8.80
   0   8   2  137.59    9.40
   0   8   2  133.79   11.10
   0   8   2  144.19   10.60
   0   8   2  137.99    8.90
  -1  -8  -2   14.00    6.20
  -1  -8  -2   11.80    5.10
  -1  -8  -2   15.60    5.80
  -1  -8  -2   23.80    4.20
  -1  -8  -2   18.20    5.50
  -1  -8  -2   26.80    7.30
   1   8   2   20.30    3.40
   1   8   2   19.20    4.20
   1   8   2   14.00    4.10
   1   8   2   21.20    5.70
   1   8   2   11.00    3.70
   1   8   2   15.20    4.30
   1   8   2   20.40    5.30
  -2  -8  -2  192.58   15.60
  -2  -8  -2  202.88   14.30
  -2  -8  -2  177.98   10.90
  -2  -8  -2  180.68   10.90
  -2  -8  -2  196.18   12.40
  -2  -8  -2  173.98   14.10
  -2  -8  -2  186.08   14.00
   2   8   2  189.58   10.90
   2   8   2  186.28   12.10
   2   8   2  196.78   14.20
   2   8   2  197.28   13.90
   2   8   2  173.88   12.60
   2   8   2  190.28   12.40
   2   8   2  178.48   11.70
  -3  -8  -2  104.09   11.60
  -3  -8  -2  100.89    8.80
  -3  -8  -2  103.09    8.20
  -3  -8  -2  100.69    8.40
  -3  -8  -2   89.19   10.30
  -3  -8  -2  100.79   10.10
  -3  -8  -2   98.49   10.00
   3   8   2  111.09    9.10
   3   8   2   91.59    9.20
   3   8   2   97.59    8.10
   3   8   2  104.49    8.70
   3   8   2  101.09   10.40
   3   8   2   96.99   10.40
   3   8   2  105.69    9.40
  -4  -8  -2   35.40    6.40
  -4  -8  -2   42.50    8.10
  -4  -8  -2   38.80    6.80
  -4  -8  -2   50.49    7.00
  -4  -8  -2   46.60    8.00
  -4  -8  -2   35.20    5.80
  -4  -8  -2   43.00    8.80
   4   8   2   65.29   10.20
   4   8   2   57.89    6.00
   4   8   2   51.39   10.10
   4   8   2   44.00    8.50
   4   8   2   59.59    9.00
   4   8   2   38.90    6.80
   4   8   2   38.20    6.90
  -5  -8  -2    0.20    3.60
  -5  -8  -2   -7.80    5.20
  -5  -8  -2    4.50    3.70
  -5  -8  -2   -2.20    3.70
  -5  -8  -2   -2.40    5.30
  -5  -8  -2    4.40    2.80
  -5  -8  -2    2.40    2.90
  -5  -8  -2   -2.60    3.40
   5   8   2    6.70    3.20
   5   8   2    2.10    3.50
   5   8   2    0.10    4.20
   5   8   2    5.00    4.40
   5   8   2    0.10    2.90
   5   8   2    1.80    3.40
   5   8   2    0.20    3.00
  -6  -8  -2   17.90    5.90
  -6  -8  -2    9.80    5.60
  -6  -8  -2   14.10    5.40
  -6  -8  -2    8.90    4.30
  -6  -8  -2   20.60    4.10
   6   8   2   25.80    5.80
   6   8   2   13.30    5.60
   6   8   2   14.50    5.40
   6   8   2    9.60    4.00
   6   8   2   24.90    7.00
   6   8   2    4.80    5.00
   6   8   2    4.70    4.80
  -7  -8  -2   -5.30    5.40
  -7  -8  -2  -15.00    6.80
  -7  -8  -2    2.20    2.80
  -7  -8  -2    4.90    5.40
  -7  -8  -2    0.90    4.20
   7   8   2   -6.50    4.10
   7   8   2    0.30    4.20
   7   8   2    5.90    4.90
   7   8   2    2.90    4.50
   7   8   2   11.00    6.60
   7   8   2    2.60    5.20
   7   8   2   -4.70    4.70
  -8  -8  -2   96.79   12.60
  -8  -8  -2   94.89   13.70
  -8  -8  -2  102.49   17.30
   8   8   2   91.59   12.50
   8   8   2   96.39   14.50
   8   8   2  111.89   12.40
   8   8   2  131.19   19.80
   8   8   2   84.29   14.80
   8   8   2   71.99   12.60
   5  -9  -2   18.50    7.00
   5  -9  -2   21.00    6.00
   5  -9  -2   22.00   11.40
   5  -9  -2    6.90    7.60
  -5   9   2   14.90    5.10
  -5   9   2   20.60    5.30
   4  -9  -2   -0.40    5.10
   4  -9  -2   -9.20    4.40
   4  -9  -2    3.90    5.40
   4  -9  -2    3.30    7.00
   4  -9  -2    3.70    5.30
  -4   9   2   -2.40    2.90
  -4   9   2    2.30    3.60
   3  -9  -2   12.70    5.30
   3  -9  -2   14.20    5.60
   3  -9  -2   25.50    7.90
   3  -9  -2   16.70    8.60
   3  -9  -2   20.30    7.10
  -3   9   2   22.90    4.70
  -3   9   2   26.20    5.40
   2  -9  -2   41.40    5.10
   2  -9  -2   49.60    8.90
   2  -9  -2   42.10   11.20
   2  -9  -2   44.50    8.90
   2  -9  -2   49.80    9.80
   2  -9  -2   50.49    7.90
  -2   9   2   43.20    4.30
  -2   9   2   37.30    6.60
  -2   9   2   42.60    7.10
   1  -9  -2   79.99   13.70
   1  -9  -2  125.59   12.50
   1  -9  -2  114.09   11.20
   1  -9  -2   97.59    9.80
   1  -9  -2  110.49    7.50
   1  -9  -2  102.29   12.40
  -1   9   2   96.69    9.60
  -1   9   2   99.39    9.50
  -1   9   2   91.09    9.70
  -1   9   2  109.89    8.20
  -1   9   2  111.39    7.30
  -1   9   2  105.19    7.40
   0  -9  -2   25.70    7.70
   0  -9  -2   29.90    9.50
   0  -9  -2   25.50    5.50
   0  -9  -2   27.10    7.40
   0  -9  -2   31.70    8.10
   0  -9  -2   24.20    4.20
   0   9   2   27.20    6.30
   0   9   2   20.80    5.70
   0   9   2   15.70    3.90
   0   9   2   29.20    5.10
   0   9   2   22.60    5.60
   0   9   2   23.30    4.70
   0   9   2   15.80    4.90
  -1  -9  -2   12.00    5.80
  -1  -9  -2   16.20    4.80
  -1  -9  -2   19.40    8.00
  -1  -9  -2   43.10    6.10
  -1  -9  -2   19.50    5.90
  -1  -9  -2   25.40    6.20
   1   9   2   32.50    6.50
   1   9   2   27.70    7.20
   1   9   2   21.80    5.40
   1   9   2   19.10    4.50
   1   9   2   23.60    6.30
   1   9   2   34.90    7.20
   1   9   2   27.00    3.80
  -2  -9  -2   31.70    5.50
  -2  -9  -2   27.50    6.50
  -2  -9  -2   22.00    6.20
  -2  -9  -2   39.10    8.40
  -2  -9  -2   35.50    6.10
  -2  -9  -2   26.60    7.90
   2   9   2   31.60    5.10
   2   9   2   24.50    5.30
   2   9   2   26.10    6.90
   2   9   2   38.70    6.90
   2   9   2   33.30    6.90
   2   9   2   24.00    5.40
   2   9   2   29.10    6.60
  -3  -9  -2    8.20    4.00
  -3  -9  -2    5.70    3.30
  -3  -9  -2    6.60    5.40
  -3  -9  -2   11.80    5.90
  -3  -9  -2    9.80    3.40
  -3  -9  -2    8.40    3.90
  -3  -9  -2    6.40    4.70
   3   9   2   10.70    4.40
   3   9   2    5.50    4.70
   3   9   2   11.30    5.50
   3   9   2    4.50    3.40
   3   9   2    6.70    3.70
   3   9   2    7.30    3.80
  -4  -9  -2   -1.60    3.70
  -4  -9  -2   -3.80    3.30
  -4  -9  -2    6.40    6.20
  -4  -9  -2   -4.40    5.40
  -4  -9  -2    1.50    2.90
  -4  -9  -2    1.40    3.70
  -4  -9  -2   -3.40    2.30
   4   9   2   -7.50    2.40
   4   9   2   -4.30    2.90
   4   9   2    3.20    3.50
   4   9   2    0.80    2.90
   4   9   2   -1.50    3.10
   4   9   2   -2.20    4.20
   4   9   2    1.50    4.30
  -5  -9  -2    5.50    7.30
  -5  -9  -2   16.90    8.30
  -5  -9  -2   23.40    5.50
  -5  -9  -2   29.50    7.70
  -5  -9  -2   46.40    8.80
  -5  -9  -2   29.60    6.80
  -5  -9  -2   30.60    6.90
  -5  -9  -2   27.70    6.90
   5   9   2   23.00    5.90
   5   9   2   28.30    6.70
   5   9   2   22.90    6.90
   5   9   2   40.70    8.10
   5   9   2   27.60    7.40
   5   9   2   25.00    6.60
   5   9   2   29.50    7.00
  -6  -9  -2   56.39    9.30
  -6  -9  -2   52.39    9.50
  -6  -9  -2   59.09   10.20
  -6  -9  -2   58.29    9.80
  -6  -9  -2   63.59    7.00
  -6  -9  -2   46.50   10.00
   6   9   2   57.29   10.00
   6   9   2   61.39   10.80
   6   9   2   51.79   10.00
   6   9   2   55.99   10.80
   6   9   2   67.89   10.00
   6   9   2   65.19    9.60
  -7  -9  -2    7.30    7.30
  -7  -9  -2    4.00    6.40
  -7  -9  -2    2.20    3.60
  -7  -9  -2    1.70    4.90
   7   9   2    1.50    5.80
   7   9   2   -1.90    5.90
   7   9   2   -0.60    5.10
   7   9   2    6.30    6.00
   7   9   2    4.30    5.30
   3 -10  -2   22.90    7.50
   3 -10  -2   25.60    6.90
   3 -10  -2   21.80    8.10
   3 -10  -2   18.40    6.70
   3 -10  -2   28.50   11.70
  -3  10   2   13.90    4.60
  -3  10   2   12.40    4.60
   2 -10  -2   10.70    6.60
   2 -10  -2   15.20    9.10
   2 -10  -2   18.80    6.40
   2 -10  -2    7.20    5.90
   2 -10  -2   21.00    6.00
  -2  10   2   11.90    4.70
  -2  10   2   10.40    5.00
   1 -10  -2   21.50    9.30
   1 -10  -2   33.60    5.30
   1 -10  -2   50.09    8.20
   1 -10  -2   33.60    8.70
   1 -10  -2   47.20    9.20
   1 -10  -2   23.90    7.00
  -1  10   2   31.40    6.00
  -1  10   2   32.90    5.30
  -1  10   2   25.90    6.70
  -1  10   2   25.70    6.20
  -1  10   2   35.90    7.30
   0 -10  -2   25.50    8.30
   0 -10  -2   46.00    9.00
   0 -10  -2   49.20   12.20
   0 -10  -2   43.40    7.60
   0 -10  -2   35.10    5.50
   0 -10  -2   63.99   12.30
   0  10   2   39.30    8.00
   0  10   2   41.50    7.50
   0  10   2   36.60    5.40
   0  10   2   44.40    7.00
   0  10   2   40.90    6.00
  -1 -10  -2   17.50    4.60
  -1 -10  -2   16.40    5.20
  -1 -10  -2   15.00    5.60
  -1 -10  -2   20.40    7.00
  -1 -10  -2   22.00    9.20
  -1 -10  -2   20.80    7.20
   1  10   2   25.00    6.70
   1  10   2   10.70    6.70
   1  10   2   18.70    5.50
   1  10   2   15.40    4.60
   1  10   2   13.90    5.00
   1  10   2   20.20    4.80
  -2 -10  -2    3.90    6.00
  -2 -10  -2   -2.30    5.50
  -2 -10  -2    6.60    4.20
  -2 -10  -2   -5.40    2.80
  -2 -10  -2    3.90    2.90
  -2 -10  -2   -3.80    3.90
   2  10   2   -2.70    2.70
   2  10   2   -1.50    3.00
   2  10   2  -10.60    4.90
   2  10   2   -0.50    4.30
   2  10   2   -1.10    3.10
   2  10   2    2.60    3.90
   2  10   2   -0.10    3.30
   2  10   2    3.30    3.20
  -3 -10  -2    1.50    3.30
  -3 -10  -2    3.90    5.10
  -3 -10  -2   -0.20    5.90
  -3 -10  -2    4.00    3.90
  -3 -10  -2    7.10    3.60
   3  10   2    4.90    3.70
   3  10   2    6.80    5.50
   3  10   2    6.40    4.20
   3  10   2    8.70    4.60
   3  10   2    3.40    3.70
   3  10   2    8.90    5.90
   3  10   2    4.70    3.90
  -4 -10  -2    2.30    3.40
  -4 -10  -2    5.40    5.40
  -4 -10  -2   -3.50    7.60
  -4 -10  -2    0.00    2.90
  -4 -10  -2    2.70    5.10
  -4 -10  -2   -2.30    7.50
  -4 -10  -2    3.80    4.20
   4  10   2   -7.30    5.60
   4  10   2   -2.80    3.80
   4  10   2    1.80    4.20
   4  10   2    1.20    3.90
   4  10   2    3.40    4.00
   4  10   2    2.60    4.20
   4  10   2   -5.90    4.10
  -5 -10  -2   10.80    5.60
  -5 -10  -2   -2.00    4.00
  -5 -10  -2    5.10    5.50
  -5 -10  -2   -0.20    6.40
  -5 -10  -2   -5.70    9.30
  -5 -10  -2   -2.70    3.50
  -5 -10  -2    4.70    5.40
   5  10   2   -0.70    5.60
   5  10   2    0.50    5.30
   5  10   2    0.20    4.20
   5  10   2   -3.00    4.30
   5  10   2    1.70    4.40
   5  10   2   -4.60    3.70
   5  10   2   -0.70    4.30
  -6 -10  -2   99.09    9.50
  -6 -10  -2  112.39   14.00
  -6 -10  -2  139.39   15.00
  -6 -10  -2  134.39   14.30
  -6 -10  -2  120.99   14.10
  -6 -10  -2  143.49   13.10
   6  10   2  130.89   21.30
   6  10   2  106.39   10.80
   6  10   2  131.19   12.80
   6  10   2  132.19   14.40
   6  10   2  155.98   16.00
   2 -11  -2   25.50    9.30
   2 -11  -2   12.60    9.50
   2 -11  -2   20.30    7.90
   2 -11  -2   12.60    6.30
   2 -11  -2   19.80    7.50
  -2  11   2   17.00    7.10
  -2  11   2   13.80    5.60
   1 -11  -2    0.00    7.20
   1 -11  -2    7.40    6.40
   1 -11  -2   17.10    8.10
   1 -11  -2   16.80    6.30
  -1  11   2   -2.20    4.80
  -1  11   2   18.50    4.40
  -1  11   2    5.10    4.70
   0 -11  -2   -4.50    6.50
   0 -11  -2    1.70    4.90
   0 -11  -2    1.90    5.80
   0 -11  -2   -3.60    3.70
   0 -11  -2   10.50    5.10
   0 -11  -2   11.30    8.20
   0  11   2   -0.10    3.90
   0  11   2    5.00    5.70
   0  11   2    5.00    4.30
   0  11   2    2.60    5.10
   0  11   2    3.30    3.60
   0  11   2    1.60    4.00
  -1 -11  -2   48.80    6.90
  -1 -11  -2   43.50   13.60
  -1 -11  -2   45.80    8.10
  -1 -11  -2   60.79   11.40
  -1 -11  -2   24.30   10.30
  -1 -11  -2   48.80   10.60
   1  11   2   37.70    7.50
   1  11   2   49.40    7.50
   1  11   2   34.70    7.70
   1  11   2   39.60    6.70
   1  11   2   43.00   10.00
   1  11   2   45.20    9.40
  -2 -11  -2    0.50    7.60
  -2 -11  -2   -4.60    4.10
  -2 -11  -2   -6.40    7.30
  -2 -11  -2    3.20    5.30
  -2 -11  -2   -2.50    3.70
  -2 -11  -2   -1.00    5.30
   2  11   2    1.20    3.60
   2  11   2   11.30    8.20
   2  11   2    1.30    4.40
   2  11   2   -1.10    3.60
   2  11   2   -2.80    5.10
   2  11   2   -5.50    4.20
   2  11   2   -0.50    3.40
  -3 -11  -2    9.50    5.60
  -3 -11  -2   12.90    6.60
  -3 -11  -2    7.70    8.60
  -3 -11  -2    6.80    8.60
  -3 -11  -2    3.50    4.40
   3  11   2   10.70    7.10
   3  11   2    6.40    4.90
   3  11   2    1.00    5.00
   3  11   2   21.00    7.80
   3  11   2   11.20    7.90
   3  11   2    6.90    4.60
  -4 -11  -2   35.00    7.20
  -4 -11  -2   18.20   11.60
  -4 -11  -2   39.50    8.10
  -4 -11  -2   32.80    9.20
  -4 -11  -2   42.80   12.40
  -4 -11  -2   27.10    8.00
   4  11   2   45.10    9.20
   4  11   2   49.00   10.80
   4  11   2   30.10    7.00
   4  11   2   48.50    8.60
   4  11   2   35.70   12.20
   4  11   2   35.20    7.30
  -5 -11  -2   -7.30    4.20
  -5 -11  -2   -0.30    5.80
  -5 -11  -2   -2.20    4.70
  -5 -11  -2   -2.10    7.10
  -5 -11  -2   -4.00    6.40
   5  11   2    4.30    5.40
   5  11   2   -2.00    5.00
   5  11   2   -2.40    4.50
   5  11   2   -1.50    6.40
   5  11   2    0.60    5.50
   5  11   2  -21.60    7.60
   5  11   2    2.60    5.40
  -1 -12  -2    3.40    6.40
  -1 -12  -2    4.80    5.60
  -1 -12  -2    4.70    9.10
  -1 -12  -2    2.20    6.20
  -1 -12  -2    5.60    5.20
  -1 -12  -2   -4.00    8.50
   1  12   2    2.30    5.10
   1  12   2   12.50    8.20
   1  12   2    4.70    5.60
   1  12   2    6.50    4.40
   1  12   2   11.30    6.00
  -2 -12  -2   -2.90    5.10
  -2 -12  -2    0.10    5.10
  -2 -12  -2  -14.50    6.10
  -2 -12  -2    2.50   11.50
  -2 -12  -2   -3.30    6.30
  -2 -12  -2    9.00   10.20
   2  12   2   -2.60    4.10
   2  12   2   -2.90    6.40
   2  12   2    2.00    4.90
   2  12   2   -1.30    4.50
  -3 -12  -2   -3.30    4.90
  -3 -12  -2    7.90   11.40
  -3 -12  -2  -13.50   11.10
  -3 -12  -2    1.80    5.10
  -3 -12  -2    6.00    7.60
  -3 -12  -2   -7.90    6.40
   3  12   2    7.10   11.10
   3  12   2    5.20    5.50
   3  12   2   -2.80    6.90
   3  12   2    2.20    5.30
   3  12   2   -3.60    5.10
   3  12   2    1.50    4.80
   2  12  -3   11.90    6.80
   2  12  -3    0.90    6.30
   2  12  -3    9.90    6.80
   2  12  -3    4.00    5.70
   2  12  -3   -0.40    5.80
   2  12  -3   17.50    9.30
  -2 -12   3    1.40    5.60
  -2 -12   3    3.80    7.90
  -2 -12   3    2.90    6.60
  -2 -12   3    2.60    6.10
   1  12  -3   -0.60    4.70
   1  12  -3   -3.70    5.40
   1  12  -3   -1.50    7.00
   1  12  -3   -2.10    4.70
   1  12  -3   10.20    8.80
  -1 -12   3  -11.30    9.40
  -1 -12   3    0.20    4.40
  -1 -12   3   -9.50    8.00
  -1 -12   3   -3.40    7.20
  -1 -12   3   -1.60    6.10
  -1 -12   3    0.00    5.60
  -1 -12   3   -5.60    6.60
   5  11  -3   10.50    5.90
   5  11  -3    4.90    6.20
   5  11  -3   -2.40    7.60
   5  11  -3    1.20   10.60
   5  11  -3   -0.90    5.00
   5  11  -3    5.90    5.70
  -5 -11   3    5.20    5.20
  -5 -11   3   -2.40    5.80
  -5 -11   3   -2.60    7.70
  -5 -11   3    1.20    7.90
  -5 -11   3    0.10    6.50
  -5 -11   3   -0.30    4.20
   4  11  -3   10.50    8.90
   4  11  -3   10.10    7.20
   4  11  -3    3.10    5.20
   4  11  -3   17.80    6.50
   4  11  -3   14.10    5.90
   4  11  -3   16.20    7.10
  -4 -11   3    0.40    7.90
  -4 -11   3   18.50    6.30
  -4 -11   3  -13.40   11.60
  -4 -11   3    3.70    5.90
  -4 -11   3    8.70    5.40
   3  11  -3    9.40    7.40
   3  11  -3    8.60    5.60
   3  11  -3   13.20    6.10
   3  11  -3   13.10    9.00
   3  11  -3    3.40    5.60
   3  11  -3   17.10    7.60
  -3 -11   3    1.40    4.00
  -3 -11   3    5.60    5.50
  -3 -11   3   14.30    7.80
  -3 -11   3    3.70    6.20
  -3 -11   3   -3.10    9.40
  -3 -11   3   13.30    5.90
  -3 -11   3    6.60    5.80
   2  11  -3   22.60   10.40
   2  11  -3    0.50    7.00
   2  11  -3   11.70    5.90
   2  11  -3   17.00    5.80
  -2 -11   3   31.10   11.10
  -2 -11   3   36.70    9.70
  -2 -11   3   19.40    5.90
  -2 -11   3   32.30    6.20
  -2 -11   3   16.10    8.60
  -2 -11   3    1.60    6.50
  -2 -11   3   16.70    5.70
  -2 -11   3   20.00    7.90
   1  11  -3   -1.60    4.60
   1  11  -3   -0.20    4.80
   1  11  -3    3.20    7.10
   1  11  -3   -2.30    5.30
   1  11  -3    4.90    4.00
  -1 -11   3   -0.10    4.20
  -1 -11   3   -5.40    6.10
  -1 -11   3    0.10    3.60
  -1 -11   3   -7.40    7.80
   0  11  -3   12.30    4.40
   0  11  -3   11.20    6.60
   0  11  -3    3.10    7.70
   0  11  -3    2.70    5.20
   0 -11   3   13.70    8.50
   0 -11   3   13.30    7.90
   0 -11   3   10.80    6.70
   0 -11   3    2.50    5.40
   0 -11   3    4.70    5.90
   0 -11   3    9.40    5.00
   0 -11   3   11.90    8.50
  -1  11  -3    0.80    5.10
  -1  11  -3   -1.60    4.80
  -1  11  -3    9.00   10.40
  -1  11  -3   -1.00    3.90
   1 -11   3   -6.20    5.10
   1 -11   3   -5.60    6.00
   1 -11   3   -0.50    4.50
   1 -11   3   -7.90    7.70
   1 -11   3   -1.40    6.80
   1 -11   3    2.10    6.40
   1 -11   3   -0.80    4.50
  -2  11  -3    2.20    4.90
   2 -11   3    5.80    6.90
   2 -11   3   -4.00    5.30
   2 -11   3   17.60    7.10
   2 -11   3   10.10    9.00
   2 -11   3   14.60    9.00
   2 -11   3   12.70    7.40
   6  10  -3   30.80    9.30
   6  10  -3   51.49   10.80
   6  10  -3   47.50   12.00
   6  10  -3   35.00   11.70
   6  10  -3   56.39   11.50
   6  10  -3   39.20    9.00
  -6 -10   3   38.30   10.80
  -6 -10   3   27.90    9.50
  -6 -10   3   33.90    8.30
  -6 -10   3   40.60   10.10
  -6 -10   3   49.20    9.20
   5  10  -3   12.30    7.30
   5  10  -3    1.30    7.10
   5  10  -3   -0.50    4.40
  -5 -10   3    7.40    5.40
  -5 -10   3   -0.60    5.50
  -5 -10   3   -1.20    6.00
  -5 -10   3  -12.40    6.60
  -5 -10   3    5.60    4.30
  -5 -10   3   -6.10    4.90
   4  10  -3    2.70    4.30
   4  10  -3    1.40    4.60
   4  10  -3   -4.00    4.10
   4  10  -3    6.30    6.20
   4  10  -3   -7.80    3.50
   4  10  -3   -1.80    3.90
  -4 -10   3    4.90    7.20
  -4 -10   3   -3.90    5.70
  -4 -10   3   -3.20    9.00
  -4 -10   3    3.70    4.70
  -4 -10   3   -1.50    3.90
  -4 -10   3    7.70    4.90
  -4 -10   3   -1.50    3.00
   3  10  -3  113.89   13.80
   3  10  -3  110.69   10.70
   3  10  -3  123.69   11.80
   3  10  -3  119.79   12.60
   3  10  -3   79.29   11.80
   3  10  -3  135.39   15.00
  -3 -10   3  148.99   14.60
  -3 -10   3  112.19   11.30
  -3 -10   3   99.89   17.70
  -3 -10   3  119.79   12.80
  -3 -10   3  122.39   11.10
  -3 -10   3  100.19   10.70
   2  10  -3    5.10    5.00
   2  10  -3   16.80    7.00
   2  10  -3    3.00    3.50
   2  10  -3   10.50    5.40
   2  10  -3   12.60    5.20
   2  10  -3    4.90    5.10
  -2 -10   3    9.10    4.70
  -2 -10   3   12.80    4.90
  -2 -10   3   14.00    4.50
  -2 -10   3   13.80    6.90
  -2 -10   3    5.40    5.30
  -2 -10   3   13.70    5.50
  -2 -10   3    9.50    7.40
  -2 -10   3   11.70    5.90
   1  10  -3  133.59   11.40
   1  10  -3  112.59    9.60
   1  10  -3  134.09   14.00
   1  10  -3  120.79   14.90
   1  10  -3  142.29   13.00
  -1 -10   3  122.99   11.80
  -1 -10   3  160.88   15.40
  -1 -10   3  130.19   12.00
  -1 -10   3  144.19   15.40
  -1 -10   3  135.69   14.40
  -1 -10   3  129.89   14.00
  -1 -10   3  128.79   11.40
  -1 -10   3  131.19    9.40
   0  10  -3   11.80    6.70
   0  10  -3   15.50    3.60
   0  10  -3   22.20    4.90
   0  10  -3   17.00    6.20
   0  10  -3    9.40    5.40
   0  10  -3    5.90    4.40
   0 -10   3   14.00    7.00
   0 -10   3   10.50    4.50
   0 -10   3   15.30    7.20
   0 -10   3   23.30    9.10
   0 -10   3    7.10    4.80
   0 -10   3   12.20    5.20
   0 -10   3   15.70    6.40
  -1  10  -3    5.70    4.10
  -1  10  -3    7.60    3.60
  -1  10  -3    7.70    4.80
  -1  10  -3   10.60    6.80
  -1  10  -3    7.40    3.90
   1 -10   3   13.70    7.00
   1 -10   3    0.70    5.50
   1 -10   3    0.50    3.80
   1 -10   3   13.50    4.50
   1 -10   3    7.40    4.80
   1 -10   3    6.40    5.40
   1 -10   3    6.60    6.00
  -2  10  -3    1.00    3.50
  -2  10  -3   -0.80    4.00
  -2  10  -3    0.50    3.70
   2 -10   3    3.70    5.00
   2 -10   3    7.10    4.60
   2 -10   3   -7.30    6.10
   2 -10   3   -7.10    8.40
  -3  10  -3   22.40    6.90
  -3  10  -3    1.40    5.80
   3 -10   3   18.20    8.40
   3 -10   3   14.60    9.00
   3 -10   3    3.40    6.60
   3 -10   3   -4.50    6.20
   3 -10   3   20.40    6.50
   3 -10   3   13.50    7.10
   7   9  -3    5.50    6.40
   7   9  -3    3.90    6.60
   7   9  -3    3.30    7.30
   7   9  -3    6.00    6.00
   7   9  -3    5.30    6.10
   7   9  -3   -6.60    7.30
  -7  -9   3    8.90    6.80
  -7  -9   3    4.70    4.50
  -7  -9   3    5.10    4.20
   6   9  -3   10.20    5.90
   6   9  -3    4.70    5.10
   6   9  -3    4.10    6.40
   6   9  -3   -0.80    4.30
   6   9  -3   10.50    6.90
   6   9  -3   -0.60    5.60
  -6  -9   3    2.00    3.40
  -6  -9   3    7.90    5.90
  -6  -9   3    3.60    3.80
  -6  -9   3   14.20    7.10
  -6  -9   3   16.00    7.80
  -6  -9   3    6.80    5.80
   5   9  -3   53.39    8.90
   5   9  -3   59.49   10.60
   5   9  -3   69.79   11.20
   5   9  -3   57.99   12.00
   5   9  -3   48.50   10.40
   5   9  -3   49.80    9.70
  -5  -9   3   59.09    8.60
  -5  -9   3   45.50    7.60
  -5  -9   3   38.70    7.50
  -5  -9   3   75.59   11.70
  -5  -9   3   61.59   10.70
  -5  -9   3   37.60    7.10
   4   9  -3   16.40    6.00
   4   9  -3   -0.10    3.20
   4   9  -3    0.20    3.70
   4   9  -3   11.20    5.80
   4   9  -3   -0.80    4.40
   4   9  -3    2.00    3.80
  -4  -9   3    0.70    3.80
  -4  -9   3    1.70    3.80
  -4  -9   3    1.10    4.90
  -4  -9   3    5.20    3.90
  -4  -9   3    5.00    3.50
  -4  -9   3   -7.30    4.80
  -4  -9   3    4.00    6.90
   3   9  -3   26.70    6.70
   3   9  -3   29.50    6.00
   3   9  -3   28.40    5.90
   3   9  -3   33.70    8.90
   3   9  -3   32.10    7.40
   3   9  -3   30.60    8.30
   3   9  -3   23.50    6.00
  -3  -9   3   25.60    6.20
  -3  -9   3   22.10    6.70
  -3  -9   3   17.00    5.60
  -3  -9   3   24.20    6.40
  -3  -9   3   37.50    7.70
  -3  -9   3   22.30    6.40
  -3  -9   3   25.40    8.10
  -3  -9   3   34.00    6.90
   2   9  -3   11.10    5.10
   2   9  -3    9.80    4.40
   2   9  -3    9.40    4.30
   2   9  -3   13.60    6.00
   2   9  -3    9.70    4.30
   2   9  -3    7.60    3.90
  -2  -9   3   12.00    6.30
  -2  -9   3    7.00    3.40
  -2  -9   3   10.90    5.20
  -2  -9   3   15.40    4.50
  -2  -9   3    3.80    3.40
  -2  -9   3    6.90    4.60
  -2  -9   3    9.00    4.80
  -2  -9   3    1.60    2.40
   1   9  -3   31.00    5.40
   1   9  -3   28.40    9.30
   1   9  -3   31.80    6.00
   1   9  -3   40.20    9.20
   1   9  -3   51.89    5.90
   1   9  -3   41.70    7.80
   1   9  -3   42.90    8.30
  -1  -9   3   40.60    7.70
  -1  -9   3   34.20    8.60
  -1  -9   3   34.40    8.10
  -1  -9   3   32.70    8.30
  -1  -9   3   38.10    7.30
  -1  -9   3   25.20    5.80
  -1  -9   3   33.70    5.40
   0   9  -3   27.90    7.50
   0   9  -3   40.30    6.40
   0   9  -3   38.80    6.40
   0   9  -3   51.89    8.90
   0   9  -3   42.00    5.00
   0   9  -3   38.30    8.80
   0   9  -3   37.00    7.20
   0   9  -3   48.20    7.50
   0  -9   3   55.19   10.40
   0  -9   3   44.70    5.50
   0  -9   3   44.40    7.80
   0  -9   3   44.50    8.40
   0  -9   3   35.70    6.70
   0  -9   3   45.00    9.70
   0  -9   3   44.80    9.90
  -1   9  -3    4.50    3.00
  -1   9  -3    3.30    4.10
  -1   9  -3    6.70    3.10
  -1   9  -3    8.60    4.50
  -1   9  -3   -0.20    4.60
  -1   9  -3    7.20    3.60
   1  -9   3   -0.30    4.60
   1  -9   3    7.60    3.80
   1  -9   3    3.00    4.90
   1  -9   3    5.30    4.40
   1  -9   3    8.60    4.30
  -2   9  -3    0.30    2.60
  -2   9  -3    3.20    5.50
  -2   9  -3    0.90    3.30
  -2   9  -3   -0.20    2.90
  -2   9  -3    1.70    3.40
   2  -9   3    0.80    4.80
   2  -9   3    0.20    3.50
   2  -9   3   -1.40    3.50
   2  -9   3   -0.40    4.70
   2  -9   3    2.90    4.30
  -3   9  -3    9.50    3.20
  -3   9  -3   12.00    4.80
  -3   9  -3    6.10    4.10
   3  -9   3   12.20    5.90
   3  -9   3   15.10    5.20
   3  -9   3    3.40    6.10
   3  -9   3    8.90    5.20
   3  -9   3    2.90    6.60
   3  -9   3    0.00    5.20
  -4   9  -3    1.80    4.40
  -4   9  -3   12.70    5.90
   4  -9   3   10.50    5.60
   4  -9   3   -3.40    5.40
   4  -9   3   12.40    8.40
   4  -9   3    3.50    7.10
   4  -9   3   13.30    6.60
   4  -9   3    6.80    5.70
   8   8  -3    6.70    7.40
   8   8  -3   19.60    8.30
   8   8  -3    7.50    8.40
   8   8  -3   29.60    8.80
   8   8  -3    1.50    8.50
   8   8  -3    7.00    7.00
  -8  -8   3   25.70    7.70
  -8  -8   3   21.10    9.40
   7   8  -3    6.30    7.90
   7   8  -3   21.50    6.20
   7   8  -3   24.20    6.90
   7   8  -3    3.50    6.40
  -7  -8   3   22.00    3.80
  -7  -8   3   10.90    6.20
  -7  -8   3   11.50    6.60
   6   8  -3   22.10    6.30
   6   8  -3   14.40    5.60
   6   8  -3   17.20    6.20
   6   8  -3   17.30    6.80
   6   8  -3   20.40    7.20
  -6  -8   3   11.60    4.70
  -6  -8   3   17.70    6.20
  -6  -8   3   26.30    7.90
  -6  -8   3   23.10    5.20
  -6  -8   3   17.80    4.10
  -6  -8   3    5.40    5.10
   5   8  -3    2.80    3.30
   5   8  -3    6.00    4.60
   5   8  -3   -3.80    3.20
   5   8  -3    2.20    3.70
   5   8  -3    3.80    4.00
   5   8  -3    1.10    4.50
  -5  -8   3    8.10    6.90
  -5  -8   3    9.80    3.80
  -5  -8   3    5.80    3.90
  -5  -8   3    5.50    4.80
  -5  -8   3    0.20    3.90
  -5  -8   3    5.00    3.50
  -5  -8   3    2.60    3.60
   4   8  -3    5.70    4.20
   4   8  -3    3.00    4.20
   4   8  -3    4.20    4.10
   4   8  -3    9.60    3.70
   4   8  -3    0.10    3.70
   4   8  -3    5.80    4.20
  -4  -8   3    0.50    2.90
  -4  -8   3   -0.50    3.80
  -4  -8   3    4.60    2.70
  -4  -8   3    4.20    3.40
  -4  -8   3    8.70    3.90
  -4  -8   3   11.00    4.70
  -4  -8   3    5.60    5.80
   3   8  -3  808.62   35.90
   3   8  -3  911.21   38.70
   3   8  -3  846.22   39.20
   3   8  -3  846.72   38.30
   3   8  -3  805.22   39.10
   3   8  -3  875.41   36.50
  -3  -8   3  830.52   36.20
  -3  -8   3  828.12   35.80
  -3  -8   3  846.92   39.30
  -3  -8   3  810.72   35.80
  -3  -8   3  813.32   35.60
  -3  -8   3  839.22   37.40
  -3  -8   3  821.62   39.20
   2   8  -3  154.98   10.90
   2   8  -3  150.68   12.80
   2   8  -3  167.38   13.40
   2   8  -3  206.48   14.00
   2   8  -3  153.08   11.50
   2   8  -3  152.28   13.60
  -2  -8   3  162.48   11.70
  -2  -8   3  153.98   11.60
  -2  -8   3  166.18   14.40
  -2  -8   3  164.88   12.80
  -2  -8   3  161.28   10.80
   1   8  -3   55.19    7.80
   1   8  -3   58.99    8.40
   1   8  -3   38.50    6.90
   1   8  -3   55.89    5.90
   1   8  -3   62.89    6.00
   1   8  -3   53.79    8.90
   1   8  -3   62.79    9.90
  -1  -8   3   61.89    6.00
  -1  -8   3   66.89   10.50
  -1  -8   3   50.89    8.10
  -1  -8   3   67.39   10.90
  -1  -8   3   69.29   11.20
  -1  -8   3   68.19    7.40
  -1  -8   3   63.79   10.20
  -1  -8   3   67.39    8.00
   0   8  -3   -0.30    2.00
   0   8  -3    2.00    3.20
   0   8  -3    2.60    2.30
   0   8  -3    2.90    3.00
   0   8  -3   -1.60    1.80
   0   8  -3   -5.70    3.80
   0   8  -3    0.70    2.10
   0  -8   3   -2.10    1.80
   0  -8   3    0.00    3.00
   0  -8   3    4.70    2.80
   0  -8   3   -1.60    2.00
  -1   8  -3   14.80    5.10
  -1   8  -3   13.80    3.60
  -1   8  -3   14.50    4.40
  -1   8  -3    9.50    4.50
  -1   8  -3   10.70    3.20
  -1   8  -3   20.40    5.70
  -1   8  -3   17.90    4.90
   1  -8   3   17.90    6.30
   1  -8   3   11.70    4.60
   1  -8   3   20.10    5.80
   1  -8   3    9.60    4.20
  -2   8  -3   32.50    6.70
  -2   8  -3   33.10    4.60
  -2   8  -3   34.90    7.50
  -2   8  -3   32.10    4.40
  -2   8  -3   20.90    6.00
   2  -8   3   33.20    7.70
   2  -8   3   30.10    6.70
   2  -8   3   40.80    9.10
   2  -8   3   30.30    6.30
  -3   8  -3   22.90    3.40
  -3   8  -3   27.30    6.50
  -3   8  -3   16.30    5.40
  -3   8  -3    0.50    5.50
   3  -8   3   19.50    5.30
   3  -8   3   23.10    7.10
   3  -8   3   27.20    5.80
  -4   8  -3    3.30    2.50
  -4   8  -3   -2.60    3.40
  -4   8  -3   -2.10    3.90
   4  -8   3   10.20    4.90
   4  -8   3    2.50    4.20
   4  -8   3   -8.00    3.90
   4  -8   3   -2.20    4.50
   4  -8   3   -1.90    4.20
  -5   8  -3   48.80   10.00
  -5   8  -3   48.40    8.40
   5  -8   3   44.10    8.00
   5  -8   3   34.20    8.20
   5  -8   3   59.39   14.30
   5  -8   3   45.80    8.70
   5  -8   3   43.40   10.80
   5  -8   3   36.50    7.70
   8   7  -3   -1.70    5.50
   8   7  -3   10.90    6.20
   8   7  -3   -3.40    4.70
   8   7  -3    6.30    5.60
   8   7  -3    8.10    7.60
  -8  -7   3   -0.90    4.10
  -8  -7   3    6.50    5.90
   7   7  -3   -6.40    4.10
   7   7  -3   -7.60    4.10
   7   7  -3   -2.70    4.30
   7   7  -3    5.10    5.40
   7   7  -3    2.10    4.50
   7   7  -3   -0.60    4.20
  -7  -7   3   -0.90    4.20
  -7  -7   3   -1.10    3.10
  -7  -7   3   -6.60    3.80
   6   7  -3   -1.10    3.10
   6   7  -3   -2.40    3.50
   6   7  -3    4.90    3.80
   6   7  -3    2.10    4.10
   6   7  -3   -3.30    3.30
   6   7  -3   -6.40    3.60
  -6  -7   3   -5.20    3.90
  -6  -7   3   -5.60    3.80
  -6  -7   3   -6.20    3.10
  -6  -7   3    3.00    4.90
  -6  -7   3   -1.30    3.10
   5   7  -3  153.28   13.30
   5   7  -3  145.09   12.10
   5   7  -3  126.59   11.50
   5   7  -3  113.89   10.40
   5   7  -3  138.69   12.80
   5   7  -3  122.49   11.40
  -5  -7   3  119.79    9.00
  -5  -7   3  108.59   12.30
  -5  -7   3  131.09   12.00
  -5  -7   3  130.09   10.80
  -5  -7   3  109.49   11.10
  -5  -7   3  139.39   10.30
  -5  -7   3  120.69    9.30
   4   7  -3    1.30    3.30
   4   7  -3    2.50    2.80
   4   7  -3   -1.70    2.90
   4   7  -3    2.50    3.00
  -4  -7   3    2.90    2.70
  -4  -7   3   -4.50    2.10
  -4  -7   3   -0.10    1.70
  -4  -7   3   -1.30    2.80
  -4  -7   3    3.70    4.60
   3   7  -3   -0.10    2.30
   3   7  -3    0.60    2.20
   3   7  -3    3.90    3.30
   3   7  -3   -3.80    2.00
   3   7  -3   -2.60    2.40
   3   7  -3    0.40    2.30
  -3  -7   3    1.60    2.30
  -3  -7   3   -1.90    1.70
  -3  -7   3    1.80    2.10
  -3  -7   3    0.50    2.70
  -3  -7   3   -1.50    3.40
  -3  -7   3    0.50    1.80
  -3  -7   3    1.20    2.80
   2   7  -3   87.79    5.70
   2   7  -3   81.29    8.60
   2   7  -3  100.59    9.30
   2   7  -3   89.59    7.70
   2   7  -3   87.09    9.20
   2   7  -3   88.99    9.10
   2   7  -3   80.59    7.70
  -2  -7   3   85.99    9.80
  -2  -7   3   86.79    8.70
  -2  -7   3   96.59    9.60
  -2  -7   3   86.99    7.40
  -2  -7   3   91.89    8.50
  -2  -7   3   86.49    7.80
  -2  -7   3   83.89    8.20
  -2  -7   3  100.99    8.40
   1   7  -3   23.80    4.20
   1   7  -3   17.10    3.40
   1   7  -3   23.80    4.80
   1   7  -3   22.10    4.90
   1   7  -3   14.70    5.00
   1   7  -3   18.50    4.70
   1   7  -3   18.00    4.80
   1   7  -3   24.00    5.30
  -1  -7   3   19.30    4.50
  -1  -7   3   26.60    6.40
  -1  -7   3   22.10    5.90
  -1  -7   3   15.80    4.40
  -1  -7   3   23.00    4.10
   0   7  -3   52.79    5.70
   0   7  -3   59.39    6.70
   0   7  -3   48.20    3.40
   0   7  -3   57.49    4.80
   0   7  -3   56.49    8.20
   0   7  -3   49.70    5.80
   0   7  -3   53.49    8.60
   0  -7   3   58.59    6.60
   0  -7   3   68.79   10.30
   0  -7   3   45.00    4.50
   0  -7   3   59.99    9.40
   0  -7   3   57.99    9.30
   0  -7   3   56.59    7.50
  -1   7  -3   81.79    8.30
  -1   7  -3   91.99    7.00
  -1   7  -3   79.09    6.40
  -1   7  -3  108.69    9.70
  -1   7  -3   85.39    8.30
  -1   7  -3   87.59    8.60
  -1   7  -3   87.49    8.10
  -1   7  -3   78.29    5.50
   1  -7   3   93.19   10.60
   1  -7   3   84.19    8.00
   1  -7   3   85.79    9.70
   1  -7   3   73.79    8.60
   1  -7   3   85.59    5.90
   1  -7   3   91.09    8.10
  -2   7  -3   19.30    3.20
  -2   7  -3   15.80    3.20
  -2   7  -3   15.50    4.60
  -2   7  -3   14.70    3.20
  -2   7  -3   12.30    4.40
  -2   7  -3   13.90    4.30
  -2   7  -3    8.90    4.10
   2  -7   3   20.10    5.70
   2  -7   3   17.30    4.80
   2  -7   3   13.30    4.30
   2  -7   3   13.90    3.60
   2  -7   3   12.50    3.90
   2  -7   3   20.90    5.40
  -3   7  -3   28.70    3.50
  -3   7  -3   30.20    6.70
  -3   7  -3   33.90    5.40
  -3   7  -3   27.60    6.60
   3  -7   3   32.40    6.50
   3  -7   3   33.10    7.30
   3  -7   3   19.20    5.00
   3  -7   3   30.00    8.10
   3  -7   3   23.60    4.90
  -4   7  -3   61.99    9.50
  -4   7  -3   66.19    4.70
  -4   7  -3   74.69    8.60
   4  -7   3   75.49    8.20
   4  -7   3   70.79    8.00
   4  -7   3   67.59   10.40
   4  -7   3   84.59    8.80
   4  -7   3   86.79   13.60
  -5   7  -3   19.00    6.00
  -5   7  -3    7.80    3.90
   5  -7   3   19.60    5.10
   5  -7   3   11.80    5.20
   5  -7   3    8.00    4.80
   5  -7   3    9.30    5.30
  -6   7  -3   48.60    7.80
  -6   7  -3   36.70    9.50
   6  -7   3   47.60    8.60
   6  -7   3   38.60   11.40
   6  -7   3   78.49   13.80
   6  -7   3   46.60    8.30
   8   6  -3   -5.00    5.20
   8   6  -3    8.30    8.70
   8   6  -3    3.40    6.00
   8   6  -3   -0.70    4.80
   8   6  -3    4.90    5.00
   8   6  -3    0.30    5.90
  -8  -6   3    0.80    5.80
  -8  -6   3   -9.00    6.40
   7   6  -3   30.30    7.50
   7   6  -3   31.60    7.10
   7   6  -3   23.20    6.00
   7   6  -3   21.70    5.60
   7   6  -3   38.80    7.20
   7   6  -3   38.00    8.00
  -7  -6   3   26.00    7.80
  -7  -6   3   28.00    6.10
  -7  -6   3   25.20    4.30
   6   6  -3   34.40    7.30
   6   6  -3   27.10    6.70
   6   6  -3   27.00    6.30
   6   6  -3   28.20    7.10
   6   6  -3   37.90    5.70
   6   6  -3   31.80    6.40
   6   6  -3   38.30    7.40
  -6  -6   3   26.30    4.10
  -6  -6   3   30.20    4.00
  -6  -6   3   26.30    5.00
  -6  -6   3   30.90    7.60
   5   6  -3   84.19    9.70
   5   6  -3   98.69    8.60
   5   6  -3  105.39   10.30
   5   6  -3   99.39    9.70
   5   6  -3   97.49    9.80
   5   6  -3  106.99   10.30
   5   6  -3   95.69    9.50
  -5  -6   3  103.19    9.00
  -5  -6   3  100.69    8.20
  -5  -6   3  104.39    7.40
  -5  -6   3  101.69    7.30
  -5  -6   3   98.99   10.10
  -5  -6   3   94.29    9.50
   4   6  -3  272.57   14.80
   4   6  -3  261.37   16.70
   4   6  -3  261.27   16.60
   4   6  -3  236.58   15.50
   4   6  -3  266.17   16.00
   4   6  -3  253.27   14.10
   4   6  -3  278.37   16.00
  -4  -6   3  259.47   16.00
  -4  -6   3  260.47   13.80
  -4  -6   3  251.47   14.00
  -4  -6   3  277.17   16.50
  -4  -6   3  228.88   15.30
   3   6  -3  431.86   21.70
   3   6  -3  456.95   23.20
   3   6  -3  411.26   20.60
   3   6  -3  413.76   22.20
   3   6  -3  444.16   22.00
   3   6  -3  432.16   20.50
   3   6  -3  419.66   20.50
  -3  -6   3  434.56   19.10
  -3  -6   3  468.25   22.80
  -3  -6   3  455.75   22.80
  -3  -6   3  446.26   21.00
  -3  -6   3  424.66   21.10
  -3  -6   3  446.16   20.40
  -3  -6   3  441.26   20.80
   2   6  -3  228.88   14.90
   2   6  -3  233.08   13.10
   2   6  -3  240.88   14.60
   2   6  -3  222.68   14.50
   2   6  -3  246.98   13.10
   2   6  -3  247.48   14.50
  -2  -6   3  235.48   13.60
  -2  -6   3  238.68   14.20
  -2  -6   3  252.07   13.60
  -2  -6   3  248.28   13.30
  -2  -6   3  241.28   14.00
  -2  -6   3  246.68   15.10
   1   6  -3    8.60    2.60
   1   6  -3    7.90    3.30
   1   6  -3    8.00    2.30
   1   6  -3    9.70    3.60
   1   6  -3    3.90    2.10
   1   6  -3    4.80    3.00
   1   6  -3   12.80    3.70
  -1  -6   3    8.10    2.40
  -1  -6   3    7.60    2.40
  -1  -6   3    5.70    3.30
  -1  -6   3    9.50    3.80
  -1  -6   3    1.40    1.90
  -1  -6   3    8.80    3.20
   0   6  -3  119.49    5.80
   0   6  -3  149.29    8.90
   0   6  -3  113.39    9.10
   0   6  -3  128.89    9.30
   0   6  -3  128.19    7.20
   0   6  -3  126.99    9.60
   0   6  -3  136.09    8.80
   0   6  -3  123.99    9.80
   0  -6   3  140.99   10.40
   0  -6   3  121.39    9.90
   0  -6   3  119.29   10.40
   0  -6   3  124.09    7.60
   0  -6   3  139.79    9.20
   0  -6   3  120.29    9.00
  -1   6  -3   80.59    7.60
  -1   6  -3   81.49    7.60
  -1   6  -3   80.99    5.80
  -1   6  -3   81.89    7.50
  -1   6  -3   82.79    6.20
  -1   6  -3   96.29    7.50
  -1   6  -3   78.99    7.20
  -1   6  -3   92.89    7.40
   1  -6   3   89.99    7.20
   1  -6   3   82.19    7.80
   1  -6   3   81.49    8.60
   1  -6   3   75.89    5.60
   1  -6   3   74.79    7.80
   1  -6   3   75.49    8.00
   1  -6   3   90.39    7.50
  -2   6  -3   86.69    5.30
  -2   6  -3   93.89   11.00
  -2   6  -3   79.49    5.40
  -2   6  -3   78.19    7.60
  -2   6  -3   76.29    7.20
  -2   6  -3   86.69    6.90
   2  -6   3   70.29    7.80
   2  -6   3   86.39    8.00
   2  -6   3   83.79    8.80
   2  -6   3   72.89    8.20
   2  -6   3   81.19    7.00
   2  -6   3   81.09    7.50
  -3   6  -3   50.89    5.20
  -3   6  -3   45.70    7.90
   3  -6   3   47.80    5.60
   3  -6   3   60.39    9.70
   3  -6   3   43.50    6.90
   3  -6   3   53.89    6.70
   3  -6   3   59.59    8.60
   3  -6   3   59.49    6.70
  -4   6  -3   62.59    7.20
  -4   6  -3   63.29    9.60
   4  -6   3   52.89    7.30
   4  -6   3   60.79   10.60
   4  -6   3   67.59    6.70
   4  -6   3   51.89    7.80
   4  -6   3   65.09    7.20
   4  -6   3   56.39    7.00
  -5   6  -3   27.90    7.10
  -5   6  -3   28.70    5.90
   5  -6   3   24.30    5.70
   5  -6   3   15.30    5.10
   5  -6   3   31.60    6.30
   5  -6   3   27.90    6.50
   5  -6   3   30.80    5.30
  -6   6  -3   47.10   10.00
  -6   6  -3   49.70    7.70
   6  -6   3   36.70    8.90
   6  -6   3   47.90    8.00
  -7   6  -3   33.40    9.30
  -7   6  -3   29.10    6.30
   7  -6   3   36.60    8.40
   7  -6   3   37.60   10.00
   7  -6   3   41.30   12.60
   7  -6   3   36.90    7.20
   9   5  -3    8.10    6.60
   9   5  -3    7.10    5.50
   9   5  -3   -1.20    5.20
   9   5  -3    2.50    6.50
   9   5  -3   -1.30    8.10
  -9  -5   3   18.30    9.10
  -9  -5   3    5.00    5.80
   8   5  -3   59.59    9.60
   8   5  -3   60.89    9.80
   8   5  -3   54.19    9.10
   8   5  -3   69.19   10.00
   8   5  -3   57.39    9.10
   8   5  -3   68.29    9.40
  -8  -5   3   62.79   11.40
  -8  -5   3   82.19   11.60
   7   5  -3   -5.20    3.50
   7   5  -3    4.50    3.30
   7   5  -3    5.10    3.60
   7   5  -3    3.50    4.00
   7   5  -3   -5.50    3.10
   7   5  -3   -3.00    3.20
   7   5  -3   -6.40    3.00
  -7  -5   3   -0.50    2.80
  -7  -5   3   -2.80    3.70
  -7  -5   3    3.10    2.70
   6   5  -3   24.10    4.40
   6   5  -3   13.30    5.10
   6   5  -3   16.80    5.10
   6   5  -3   16.70    4.80
   6   5  -3   25.50    5.00
   6   5  -3   28.20    5.50
   6   5  -3   24.70    7.40
   6   5  -3   20.80    5.50
  -6  -5   3   26.40    3.80
  -6  -5   3    9.30    4.40
  -6  -5   3   17.30    4.70
  -6  -5   3   15.40    3.90
   5   5  -3   28.40    4.70
   5   5  -3   30.20    5.80
   5   5  -3   36.10    7.20
   5   5  -3   31.00    6.40
   5   5  -3   35.70    6.10
   5   5  -3   31.60   10.60
   5   5  -3   20.10    4.60
   5   5  -3   34.30    5.40
  -5  -5   3   36.50    5.10
  -5  -5   3   33.10    5.40
  -5  -5   3   32.60    5.70
  -5  -5   3   27.30    5.00
  -5  -5   3   29.10    4.00
  -5  -5   3   37.60    7.20
  -5  -5   3   35.50    7.20
  -5  -5   3   26.90    3.60
   4   5  -3   91.49    8.20
   4   5  -3  101.39    8.80
   4   5  -3   79.99    6.80
   4   5  -3   87.39    7.90
   4   5  -3   83.19    8.20
   4   5  -3   82.79    7.80
   4   5  -3   86.79    7.10
   4   5  -3   66.99    9.20
  -4  -5   3   86.19    8.00
  -4  -5   3   98.09    8.50
  -4  -5   3   92.79    7.60
  -4  -5   3   79.19    5.90
  -4  -5   3   84.49    6.60
  -4  -5   3   81.09    8.00
  -4  -5   3   85.99    6.50
   3   5  -3   15.10    3.30
   3   5  -3   17.60    4.10
   3   5  -3   12.90    3.50
   3   5  -3   11.70    3.40
   3   5  -3   13.90    3.80
   3   5  -3   10.50    2.80
   3   5  -3   13.20    3.70
  -3  -5   3   14.20    4.00
  -3  -5   3    6.50    2.50
  -3  -5   3    5.30    2.10
  -3  -5   3   13.30    3.20
  -3  -5   3    7.50    2.60
  -3  -5   3   15.20    3.30
  -3  -5   3   11.00    3.40
  -3  -5   3   14.60    2.70
  -3  -5   3   15.50    4.30
  -3  -5   3   18.40    3.90
   2   5  -3  111.19    7.80
   2   5  -3  115.99    7.80
   2   5  -3  129.79    9.00
   2   5  -3  119.49    6.10
   2   5  -3  107.99    8.70
   2   5  -3  122.09    8.40
   2   5  -3  132.59    9.30
  -2  -5   3  121.69    8.10
  -2  -5   3  117.79    9.10
  -2  -5   3  123.99    9.80
  -2  -5   3  116.19    8.50
  -2  -5   3  102.89    7.90
  -2  -5   3  112.49    8.60
  -2  -5   3  114.89    8.30
  -2  -5   3  120.09    8.10
  -2  -5   3  125.19    8.10
   1   5  -3   28.80    3.60
   1   5  -3   29.00    5.60
   1   5  -3   26.10    3.70
   1   5  -3   25.40    3.70
   1   5  -3   34.30    5.70
   1   5  -3   26.60    4.40
   1   5  -3   28.50    4.70
   1   5  -3   29.50    4.30
  -1  -5   3   26.40    4.60
  -1  -5   3   32.60    5.10
  -1  -5   3   17.10    3.80
  -1  -5   3   34.00    4.70
  -1  -5   3   25.60    4.50
  -1  -5   3   35.30    6.20
   0   5  -3   67.29    6.40
   0   5  -3   67.39    4.50
   0   5  -3   66.59    5.40
   0   5  -3   68.39    6.30
   0   5  -3   75.49    5.90
   0   5  -3   60.89    3.50
   0   5  -3   63.99    4.50
   0   5  -3   76.39    8.00
   0   5  -3   72.59    6.20
   0  -5   3   61.59    6.80
   0  -5   3   64.99    6.40
   0  -5   3   73.59    6.20
   0  -5   3   63.49    6.20
   0  -5   3   67.19    6.00
   0  -5   3   58.19    6.50
   0  -5   3   68.49    5.50
   0  -5   3   73.69    5.90
   0  -5   3   59.99    6.20
  -1   5  -3   55.29    5.20
  -1   5  -3   50.49    5.50
  -1   5  -3   51.19    4.10
  -1   5  -3   54.89    5.30
  -1   5  -3   52.49    4.60
  -1   5  -3   66.09    6.20
  -1   5  -3   65.99    6.00
   1  -5   3   54.09    5.50
   1  -5   3   51.19    5.90
   1  -5   3   53.79    5.80
   1  -5   3   55.69    5.10
   1  -5   3   52.39    6.10
   1  -5   3   54.69    5.70
  -2   5  -3    1.10    2.00
  -2   5  -3   -0.70    1.40
  -2   5  -3    0.10    1.50
  -2   5  -3    1.30    1.90
  -2   5  -3    1.60    1.80
  -2   5  -3    0.30    1.50
  -2   5  -3    3.00    1.40
  -2   5  -3    0.30    1.10
   2  -5   3    1.90    1.80
   2  -5   3    0.40    1.10
   2  -5   3    1.90    2.00
   2  -5   3    0.60    1.60
   2  -5   3    2.70    2.30
   2  -5   3    1.10    1.70
   2  -5   3    3.80    2.50
   2  -5   3    1.10    1.80
  -3   5  -3  111.59    7.00
  -3   5  -3  121.19    9.00
  -3   5  -3  116.39    9.80
  -3   5  -3  109.59    5.30
   3  -5   3  115.79    9.70
   3  -5   3  118.29    8.70
   3  -5   3  100.89    7.90
   3  -5   3  112.19    8.50
   3  -5   3  100.69    7.80
   3  -5   3  109.99    7.40
   3  -5   3  108.09    8.90
   3  -5   3  108.19    8.80
   3  -5   3  109.39    5.40
  -4   5  -3  300.77   16.00
  -4   5  -3  272.17   11.00
  -4   5  -3  277.27   17.40
   4  -5   3  271.67   14.70
   4  -5   3  298.37   16.10
   4  -5   3  267.07   13.70
   4  -5   3  290.77   13.90
   4  -5   3  312.17   16.00
   4  -5   3  247.68   13.90
   4  -5   3  265.67   18.40
  -5   5  -3  146.29   13.10
  -5   5  -3  153.58   10.70
   5  -5   3  140.29   12.00
   5  -5   3  131.49    9.10
   5  -5   3  148.39   12.70
   5  -5   3  118.39    9.20
   5  -5   3  158.28   11.20
   5  -5   3  151.68   10.90
  -6   5  -3    9.50    3.60
  -6   5  -3    3.90    4.40
   6  -5   3    8.30    3.90
   6  -5   3   -0.30    4.10
   6  -5   3    7.30    3.80
   6  -5   3    4.70    4.50
   6  -5   3    6.90    4.40
  -7   5  -3    0.00    5.10
  -7   5  -3    2.60    3.60
   7  -5   3   -0.70    5.70
   7  -5   3   -2.80    8.20
   7  -5   3   -1.60    5.20
   9   4  -3   62.29    8.20
   9   4  -3   48.90    9.10
   9   4  -3   39.80    9.50
   9   4  -3   61.29   10.20
   9   4  -3   44.40    7.90
  -9  -4   3   56.79   10.80
  -9  -4   3   36.80   10.10
   8   4  -3   -3.20    4.10
   8   4  -3    9.60    4.50
   8   4  -3   -3.40    5.10
   8   4  -3    2.80    5.80
   8   4  -3    9.60    4.20
   8   4  -3    7.20    5.00
  -8  -4   3    9.20    6.20
  -8  -4   3    6.70    3.80
  -8  -4   3    9.50    4.90
   7   4  -3    2.50    3.50
   7   4  -3   -0.10    3.10
   7   4  -3   -4.20    3.00
   7   4  -3    0.10    3.40
   7   4  -3   -0.20    3.10
   7   4  -3   -1.40    5.60
   7   4  -3    1.40    2.80
   7   4  -3    0.70    3.40
  -7  -4   3    1.50    2.40
  -7  -4   3    1.30    2.80
  -7  -4   3   -2.90    4.00
   6   4  -3  536.75   25.80
   6   4  -3  541.35   25.90
   6   4  -3  540.75   27.30
   6   4  -3  583.44   31.00
   6   4  -3  549.35   23.80
   6   4  -3  559.84   26.10
   6   4  -3  540.35   23.10
   6   4  -3  531.25   28.10
  -6  -4   3  529.05   27.90
  -6  -4   3  541.05   28.40
  -6  -4   3  548.45   25.50
   5   4  -3   25.20    4.30
   5   4  -3   21.20    4.80
   5   4  -3   28.30    4.50
   5   4  -3   28.80    5.50
   5   4  -3   20.30    5.30
   5   4  -3   27.80    5.40
   5   4  -3   32.20    5.70
   5   4  -3   24.80    5.20
  -5  -4   3   29.40    2.60
  -5  -4   3   31.70    3.20
  -5  -4   3   32.20    6.40
  -5  -4   3   34.80    5.10
  -5  -4   3   29.20    2.90
  -5  -4   3   28.50    5.80
  -5  -4   3   30.10    5.50
  -5  -4   3   28.30    5.10
   4   4  -3  288.67   14.50
   4   4  -3  284.37   15.90
   4   4  -3  311.07   16.00
   4   4  -3  320.07   16.50
   4   4  -3  315.77   14.50
   4   4  -3  295.77   16.10
   4   4  -3  320.07   16.30
   4   4  -3  320.67   16.20
  -4  -4   3  310.27   16.80
  -4  -4   3  289.87   12.40
  -4  -4   3  291.47   15.60
  -4  -4   3  272.67   12.10
  -4  -4   3  313.37   15.40
  -4  -4   3  298.17   16.40
  -4  -4   3  307.27   13.60
  -4  -4   3  301.97   13.50
   3   4  -3    0.80    2.70
   3   4  -3    1.90    2.00
   3   4  -3   -0.30    1.40
   3   4  -3   -0.50    1.50
   3   4  -3    0.40    1.50
   3   4  -3    1.70    1.70
   3   4  -3    0.60    1.30
   3   4  -3    2.10    1.40
  -3  -4   3    2.90    2.30
  -3  -4   3    1.90    1.50
  -3  -4   3    2.00    1.80
  -3  -4   3    3.40    1.70
  -3  -4   3    0.90    1.20
  -3  -4   3    1.60    1.50
  -3  -4   3    3.30    2.40
  -3  -4   3   -1.70    1.20
   2   4  -3   64.39    6.10
   2   4  -3   69.89    5.60
   2   4  -3   71.69    6.30
   2   4  -3   74.89    6.50
   2   4  -3   80.09    6.40
   2   4  -3   72.59    6.30
   2   4  -3   72.89    4.20
   2   4  -3   70.59    5.40
   2   4  -3   82.29    6.20
  -2  -4   3   73.09    5.90
  -2  -4   3   75.59    6.00
  -2  -4   3   83.09    5.90
  -2  -4   3   75.39    5.80
  -2  -4   3   82.19    6.00
  -2  -4   3   66.09    6.50
  -2  -4   3   79.59    6.60
  -2  -4   3   77.89    6.20
   1   4  -3  152.98    8.90
   1   4  -3  142.69    8.80
   1   4  -3  146.09    7.70
   1   4  -3  124.59    8.60
   1   4  -3  138.79    6.90
   1   4  -3  137.99    8.90
   1   4  -3  142.29    9.10
   1   4  -3  147.59    8.00
  -1  -4   3  135.19    8.40
  -1  -4   3  133.49    9.30
  -1  -4   3  138.59    7.30
  -1  -4   3  148.79    8.30
  -1  -4   3  133.79    7.40
  -1  -4   3  124.39    8.20
  -1  -4   3  143.99    9.10
  -1  -4   3  145.39    8.00
   0   4  -3    2.60    1.60
   0   4  -3    2.30    1.50
   0   4  -3    2.60    1.80
   0   4  -3    1.20    1.60
   0   4  -3    0.70    1.30
   0   4  -3    1.30    1.20
   0   4  -3    1.60    1.50
   0   4  -3    2.60    0.80
   0   4  -3    0.50    1.20
   0   4  -3    0.50    1.00
   0  -4   3    0.90    1.10
   0  -4   3    3.30    1.80
   0  -4   3    2.10    1.20
   0  -4   3    1.00    1.50
   0  -4   3    0.60    1.30
   0  -4   3    1.10    1.50
   0  -4   3    2.60    1.80
   0  -4   3    0.30    1.10
   0  -4   3    3.70    1.60
  -1   4  -3  167.78    9.40
  -1   4  -3  173.28    8.60
  -1   4  -3  182.68   10.30
  -1   4  -3  162.68    9.90
  -1   4  -3  177.78    9.20
  -1   4  -3  181.78   10.00
  -1   4  -3  165.28    7.70
  -1   4  -3  172.58    7.80
  -1   4  -3  165.38    8.20
   1  -4   3  157.58    9.20
   1  -4   3  157.28    9.70
   1  -4   3  189.88    9.80
   1  -4   3  171.58   10.20
   1  -4   3  169.48    8.90
   1  -4   3  160.28    9.40
   1  -4   3  170.08   10.30
   1  -4   3  165.68    7.80
   1  -4   3  177.78    9.70
  -2   4  -3  790.52   28.30
  -2   4  -3  841.22   28.40
  -2   4  -3  836.72   30.60
  -2   4  -3  807.92   30.30
  -2   4  -3  813.62   31.30
  -2   4  -3  817.72   33.50
  -2   4  -3  834.72   32.60
  -2   4  -3  842.62   29.50
  -2   4  -3  799.82   29.30
  -2   4  -3  834.42   33.10
   2  -4   3  804.12   33.00
   2  -4   3  817.02   31.90
   2  -4   3  760.32   31.00
   2  -4   3  837.72   29.10
   2  -4   3  871.51   32.30
   2  -4   3  819.62   31.70
   2  -4   3  808.82   31.70
   2  -4   3  818.42   32.50
  -3   4  -3   -0.40    1.40
  -3   4  -3   -0.30    0.70
  -3   4  -3   -0.30    1.40
  -3   4  -3    2.30    1.90
   3  -4   3    0.20    1.80
   3  -4   3    1.60    1.20
   3  -4   3    1.60    1.80
   3  -4   3    0.80    1.40
   3  -4   3   -0.60    1.30
   3  -4   3   -0.30    1.70
   3  -4   3    1.50    1.40
   3  -4   3   -1.60    1.40
   3  -4   3    0.10    1.60
  -4   4  -3   18.50    2.20
  -4   4  -3   16.50    4.60
  -4   4  -3   18.50    3.80
  -4   4  -3   17.40    4.40
   4  -4   3   23.60    5.30
   4  -4   3   18.00    3.20
   4  -4   3   14.00    3.40
   4  -4   3   19.20    3.40
   4  -4   3   19.50    3.80
   4  -4   3   15.40    3.20
   4  -4   3   19.40    4.00
   4  -4   3   20.10    3.40
   4  -4   3   23.30    4.80
  -5   4  -3  187.78   14.10
  -5   4  -3  193.48   13.90
  -5   4  -3  193.38   11.40
   5  -4   3  194.08   10.30
   5  -4   3  171.28    9.10
   5  -4   3  196.28   11.40
   5  -4   3  163.18    8.80
   5  -4   3  162.18   11.30
   5  -4   3  194.98   12.30
   5  -4   3  179.78    9.50
   5  -4   3  172.38   10.10
   5  -4   3  195.68   13.60
  -6   4  -3    4.00    3.30
  -6   4  -3    8.50    4.40
  -6   4  -3    5.60    2.80
   6  -4   3   10.40    2.90
   6  -4   3    7.80    3.40
   6  -4   3    8.00    3.40
   6  -4   3    0.40    3.20
   6  -4   3    3.20    4.30
   6  -4   3    0.10    2.70
  -7   4  -3   58.59    9.90
  -7   4  -3   56.29    7.30
  -7   4  -3   68.39   10.60
   7  -4   3   67.49    7.30
   7  -4   3   58.89    6.90
   7  -4   3   62.39    7.30
   7  -4   3   53.49    8.10
   7  -4   3   60.49    6.60
   7  -4   3   65.29   10.70
  -8   4  -3    5.60    4.30
  -8   4  -3    2.40    5.80
   8  -4   3   17.80   10.10
   8  -4   3   10.40    7.30
   8  -4   3    6.50    6.70
   9   3  -3    1.90    7.10
   9   3  -3   -1.70    5.30
   9   3  -3    6.40    5.90
   9   3  -3    1.10    4.30
  -9  -3   3   13.90    7.70
   8   3  -3  185.18   11.30
   8   3  -3  190.68   12.20
   8   3  -3  191.38   14.50
   8   3  -3  176.08   15.50
   8   3  -3  213.78   13.60
   8   3  -3  192.08   12.30
   8   3  -3  164.88   13.40
  -8  -3   3  171.38   13.80
  -8  -3   3  167.68   16.60
   7   3  -3   28.20    5.40
   7   3  -3   29.30    5.50
   7   3  -3   28.60    5.50
   7   3  -3   32.60    5.80
   7   3  -3   28.00    4.70
   7   3  -3   19.20    5.20
   7   3  -3   23.60    6.40
   7   3  -3   20.80    5.50
  -7  -3   3   25.90    3.90
  -7  -3   3   24.60    7.30
  -7  -3   3   28.50    7.00
  -7  -3   3   27.70    6.00
   6   3  -3   -3.00    2.90
   6   3  -3   -0.40    2.40
   6   3  -3    1.70    2.70
   6   3  -3    2.50    2.30
   6   3  -3   -2.30    2.40
   6   3  -3    2.00    3.10
   6   3  -3    0.80    2.60
  -6  -3   3    2.50    3.00
  -6  -3   3    6.60    3.50
  -6  -3   3    3.60    2.90
   5   3  -3   76.09    5.30
   5   3  -3   80.59    7.50
   5   3  -3   76.19    7.10
   5   3  -3   67.49    6.00
   5   3  -3   82.19    5.90
   5   3  -3   78.59    6.80
   5   3  -3   83.49    6.80
   5   3  -3   86.09    7.20
   5   3  -3   79.29    7.20
  -5  -3   3   81.69    8.10
  -5  -3   3   69.79    7.10
  -5  -3   3   76.59    4.60
  -5  -3   3   77.29    5.70
  -5  -3   3   81.79    6.80
  -5  -3   3   90.89    8.60
   4   3  -3  136.09    8.90
   4   3  -3  141.49    8.60
   4   3  -3  120.49    8.70
   4   3  -3  131.39    9.10
   4   3  -3  131.39    8.70
   4   3  -3  130.89    6.40
   4   3  -3  130.79    7.50
   4   3  -3  124.09    8.10
   4   3  -3  136.79    8.70
  -4  -3   3  133.79    6.60
  -4  -3   3  132.89    9.60
  -4  -3   3  129.49    9.40
  -4  -3   3  131.19    6.00
  -4  -3   3  124.99    8.30
  -4  -3   3  129.49    7.70
  -4  -3   3  120.69    5.80
   3   3  -3   70.39    5.90
   3   3  -3   68.49    5.70
   3   3  -3   78.19    3.90
   3   3  -3   65.59    5.60
   3   3  -3   69.79    5.70
   3   3  -3   62.19    4.70
   3   3  -3   82.59    6.30
   3   3  -3   71.39    5.80
   3   3  -3   70.09    4.80
   3   3  -3   72.49    6.10
  -3  -3   3   75.89    6.10
  -3  -3   3   76.99    4.80
  -3  -3   3   77.09    4.50
  -3  -3   3   70.89    6.10
  -3  -3   3   63.39    5.50
  -3  -3   3   68.09    5.70
  -3  -3   3   73.99    5.70
  -3  -3   3   71.09    3.80
  -3  -3   3   80.49    5.10
  -3  -3   3   76.99    6.20
  -3  -3   3   67.99    5.80
   2   3  -3   15.30    3.30
   2   3  -3   13.40    2.70
   2   3  -3   14.00    3.10
   2   3  -3   10.50    2.60
   2   3  -3   13.30    2.50
   2   3  -3   13.80    2.90
   2   3  -3   10.60    2.30
   2   3  -3   11.60    2.80
  -2  -3   3    9.60    2.20
  -2  -3   3   11.10    2.30
  -2  -3   3   15.90    2.40
  -2  -3   3   12.60    2.30
  -2  -3   3   10.40    2.50
  -2  -3   3   11.10    2.40
  -2  -3   3   12.20    2.60
  -2  -3   3    7.60    2.20
  -2  -3   3   13.20    3.10
  -2  -3   3   13.00    2.70
  -2  -3   3   13.40    2.40
   1   3  -3    6.80    2.10
   1   3  -3    3.10    1.40
   1   3  -3    5.80    1.80
   1   3  -3    4.70    1.50
   1   3  -3    3.80    1.30
   1   3  -3    6.30    1.50
   1   3  -3    6.50    1.80
   1   3  -3    2.80    1.50
   1   3  -3    5.60    1.40
  -1  -3   3   10.20    2.60
  -1  -3   3    7.10    1.90
  -1  -3   3    3.90    1.20
  -1  -3   3    4.00    1.60
  -1  -3   3    6.80    2.40
  -1  -3   3    6.30    1.70
  -1  -3   3    7.40    2.00
  -1  -3   3    5.00    1.60
  -1  -3   3    4.80    1.70
  -1  -3   3    6.90    2.40
  -1  -3   3    4.30    1.40
   0   3  -3  240.08    9.80
   0   3  -3  236.18   11.60
   0   3  -3  248.28   11.50
   0   3  -3  240.98   11.10
   0   3  -3  241.38   11.20
   0   3  -3  238.58   10.20
   0   3  -3  236.38   11.50
   0   3  -3  240.78   11.90
   0   3  -3  248.38    9.20
   0   3  -3  229.48   11.70
   0   3  -3  266.37   11.90
   0  -3   3  226.18   11.90
   0  -3   3  238.98   11.20
   0  -3   3  234.58   11.20
   0  -3   3  232.98    9.50
   0  -3   3  234.88   10.50
   0  -3   3  268.77   10.90
   0  -3   3  242.28   11.40
   0  -3   3  242.28   10.80
   0  -3   3  242.08   11.30
   0  -3   3  238.58   10.40
   0  -3   3  245.58   12.10
  -1   3  -3  181.28    9.60
  -1   3  -3  169.88    9.10
  -1   3  -3  167.58    8.90
  -1   3  -3  168.58    8.90
  -1   3  -3  161.18    8.10
  -1   3  -3  169.78    8.60
  -1   3  -3  178.98    7.70
  -1   3  -3  160.78    9.30
  -1   3  -3  169.58    8.70
  -1   3  -3  156.48    7.10
  -1   3  -3  173.18    9.00
   1  -3   3  167.58    8.50
   1  -3   3  180.68    9.20
   1  -3   3  135.19    7.90
   1  -3   3  175.28    9.00
   1  -3   3  161.08    8.50
   1  -3   3  172.08    9.20
   1  -3   3  166.18    8.00
   1  -3   3  156.78    9.20
   1  -3   3  163.48    7.50
   1  -3   3  156.68    8.50
   1  -3   3  168.28    8.90
  -2   3  -3    5.30    1.80
  -2   3  -3    4.70    0.80
  -2   3  -3    4.80    1.10
  -2   3  -3    6.40    1.70
  -2   3  -3    5.70    1.60
  -2   3  -3    3.60    1.70
  -2   3  -3    2.60    1.80
  -2   3  -3    4.10    1.40
   2  -3   3    3.90    1.90
   2  -3   3    4.60    1.50
   2  -3   3    4.70    1.50
   2  -3   3    2.80    1.50
   2  -3   3    4.30    1.80
   2  -3   3    3.60    1.70
   2  -3   3    7.30    1.60
   2  -3   3    2.80    1.50
   2  -3   3    4.90    1.70
  -3   3  -3  630.04   26.60
  -3   3  -3  685.83   25.70
  -3   3  -3  622.64   27.40
  -3   3  -3  627.44   21.60
   3  -3   3  624.04   24.00
   3  -3   3  622.84   23.40
   3  -3   3  645.84   23.20
   3  -3   3  636.94   23.70
   3  -3   3  594.74   24.40
   3  -3   3  651.03   24.70
   3  -3   3  566.74   23.30
   3  -3   3  636.24   25.30
   3  -3   3  639.84   24.50
  -4   3  -3   71.69    7.20
  -4   3  -3   82.69    7.90
  -4   3  -3   83.59    6.30
   4  -3   3   65.39    5.70
   4  -3   3   79.49    4.00
   4  -3   3   65.89    4.70
   4  -3   3   83.69    6.70
   4  -3   3   77.29    4.80
   4  -3   3   71.99    5.30
   4  -3   3   78.29    5.30
   4  -3   3   65.89    5.20
   4  -3   3   79.39    5.80
   4  -3   3   74.99    5.40
  -5   3  -3   48.50    7.80
  -5   3  -3   53.19    5.10
   5  -3   3   59.09    6.60
   5  -3   3   45.40    5.70
   5  -3   3   48.40    4.00
   5  -3   3   63.39    6.00
   5  -3   3   59.69    8.10
   5  -3   3   48.30    4.50
   5  -3   3   52.59    4.80
   5  -3   3   44.10    4.20
   5  -3   3   55.79    4.20
   5  -3   3   59.29    5.10
   5  -3   3   48.40    4.00
  -6   3  -3    6.90    2.70
  -6   3  -3    3.30    3.20
  -6   3  -3    7.00    3.40
   6  -3   3    7.80    2.60
   6  -3   3    7.60    2.80
   6  -3   3    7.90    2.90
   6  -3   3    2.00    4.00
   6  -3   3    8.40    2.50
   6  -3   3    6.50    2.70
   6  -3   3    7.60    4.60
  -7   3  -3   31.40    7.40
  -7   3  -3   26.80    4.50
  -7   3  -3   32.10    7.60
   7  -3   3   30.70    4.20
   7  -3   3   35.10    5.60
   7  -3   3   21.00    6.10
   7  -3   3   40.10    7.20
   7  -3   3   43.90    5.20
  -8   3  -3    6.90    5.40
  -8   3  -3    2.20    5.90
  -8   3  -3   14.10    4.00
   8  -3   3    2.80    5.70
   8  -3   3    6.70    5.90
   8  -3   3    4.10    5.10
   8  -3   3   -1.10    4.40
   9   2  -3   20.70    7.90
   9   2  -3    6.00    6.70
   9   2  -3   -3.80    5.20
   9   2  -3   15.60    7.50
  -9  -2   3   15.70    7.40
  -9  -2   3   19.50    8.40
   8   2  -3   39.10    7.10
   8   2  -3   40.00    6.20
   8   2  -3   29.40    5.80
   8   2  -3   37.80    7.60
   8   2  -3   42.70   10.50
   8   2  -3   39.90    6.20
   8   2  -3   36.50    6.50
  -8  -2   3   36.80    7.00
  -8  -2   3   37.20    9.60
   7   2  -3  119.99   10.30
   7   2  -3  146.99    9.40
   7   2  -3  125.99    7.90
   7   2  -3  136.79    9.80
   7   2  -3  128.59    9.50
   7   2  -3  141.39    9.80
   7   2  -3  130.59   11.80
   7   2  -3  140.39   10.90
   7   2  -3  141.59   11.40
  -7  -2   3  134.59   12.90
  -7  -2   3  147.79   13.20
  -7  -2   3  160.68   11.30
  -7  -2   3  140.79    8.70
   6   2  -3  496.05   22.40
   6   2  -3  449.95   18.80
   6   2  -3  436.16   18.50
   6   2  -3  434.26   21.20
   6   2  -3  480.65   22.80
   6   2  -3  485.95   20.70
   6   2  -3  438.96   20.10
   6   2  -3  471.85   20.50
  -6  -2   3  443.26   25.00
  -6  -2   3  447.36   18.50
  -6  -2   3  465.95   24.70
  -6  -2   3  471.85   21.70
   5   2  -3  342.67   14.60
   5   2  -3  336.77   15.50
   5   2  -3  386.76   17.80
   5   2  -3  331.67   14.90
   5   2  -3  328.47   14.10
   5   2  -3  333.07   15.70
   5   2  -3  349.67   17.50
   5   2  -3  362.86   16.40
   5   2  -3  326.27   16.90
   5   2  -3  353.26   16.20
  -5  -2   3  342.67   13.90
  -5  -2   3  364.76   16.70
  -5  -2   3  365.86   18.90
  -5  -2   3  370.46   19.30
   4   2  -3   23.80    3.60
   4   2  -3   18.10    3.70
   4   2  -3   25.30    3.40
   4   2  -3   20.80    3.70
   4   2  -3   23.90    2.60
   4   2  -3   23.20    3.70
   4   2  -3   25.00    4.40
   4   2  -3   27.20    4.00
   4   2  -3   27.00    3.20
  -4  -2   3   24.10    3.80
  -4  -2   3   24.00    4.30
  -4  -2   3   23.70    4.60
  -4  -2   3   24.20    2.10
  -4  -2   3   16.70    3.70
   3   2  -3  204.58   10.70
   3   2  -3  203.68    8.60
   3   2  -3  201.38   11.60
   3   2  -3  186.38    9.80
   3   2  -3  203.18    8.80
   3   2  -3  191.88    9.30
   3   2  -3  190.48    9.80
   3   2  -3  185.18    8.00
   3   2  -3  199.48    9.70
  -3  -2   3  192.38    9.80
  -3  -2   3  186.58   10.20
  -3  -2   3  197.68    7.20
  -3  -2   3  192.08    8.50
  -3  -2   3  180.98    9.90
  -3  -2   3  194.48    9.60
  -3  -2   3  190.08    9.80
  -3  -2   3  194.48    7.90
  -3  -2   3  187.98   10.50
  -3  -2   3  192.98    7.70
  -3  -2   3  185.58    9.40
   2   2  -3    6.20    1.40
   2   2  -3    4.00    1.30
   2   2  -3    1.70    1.30
   2   2  -3    9.00    2.50
   2   2  -3    7.00    2.20
   2   2  -3    5.00    1.70
   2   2  -3    4.30    1.10
   2   2  -3    2.90    1.40
   2   2  -3    6.30    1.50
   2   2  -3    2.70    1.50
   2   2  -3    5.60    1.60
  -2  -2   3    5.40    1.70
  -2  -2   3    6.40    2.00
  -2  -2   3    4.90    1.10
  -2  -2   3    6.50    2.00
  -2  -2   3    4.70    1.60
  -2  -2   3    4.20    1.80
  -2  -2   3    2.60    1.70
  -2  -2   3    3.20    1.10
  -2  -2   3    3.50    1.40
  -2  -2   3    6.50    1.50
  -2  -2   3    3.20    2.10
  -2  -2   3    4.20    1.70
  -2  -2   3    3.30    1.50
  -2  -2   3    4.20    1.60
   1   2  -3   44.10    3.70
   1   2  -3   48.30    3.50
   1   2  -3   49.50    4.00
   1   2  -3   42.50    3.50
   1   2  -3   40.90    2.90
   1   2  -3   39.00    3.00
   1   2  -3   42.90    3.90
   1   2  -3   44.60    3.50
   1   2  -3   43.40    2.80
   1   2  -3   43.80    3.10
   1   2  -3   38.60    3.30
   1   2  -3   36.90    3.40
  -1  -2   3   42.90    3.10
  -1  -2   3   44.00    2.40
  -1  -2   3   39.50    3.10
  -1  -2   3   45.30    3.90
  -1  -2   3   40.40    3.20
  -1  -2   3   44.40    3.30
  -1  -2   3   42.10    3.10
  -1  -2   3   35.90    3.40
  -1  -2   3   43.60    3.60
  -1  -2   3   43.80    3.60
  -1  -2   3   46.70    3.60
  -1  -2   3   39.20    3.90
  -1  -2   3   41.10    3.40
  -1  -2   3   41.60    3.60
   0   2  -3  303.27   12.60
   0   2  -3  337.87   13.90
   0   2  -3  312.07   12.30
   0   2  -3  311.87   11.50
   0   2  -3  316.67   13.20
   0   2  -3  299.67   13.00
   0   2  -3  308.57   12.30
   0   2  -3  317.17   12.40
   0   2  -3  293.67   11.80
   0   2  -3  315.27   13.20
   0   2  -3  300.87   12.50
   0   2  -3  305.97   11.30
   0   2  -3  305.07   12.30
   0   2  -3  309.47   13.10
   0  -2   3  319.27   13.30
   0  -2   3  357.56   12.50
   0  -2   3  341.57   13.00
   0  -2   3  296.87   12.90
   0  -2   3  305.47   12.00
   0  -2   3  313.87   13.50
   0  -2   3  305.87   11.60
   0  -2   3  305.77   12.90
   0  -2   3  306.17   12.40
   0  -2   3  318.17   12.70
   0  -2   3  308.77   12.80
   0  -2   3  303.47   12.10
   0  -2   3  302.57   12.30
   0  -2   3  303.67   12.60
  -1   2  -3   56.09    4.00
  -1   2  -3   52.29    3.80
  -1   2  -3   54.79    4.30
  -1   2  -3   53.19    4.40
  -1   2  -3   55.29    3.40
  -1   2  -3   48.50    3.40
  -1   2  -3   48.30    3.80
  -1   2  -3   49.50    3.30
  -1   2  -3   52.09    3.70
  -1   2  -3   51.39    3.20
  -1   2  -3   46.30    3.20
  -1   2  -3   50.99    3.70
   1  -2   3   49.90    3.10
[truncated: 1,053,685 more chars]
