# Supplementary material for: Synthesis and crystal structure of 3-phenyl-1,4,2-di­thia­zole-5-thione
Source: Acta Crystallogr E Crystallogr Commun. 2022 Sep 13;78(Pt 10):1006–9. doi: 10.1107/S205698902200888X (PMC9535819; doi:10.1107/S205698902200888X)
Supplement: Supplementary file 2 [file e-78-01006-Isup2.hkl]

data_I                                                                          
_shelx_title ' mo_2020_04_28_JDM_MSPh_0m_a.res in P-1'                          
_shelx_refln_list_code          4                                               
_shelx_F_calc_maximum      143.97                                               
_exptl_crystal_F_000       216.00                                               
_reflns_d_resolution_high  0.6000                                               
                                                                                
loop_                                                                           
 _space_group_symop_operation_xyz                                               
 'x, y, z'                                                                      
 '-x, -y, -z'                                                                   
                                                                                
_cell_length_a     5.7955                                                       
_cell_length_b     7.3789                                                       
_cell_length_c    10.0344                                                       
_cell_angle_alpha  89.459                                                       
_cell_angle_beta   89.719                                                       
_cell_angle_gamma  78.956                                                       
                                                                                
_shelx_F_squared_multiplier     1.000                                           
                                                                                
loop_                                                                           
 _refln_index_h                                                                 
 _refln_index_k                                                                 
 _refln_index_l                                                                 
 _refln_F_squared_calc                                                          
 _refln_F_squared_meas                                                          
 _refln_F_squared_sigma                                                         
 _refln_observed_status                                                         
   1   0   0       2049.51       2028.21        17.57 o                         
   2   0   0        657.60        692.02         6.83 o                         
   3   0   0         83.21         85.73         1.77 o                         
   4   0   0        230.68        227.35         4.15 o                         
   5   0   0        227.94        237.05         5.31 o                         
   6   0   0        161.65        164.74         5.14 o                         
   7   0   0          1.80          0.87         2.10 o                         
   8   0   0        113.64        119.40         5.73 o                         
   9   0   0         25.47         16.58         4.59 o                         
  -9   1   0         24.51         39.82         6.93 o                         
  -8   1   0         26.20         27.02         3.35 o                         
  -7   1   0         24.94         27.72         2.38 o                         
  -6   1   0         61.83         68.88         3.46 o                         
  -5   1   0          4.95          5.86         1.29 o                         
  -4   1   0          6.13          7.09         1.16 o                         
  -3   1   0        144.14        132.86         2.90 o                         
  -2   1   0       1563.26       1502.07        14.30 o                         
  -1   1   0        148.82        148.80         1.49 o                         
   0   1   0        177.24        179.99         1.50 o                         
   1   1   0        428.29        419.00         2.95 o                         
   2   1   0       1004.97       1019.66         6.69 o                         
   3   1   0        277.91        274.98         3.02 o                         
   4   1   0        211.02        202.72         3.16 o                         
   5   1   0         10.21          9.35         1.07 o                         
   6   1   0         37.74         41.27         2.67 o                         
   7   1   0        267.62        292.11         6.54 o                         
   8   1   0          3.58         -0.88         2.31 o                         
   9   1   0         91.65         87.24         8.50 o                         
  -9   2   0         31.16         17.33         8.51 o                         
  -8   2   0         66.36         62.31         5.32 o                         
  -7   2   0        168.83        169.71         5.04 o                         
  -6   2   0        180.40        181.87         5.00 o                         
  -5   2   0         11.96         10.77         1.39 o                         
  -4   2   0         34.30         33.04         1.96 o                         
  -3   2   0        304.58        279.88         3.47 o                         
  -2   2   0       2254.67       2281.65        17.20 o                         
  -1   2   0       2002.55       1949.48        12.69 o                         
   0   2   0       6974.82       7065.68        48.80 o                         
   1   2   0        860.93        905.67         6.40 o                         
   2   2   0         38.02         37.93         0.81 o                         
   3   2   0       1060.92       1068.51         8.06 o                         
   4   2   0        405.36        425.68         5.08 o                         
   5   2   0        183.96        172.32         3.44 o                         
   6   2   0        212.14        222.82         4.29 o                         
   7   2   0         38.17         43.02         3.11 o                         
   8   2   0         29.14         34.75         3.53 o                         
   9   2   0        193.15        187.00         8.73 o                         
  -8   3   0          0.00         -3.44         3.44 o                         
  -7   3   0         28.97         31.24         2.94 o                         
  -6   3   0         21.99         18.25         2.19 o                         
  -5   3   0        217.23        209.86         4.82 o                         
  -4   3   0         38.99         44.47         1.76 o                         
  -3   3   0         12.43         14.14         0.97 o                         
  -2   3   0         71.25         63.71         1.33 o                         
  -1   3   0        975.40        958.95         7.21 o                         
   0   3   0         83.77         88.92         1.40 o                         
   1   3   0        557.04        526.45         4.54 o                         
   2   3   0          0.18          0.61         0.38 o                         
   3   3   0         68.96         66.29         1.71 o                         
   4   3   0        110.66        109.76         2.24 o                         
   5   3   0         31.50         28.80         2.03 o                         
   6   3   0         78.13         79.94         3.66 o                         
   7   3   0        602.36        613.57        10.06 o                         
   8   3   0         64.39         63.18         4.03 o                         
   9   3   0          5.35          2.55         5.59 o                         
  -8   4   0         75.44         68.06         7.72 o                         
  -7   4   0          0.24         -0.01         2.94 o                         
  -6   4   0        165.37        163.37         4.36 o                         
  -5   4   0          0.70          0.62         1.58 o                         
  -4   4   0        133.60        131.30         2.95 o                         
  -3   4   0       2813.48       2758.16        28.37 o                         
  -2   4   0          1.93          2.11         0.50 o                         
  -1   4   0        683.73        672.65         6.81 o                         
   0   4   0         39.84         48.78         1.50 o                         
   1   4   0        635.05        637.05         6.49 o                         
   2   4   0        506.85        515.95         6.43 o                         
   3   4   0          1.80          4.10         0.94 o                         
   4   4   0        412.93        430.46         5.51 o                         
   5   4   0        857.01        845.33         9.83 o                         
   6   4   0         29.92         35.41         2.68 o                         
   7   4   0          4.55          6.26         2.13 o                         
   8   4   0        221.34        231.39         8.24 o                         
   9   4   0         31.13         37.33         4.48 o                         
  -7   5   0          1.04          7.38         3.76 o                         
  -6   5   0         72.69         78.99         4.08 o                         
  -5   5   0        429.85        421.24         8.20 o                         
  -4   5   0          3.35          2.84         1.32 o                         
  -3   5   0         44.27         51.57         2.53 o                         
  -2   5   0        121.64        116.10         2.61 o                         
  -1   5   0        582.22        552.50         6.19 o                         
   0   5   0         45.57         40.39         1.57 o                         
   1   5   0          0.02          0.52         0.61 o                         
   2   5   0          0.12          0.29         0.61 o                         
   3   5   0         80.89         84.01         2.58 o                         
   4   5   0        149.67        152.10         3.54 o                         
   5   5   0        133.78        123.19         3.10 o                         
   6   5   0        346.88        342.63         8.33 o                         
   7   5   0        134.45        137.93         5.97 o                         
   8   5   0          1.16         -2.76         2.76 o                         
   9   5   0          6.03          6.94         4.85 o                         
  -7   6   0         29.57         29.06         6.50 o                         
  -6   6   0         16.18         16.56         3.81 o                         
  -5   6   0        323.10        312.48         7.14 o                         
  -4   6   0        147.98        151.24         4.64 o                         
  -3   6   0       1171.04       1172.47        15.96 o                         
  -2   6   0        330.59        321.64         4.98 o                         
  -1   6   0         56.54         64.37         2.38 o                         
   0   6   0        383.76        410.69         5.77 o                         
   1   6   0          1.19          0.74         0.79 o                         
   2   6   0         34.55         41.62         2.19 o                         
   3   6   0        290.93        290.02         5.46 o                         
   4   6   0          2.45          3.25         1.18 o                         
   5   6   0        153.12        162.93         4.69 o                         
   6   6   0        293.55        295.50         6.66 o                         
   7   6   0         43.19         39.39         3.89 o                         
   8   6   0        149.11        159.24         7.19 o                         
   9   6   0         22.91         25.87         4.65 o                         
  -6   7   0          8.85         -2.08         6.67 o                         
  -5   7   0         76.79         79.43         5.20 o                         
  -4   7   0         39.93         44.22         3.88 o                         
  -3   7   0         17.59         17.39         2.42 o                         
  -2   7   0        296.31        290.43         5.38 o                         
  -1   7   0         24.07         25.72         1.78 o                         
   0   7   0         56.92         71.22         2.54 o                         
   1   7   0         26.44         28.69         2.02 o                         
   2   7   0          6.48          5.47         1.30 o                         
   3   7   0          0.56         -0.54         1.21 o                         
   4   7   0        483.13        492.24         8.82 o                         
   5   7   0          0.01          0.75         1.53 o                         
   6   7   0        105.44        103.18         4.71 o                         
   7   7   0         29.05         28.82         3.90 o                         
   8   7   0         46.75         40.27         5.00 o                         
  -5   8   0         77.37         68.13         5.93 o                         
  -4   8   0        391.67        398.81        10.16 o                         
  -3   8   0          3.34          1.01         2.25 o                         
  -2   8   0          8.01          9.66         2.06 o                         
  -1   8   0         10.78         11.20         1.60 o                         
   0   8   0         57.48         66.26         3.27 o                         
   1   8   0        221.19        228.24         5.68 o                         
   2   8   0        367.29        383.28         7.64 o                         
   3   8   0          9.92          9.91         1.78 o                         
   4   8   0          1.99          1.49         1.90 o                         
   5   8   0        104.80        112.92         6.19 o                         
   6   8   0        207.78        199.53         6.17 o                         
   7   8   0        146.23        145.26         8.81 o                         
   8   8   0          0.42         -3.90         4.19 o                         
  -5   9   0         24.81         29.17         5.32 o                         
  -4   9   0         89.69         90.16         8.36 o                         
  -3   9   0         37.44         34.88         4.21 o                         
  -2   9   0         12.09          9.36         2.34 o                         
  -1   9   0         56.04         61.72         3.44 o                         
   0   9   0        130.18        133.19         4.31 o                         
   1   9   0          4.49          2.28         1.60 o                         
   2   9   0         29.04         27.26         2.73 o                         
   3   9   0         63.62         66.16         3.76 o                         
   4   9   0        157.42        175.42         5.72 o                         
   5   9   0          1.02          2.83         2.24 o                         
   6   9   0          4.94          4.70         2.63 o                         
   7   9   0         67.33         68.44         5.35 o                         
  -4  10   0         13.35         15.06         4.95 o                         
  -3  10   0          9.38         11.64         3.48 o                         
  -2  10   0          2.23          0.56         2.61 o                         
  -1  10   0         56.89         64.60         4.02 o                         
   0  10   0        115.89        130.43         5.40 o                         
   1  10   0          0.03          1.75         1.96 o                         
   2  10   0        127.66        135.17         5.02 o                         
   3  10   0         22.22         20.26         2.81 o                         
   4  10   0          3.70         -0.05         2.50 o                         
   5  10   0         75.49         76.95         5.07 o                         
   6  10   0          0.03          0.92         3.01 o                         
   7  10   0          0.17         -2.23         3.79 o                         
  -2  11   0          2.57         -2.13         4.26 o                         
  -1  11   0          1.57          4.14         3.86 o                         
   0  11   0          1.72         -2.91         3.02 o                         
   1  11   0         88.84         90.11         5.03 o                         
   2  11   0          1.18          0.12         2.45 o                         
   3  11   0         70.00         72.91         5.80 o                         
   4  11   0          2.34         -2.55         3.14 o                         
   5  11   0         31.23         25.30         3.75 o                         
   0  12   0         38.17         30.66         4.52 o                         
   1  12   0          7.29          3.57         3.59 o                         
   2  12   0         18.63         16.61         3.96 o                         
   3  12   0         51.52         43.44         4.52 o                         
  -3 -12   1         61.27         54.88         5.31 o                         
  -2 -12   1         16.97         19.31         4.25 o                         
  -1 -12   1         14.80         13.42         4.14 o                         
   0 -12   1         36.72         29.03         4.70 o                         
  -5 -11   1         75.94         75.52         5.14 o                         
  -4 -11   1          2.52          0.27         3.41 o                         
  -3 -11   1          5.54          1.52         3.22 o                         
  -2 -11   1          0.49         -2.42         2.42 o                         
  -1 -11   1         47.34         42.17         4.37 o                         
   0 -11   1         31.97         31.83         4.01 o                         
   1 -11   1         27.85         31.20         4.15 o                         
   2 -11   1          2.24          4.23         3.86 o                         
  -6 -10   1         15.29         10.20         3.54 o                         
  -5 -10   1          2.02         -2.67         2.67 o                         
  -4 -10   1         16.37         13.22         2.93 o                         
  -3 -10   1         57.72         58.93         4.03 o                         
  -2 -10   1        108.77        111.04         5.08 o                         
  -1 -10   1        100.16        103.35         4.50 o                         
   0 -10   1          2.66          1.16         2.21 o                         
   1 -10   1          4.40          0.39         2.84 o                         
   2 -10   1         37.74         35.91         3.64 o                         
   3 -10   1        192.81        188.84        10.59 o                         
  -7  -9   1         49.55         55.42         5.04 o                         
  -6  -9   1         12.57         13.30         3.05 o                         
  -5  -9   1        129.30        138.72         6.98 o                         
  -4  -9   1          0.37          1.32         1.94 o                         
  -3  -9   1          3.21          1.54         1.87 o                         
  -2  -9   1          9.16         10.28         1.91 o                         
  -1  -9   1          2.13          0.58         1.67 o                         
   0  -9   1          5.30          5.83         1.80 o                         
   1  -9   1        111.47        120.53         4.88 o                         
   2  -9   1         38.88         44.06         3.62 o                         
   3  -9   1          3.35          2.02         2.87 o                         
   4  -9   1         69.75         65.18         6.89 o                         
   5  -9   1         23.96         25.69         7.05 o                         
  -8  -8   1          0.06          3.42         4.08 o                         
  -7  -8   1         78.80         78.43         5.70 o                         
  -6  -8   1         92.26         95.34         5.05 o                         
  -5  -8   1         17.40         17.59         2.60 o                         
  -4  -8   1        105.37        125.63         5.11 o                         
  -3  -8   1        128.02        132.12         4.98 o                         
  -2  -8   1         38.75         44.68         2.75 o                         
  -1  -8   1        121.59        128.68         4.91 o                         
   0  -8   1          5.30          5.25         1.38 o                         
   1  -8   1        159.93        164.05         4.55 o                         
   2  -8   1       1149.02       1169.93        17.51 o                         
   3  -8   1          0.19          0.51         2.17 o                         
   4  -8   1        145.04        159.62         7.23 o                         
   5  -8   1          6.11          7.15         3.77 o                         
  -8  -7   1        113.88        114.76         7.13 o                         
  -7  -7   1         78.67         80.59         5.39 o                         
  -6  -7   1         82.72         87.16         4.84 o                         
  -5  -7   1         27.97         28.72         2.56 o                         
  -4  -7   1         34.62         40.55         2.95 o                         
  -3  -7   1          1.83         -0.99         1.23 o                         
  -2  -7   1         29.88         32.42         2.21 o                         
  -1  -7   1          4.68          3.37         1.10 o                         
   0  -7   1        461.70        450.88         6.91 o                         
   1  -7   1         10.51         11.75         1.56 o                         
   2  -7   1         14.79         14.64         1.77 o                         
   3  -7   1          0.05          1.59         1.68 o                         
   4  -7   1        233.49        235.53         7.03 o                         
   5  -7   1         76.29         77.85         4.71 o                         
   6  -7   1         13.92         14.63         4.05 o                         
  -9  -6   1         47.51         45.75         9.09 o                         
  -8  -6   1          3.22          8.04         4.20 o                         
  -7  -6   1         21.78         30.36         3.55 o                         
  -6  -6   1        345.83        346.76         7.32 o                         
  -5  -6   1        380.09        384.15         7.60 o                         
  -4  -6   1         96.62        101.18         3.92 o                         
  -3  -6   1        102.75        109.62         4.50 o                         
  -2  -6   1        189.23        184.44         3.75 o                         
  -1  -6   1         88.91        100.88         2.81 o                         
   0  -6   1        577.22        583.97         7.48 o                         
   1  -6   1        211.00        213.88         4.35 o                         
   2  -6   1       1211.05       1199.67        14.61 o                         
   3  -6   1        157.00        153.59         5.13 o                         
   4  -6   1          3.04          6.11         1.89 o                         
   5  -6   1        172.35        180.96         7.55 o                         
   6  -6   1         24.58         25.37         3.73 o                         
   7  -6   1         10.94         11.05         8.34 o                         
  -9  -5   1         10.35         14.15         4.44 o                         
  -8  -5   1        286.88        293.15         8.58 o                         
  -7  -5   1          7.10          7.57         2.74 o                         
  -6  -5   1          3.96          7.23         1.89 o                         
  -5  -5   1         70.52         74.69         2.76 o                         
  -4  -5   1          0.04          0.41         0.93 o                         
  -3  -5   1         32.86         40.49         2.12 o                         
  -2  -5   1        351.37        330.04         5.38 o                         
  -1  -5   1        164.50        161.31         2.89 o                         
   0  -5   1        290.58        286.02         3.85 o                         
   1  -5   1        122.85        115.30         2.13 o                         
   2  -5   1          2.88          4.13         0.87 o                         
   3  -5   1         43.54         47.33         2.67 o                         
   4  -5   1         46.06         42.59         2.98 o                         
   5  -5   1          0.04          1.12         1.60 o                         
   6  -5   1         27.94         27.44         2.89 o                         
   7  -5   1          0.74         -3.08         3.08 o                         
  -9  -4   1          8.15         -2.26         5.77 o                         
  -8  -4   1         12.19         12.22         3.11 o                         
  -7  -4   1        183.86        190.08         6.19 o                         
  -6  -4   1          0.00          2.25         1.42 o                         
  -5  -4   1         52.19         56.41         2.04 o                         
  -4  -4   1        506.32        518.58         6.09 o                         
  -3  -4   1         23.89         24.26         1.35 o                         
  -2  -4   1        430.66        471.61         5.78 o                         
  -1  -4   1       5422.85       5706.18        45.88 o                         
   0  -4   1        123.75        102.36         1.89 o                         
   1  -4   1       1716.33       1718.75        15.53 o                         
   2  -4   1         20.97         22.63         1.15 o                         
   3  -4   1        102.39        103.25         2.77 o                         
   4  -4   1         77.76         79.37         2.81 o                         
   5  -4   1         26.16         29.36         2.06 o                         
   6  -4   1        129.62        119.92         4.92 o                         
   7  -4   1        155.71        158.57         6.97 o                         
   8  -4   1         10.65          6.89         9.41 o                         
  -9  -3   1         18.03         16.01         5.84 o                         
  -8  -3   1         74.06         79.24         4.69 o                         
  -7  -3   1         26.59         35.82         2.83 o                         
  -6  -3   1          2.98          3.98         1.32 o                         
  -5  -3   1         52.75         58.06         2.39 o                         
  -4  -3   1        184.22        174.63         2.71 o                         
  -3  -3   1       1036.03       1036.52         9.62 o                         
  -2  -3   1         68.89         59.09         1.49 o                         
  -1  -3   1         42.77         43.04         1.01 o                         
   0  -3   1        140.18        137.83         1.68 o                         
   1  -3   1       1133.92       1081.67         7.91 o                         
   2  -3   1        399.07        381.79         3.80 o                         
   3  -3   1         33.44         31.01         1.15 o                         
   4  -3   1          4.28          3.68         0.76 o                         
   5  -3   1         96.62         99.43         2.69 o                         
   6  -3   1         56.16         65.53         3.42 o                         
   7  -3   1         24.33         22.48         2.68 o                         
   8  -3   1         94.15         81.97         5.35 o                         
  -9  -2   1         79.95         89.49         6.25 o                         
  -8  -2   1         44.51         43.93         3.68 o                         
  -7  -2   1         11.01          6.90         1.79 o                         
  -6  -2   1        179.02        181.84         4.03 o                         
  -5  -2   1        300.78        299.26         4.95 o                         
  -4  -2   1         31.76         32.40         1.36 o                         
  -3  -2   1        832.59        839.36         6.90 o                         
  -2  -2   1          0.68          3.75         0.38 o                         
  -1  -2   1      20727.69      20025.46       267.92 o                         
   0  -2   1       3654.80       3747.82        24.73 o                         
   1  -2   1         71.99         75.20         1.03 o                         
   2  -2   1        265.29        265.26         2.85 o                         
   3  -2   1         30.89         26.81         0.99 o                         
   4  -2   1         81.01         88.66         2.23 o                         
   5  -2   1        340.26        349.94         6.97 o                         
   6  -2   1         33.02         31.06         2.44 o                         
   7  -2   1         98.68         97.84         4.37 o                         
   8  -2   1         66.44         63.90         5.05 o                         
   9  -2   1          0.53          6.34         6.98 o                         
  -9  -1   1         10.01         11.49         5.07 o                         
  -8  -1   1         13.21          9.22         2.57 o                         
  -7  -1   1         14.65         16.20         2.15 o                         
  -6  -1   1         27.27         26.66         1.90 o                         
  -5  -1   1         45.47         46.09         1.84 o                         
  -4  -1   1          0.01         -0.12         0.53 o                         
  -3  -1   1        829.02        772.67         6.66 o                         
  -2  -1   1        184.63        182.99         1.64 o                         
  -1  -1   1        135.52        139.50         1.35 o                         
   0  -1   1        944.73        933.22         6.17 o                         
   1  -1   1        273.16        302.83         2.26 o                         
   2  -1   1         94.46         96.23         1.34 o                         
   3  -1   1        371.02        371.15         4.81 o                         
   4  -1   1         15.64         19.18         1.67 o                         
   5  -1   1         63.76         60.63         2.99 o                         
   6  -1   1        591.94        610.28        10.53 o                         
   7  -1   1         20.11         21.81         2.53 o                         
   8  -1   1        116.24        118.27         5.28 o                         
   9  -1   1          6.12          1.50         5.45 o                         
  -9   0   1          2.64         -5.14         6.62 o                         
  -8   0   1         91.62         91.56         5.17 o                         
  -7   0   1        295.72        309.10         8.13 o                         
  -6   0   1          3.53          4.58         1.59 o                         
  -5   0   1          0.35         -0.75         0.87 o                         
  -4   0   1        962.88        937.48        11.67 o                         
  -3   0   1        951.85        970.81         9.40 o                         
  -2   0   1       3699.59       3627.29        29.61 o                         
  -1   0   1       2632.96       2636.50        16.84 o                         
   0   0   1        243.71        236.22         2.82 o                         
   1   0   1          9.01          9.51         0.28 o                         
   2   0   1       1423.70       1481.49        11.25 o                         
   3   0   1       1078.18       1188.50        12.61 o                         
   4   0   1        940.47        913.75        10.48 o                         
   5   0   1        110.73        122.26         2.64 o                         
   6   0   1         46.99         51.26         2.14 o                         
   7   0   1        106.49        103.45         4.90 o                         
   8   0   1        232.79        228.73         8.76 o                         
   9   0   1        115.51        105.00         8.99 o                         
  -9   1   1          0.11          5.08         6.02 o                         
  -8   1   1         14.41         16.36         3.28 o                         
  -7   1   1         48.24         51.80         3.30 o                         
  -6   1   1        466.22        440.63         7.46 o                         
  -5   1   1          1.97          3.66         1.18 o                         
  -4   1   1         20.70         20.60         1.76 o                         
  -3   1   1         57.31         50.70         1.61 o                         
  -2   1   1       1675.10       1659.52        15.11 o                         
  -1   1   1          5.34          5.26         0.24 o                         
   0   1   1        467.11        471.07         3.49 o                         
   1   1   1         24.30         18.55         0.49 o                         
   2   1   1        442.24        426.54         3.16 o                         
   3   1   1        203.08        206.39         2.39 o                         
   4   1   1         87.05         75.97         1.64 o                         
   5   1   1        403.49        375.60         5.45 o                         
   6   1   1        744.83        736.21        10.60 o                         
   7   1   1        159.29        167.68         4.72 o                         
   8   1   1          2.14          3.26         2.93 o                         
   9   1   1         52.16         54.32         7.90 o                         
  -9   2   1        131.24        112.79        16.71 o                         
  -8   2   1         35.02         40.10         4.66 o                         
  -7   2   1        100.01        102.81         4.40 o                         
  -6   2   1         30.36         31.89         2.30 o                         
  -5   2   1         10.38          8.05         1.55 o                         
  -4   2   1       3565.84       3469.56        40.87 o                         
  -3   2   1        437.81        406.30         4.73 o                         
  -2   2   1        267.57        259.34         2.78 o                         
  -1   2   1         90.75         91.33         1.12 o                         
   0   2   1       1270.13       1301.20         9.30 o                         
   1   2   1       1557.16       1567.73        10.74 o                         
   2   2   1        160.60        148.92         1.68 o                         
   3   2   1        264.07        294.24         3.20 o                         
   4   2   1       1372.84       1374.19        14.72 o                         
   5   2   1         73.58         70.90         2.35 o                         
   6   2   1          0.93         -0.50         1.30 o                         
   7   2   1        530.13        535.07         9.16 o                         
   8   2   1          0.10          4.67         2.40 o                         
   9   2   1         21.01         27.87         4.40 o                         
  -8   3   1          4.41         11.54         3.84 o                         
  -7   3   1         24.38         27.95         3.20 o                         
  -6   3   1        465.32        469.47         9.00 o                         
  -5   3   1          5.46          5.03         1.37 o                         
  -4   3   1         66.92         73.72         2.64 o                         
  -3   3   1        447.84        443.57         4.59 o                         
  -2   3   1        275.24        252.78         3.24 o                         
  -1   3   1         22.45         17.60         0.73 o                         
   0   3   1         52.68         47.16         1.00 o                         
   1   3   1         31.15         31.91         0.98 o                         
   2   3   1        155.61        159.48         2.33 o                         
   3   3   1        650.59        664.85         6.57 o                         
   4   3   1         54.87         47.45         1.43 o                         
   5   3   1        814.92        768.30        11.60 o                         
   6   3   1         92.35         96.93         3.41 o                         
   7   3   1          5.39          7.51         1.88 o                         
   8   3   1         56.68         59.31         3.70 o                         
   9   3   1         25.95         28.18         5.59 o                         
  -8   4   1         24.19         21.47         8.30 o                         
  -7   4   1         58.39         55.77         5.47 o                         
  -6   4   1        361.67        372.06         7.58 o                         
  -5   4   1        644.54        670.82        10.42 o                         
  -4   4   1        623.03        599.06         7.99 o                         
  -3   4   1        303.07        286.46         4.52 o                         
  -2   4   1        107.00        108.30         1.93 o                         
  -1   4   1        770.03        788.83         7.83 o                         
   0   4   1        183.33        178.99         2.60 o                         
   1   4   1         87.64         76.02         1.71 o                         
   2   4   1        350.51        332.39         4.37 o                         
   3   4   1         50.29         42.08         1.66 o                         
   4   4   1        277.25        279.89         4.57 o                         
   5   4   1        690.88        670.69         8.73 o                         
   6   4   1        318.22        326.25         7.34 o                         
   7   4   1        116.37        127.03         5.09 o                         
   8   4   1         45.15         48.29         3.94 o                         
   9   4   1         44.25         46.11         4.93 o                         
  -7   5   1          1.03          8.26         4.12 o                         
  -6   5   1         68.01         66.23         4.88 o                         
  -5   5   1        131.52        134.58         4.26 o                         
  -4   5   1          5.32          2.84         1.40 o                         
  -3   5   1        351.68        347.77         6.61 o                         
  -2   5   1        186.60        177.03         2.94 o                         
  -1   5   1        375.43        386.42         5.03 o                         
   0   5   1         28.54         29.53         1.45 o                         
   1   5   1          3.93          5.81         0.83 o                         
   2   5   1         48.79         53.32         2.15 o                         
   3   5   1       1075.73       1065.05        11.92 o                         
   4   5   1         50.16         56.79         2.27 o                         
   5   5   1        128.38        132.49         3.49 o                         
   6   5   1         95.07        101.49         4.74 o                         
   7   5   1         56.03         59.12         4.21 o                         
   8   5   1        230.29        226.35         7.40 o                         
   9   5   1         68.04         70.29         5.62 o                         
  -7   6   1        346.38        366.52        11.55 o                         
  -6   6   1          4.22          0.15         3.05 o                         
  -5   6   1        426.59        434.80         8.85 o                         
  -4   6   1          2.29         -0.08         1.67 o                         
  -3   6   1         60.56         64.72         3.22 o                         
  -2   6   1         96.75         96.89         2.66 o                         
  -1   6   1          1.17         -0.78         0.78 o                         
   0   6   1        186.18        198.37         3.45 o                         
   1   6   1       1014.60       1023.73        11.33 o                         
   2   6   1          1.44          0.99         0.84 o                         
   3   6   1          0.21          0.13         0.98 o                         
   4   6   1        434.16        420.15         8.10 o                         
   5   6   1        163.48        164.48         4.98 o                         
   6   6   1        244.06        235.71         6.30 o                         
   7   6   1         16.50         14.89         2.89 o                         
   8   6   1          6.06          4.72         3.06 o                         
   9   6   1          1.32          3.96         4.03 o                         
  -6   7   1         77.52         73.29         6.70 o                         
  -5   7   1         84.50         93.26         5.69 o                         
  -4   7   1        103.89        106.79         5.25 o                         
  -3   7   1          3.21          4.31         1.84 o                         
  -2   7   1         35.28         38.17         2.25 o                         
  -1   7   1        223.22        224.50         4.65 o                         
   0   7   1         43.96         45.40         2.06 o                         
   1   7   1         49.03         48.31         2.40 o                         
   2   7   1        368.81        361.26         6.26 o                         
   3   7   1        179.81        174.22         4.55 o                         
   4   7   1          0.02         -1.42         1.42 o                         
   5   7   1         29.17         29.88         2.52 o                         
   6   7   1        151.04        161.67         5.36 o                         
   7   7   1         12.26         11.79         3.29 o                         
   8   7   1         11.41          6.17         3.80 o                         
  -5   8   1          1.69         -4.67         4.67 o                         
  -4   8   1         48.43         56.21         4.35 o                         
  -3   8   1         10.62          8.68         3.22 o                         
  -2   8   1         15.67         19.61         2.55 o                         
  -1   8   1        304.75        305.08         5.68 o                         
   0   8   1         58.06         65.39         3.28 o                         
   1   8   1        193.16        205.25         5.59 o                         
   2   8   1        107.52        109.98         3.94 o                         
   3   8   1        101.68        102.43         4.48 o                         
   4   8   1        115.48        114.20         4.58 o                         
   5   8   1         11.71         10.21         2.06 o                         
   6   8   1         19.24         20.40         2.85 o                         
   7   8   1          5.91          9.26         2.88 o                         
   8   8   1          2.50         -1.75         3.94 o                         
  -5   9   1         13.25         16.39         4.76 o                         
  -4   9   1          2.04         -3.32         3.32 o                         
  -3   9   1          6.36          8.95         2.86 o                         
  -2   9   1          0.14         -1.96         1.96 o                         
  -1   9   1          2.03          1.06         1.60 o                         
   0   9   1        339.45        347.81         8.04 o                         
   1   9   1         11.06         12.15         1.94 o                         
   2   9   1        170.87        169.16         4.93 o                         
   3   9   1          4.10          5.48         1.82 o                         
   4   9   1         74.28         78.55         4.52 o                         
   5   9   1        135.35        135.59         5.82 o                         
   6   9   1          0.38         -2.47         2.47 o                         
   7   9   1          2.51         -2.05         3.33 o                         
  -3  10   1         98.66         98.57        13.33 o                         
  -2  10   1        114.78        121.38         6.86 o                         
  -1  10   1         31.59         28.25         3.18 o                         
   0  10   1         20.14         24.39         2.83 o                         
   1  10   1         78.21         96.08         4.72 o                         
   2  10   1         75.99         78.80         4.15 o                         
   3  10   1        236.24        229.58         6.36 o                         
   4  10   1         58.17         58.94         3.89 o                         
   5  10   1         13.60         11.58         2.83 o                         
   6  10   1          8.25          6.58         3.20 o                         
   7  10   1          0.00         -2.20         4.13 o                         
  -2  11   1         20.03         13.03         4.81 o                         
  -1  11   1          9.00          5.92         3.42 o                         
   0  11   1        170.09        172.74         6.73 o                         
   1  11   1         24.12         24.36         3.45 o                         
   2  11   1         18.35         17.70         2.95 o                         
   3  11   1         21.57         18.20         3.53 o                         
   4  11   1          0.07         -2.24         2.87 o                         
   5  11   1         23.30         14.21         3.49 o                         
   0  12   1         10.47          2.67         3.94 o                         
   1  12   1         49.71         43.54         4.48 o                         
   2  12   1          4.75          0.46         3.57 o                         
   3  12   1          6.35          2.53         3.72 o                         
  -3 -12   2         21.78         27.58         6.15 o                         
  -2 -12   2         61.53         57.12         5.08 o                         
  -1 -12   2         10.33         10.58         3.94 o                         
  -5 -11   2          0.10         -1.36         3.37 o                         
  -4 -11   2          0.39         -1.28         3.22 o                         
  -3 -11   2          0.21         -0.59         2.96 o                         
  -2 -11   2          0.06         -2.58         2.67 o                         
  -1 -11   2         24.68         25.96         3.36 o                         
   0 -11   2         15.10         13.22         3.05 o                         
   1 -11   2         24.48         25.76         3.99 o                         
   2 -11   2          0.30          3.17         3.83 o                         
  -6 -10   2         46.04         42.29         4.51 o                         
  -5 -10   2          8.59          7.05         3.00 o                         
  -4 -10   2         92.40         95.85         5.07 o                         
  -3 -10   2         61.48         61.66         4.63 o                         
  -2 -10   2         25.43         27.80         2.93 o                         
  -1 -10   2          2.52          5.05         2.30 o                         
   0 -10   2         27.98         28.67         2.95 o                         
   1 -10   2        674.51        683.85        12.68 o                         
   2 -10   2         52.47         49.05         5.06 o                         
   3 -10   2         29.08         35.85         5.90 o                         
  -7  -9   2         24.99         18.57         4.47 o                         
  -6  -9   2          6.92          3.59         2.63 o                         
  -5  -9   2          5.42          7.11         2.64 o                         
  -4  -9   2          0.07         -0.40         2.06 o                         
  -3  -9   2         43.87         49.71         3.59 o                         
  -2  -9   2          8.35          5.92         1.81 o                         
  -1  -9   2        188.64        191.95         5.30 o                         
   0  -9   2          0.00         -1.49         1.55 o                         
   1  -9   2          6.23          4.72         2.12 o                         
   2  -9   2          0.46          3.84         2.07 o                         
   3  -9   2         73.94         76.62         5.23 o                         
   4  -9   2         35.66         34.48         4.84 o                         
  -8  -8   2         17.47         13.57         5.65 o                         
  -7  -8   2         73.07         68.91         4.64 o                         
  -6  -8   2        193.71        192.92         7.26 o                         
  -5  -8   2        149.84        142.07         5.40 o                         
  -4  -8   2          4.80          2.67         1.84 o                         
  -3  -8   2         23.84         24.07         2.34 o                         
  -2  -8   2        182.32        184.09         5.33 o                         
  -1  -8   2        219.63        218.96         5.30 o                         
   0  -8   2        389.20        382.17         7.13 o                         
   1  -8   2        273.83        284.65         6.52 o                         
   2  -8   2         70.31         82.10         4.52 o                         
   3  -8   2          2.02          1.01         2.16 o                         
   4  -8   2        103.29        102.10         5.45 o                         
   5  -8   2         57.12         60.27         7.35 o                         
  -8  -7   2          0.55         -0.77         3.91 o                         
  -7  -7   2          0.20          0.94         2.77 o                         
  -6  -7   2         33.87         33.61         3.52 o                         
  -5  -7   2         16.17         18.63         2.46 o                         
  -4  -7   2        108.83        116.23         4.34 o                         
  -3  -7   2        108.78        116.56         4.10 o                         
  -2  -7   2        131.91        139.89         4.13 o                         
  -1  -7   2         70.44         77.15         3.05 o                         
   0  -7   2        125.79        130.55         3.57 o                         
   1  -7   2         52.19         55.58         2.77 o                         
   2  -7   2          3.69          2.14         1.40 o                         
   3  -7   2          4.58          3.98         1.93 o                         
   4  -7   2         12.26          8.81         2.48 o                         
   5  -7   2         18.39         15.96         2.96 o                         
   6  -7   2          2.16         -0.62         4.42 o                         
  -9  -6   2          0.18          1.21         4.79 o                         
  -8  -6   2         75.98         75.99         6.08 o                         
  -7  -6   2         36.92         41.60         4.21 o                         
  -6  -6   2          2.88          4.12         1.79 o                         
  -5  -6   2        174.67        175.72         5.21 o                         
  -4  -6   2          1.34          2.48         1.25 o                         
  -3  -6   2        122.37        133.79         3.68 o                         
  -2  -6   2       3329.69       3501.36        33.21 o                         
  -1  -6   2         97.81        117.57         3.33 o                         
   0  -6   2        633.50        639.98         8.15 o                         
   1  -6   2          0.07          0.53         0.76 o                         
   2  -6   2         92.55         92.14         2.69 o                         
   3  -6   2        107.86        108.29         4.29 o                         
   4  -6   2          9.39          9.04         2.33 o                         
   5  -6   2         34.28         38.88         3.37 o                         
   6  -6   2        157.81        161.38         8.58 o                         
   7  -6   2          3.10          3.00         5.98 o                         
  -9  -5   2         14.31         17.14         5.31 o                         
  -8  -5   2         13.31         12.06         3.56 o                         
  -7  -5   2          1.42          2.95         2.34 o                         
  -6  -5   2          3.04          1.45         1.60 o                         
  -5  -5   2         42.19         40.77         2.60 o                         
  -4  -5   2        677.44        673.58         8.53 o                         
  -3  -5   2          3.20          1.70         0.79 o                         
  -2  -5   2          2.84          3.17         0.73 o                         
  -1  -5   2        188.15        179.56         3.47 o                         
   0  -5   2        357.50        337.66         4.44 o                         
   1  -5   2        328.55        316.38         4.34 o                         
   2  -5   2        151.16        150.41         2.95 o                         
   3  -5   2         16.60         15.32         1.63 o                         
   4  -5   2         83.45         86.89         3.56 o                         
   5  -5   2        110.05        114.58         4.42 o                         
   6  -5   2          2.28          7.24         2.95 o                         
   7  -5   2        143.87        132.50         7.02 o                         
  -9  -4   2         61.38         58.49         5.69 o                         
  -8  -4   2         17.76         13.95         4.28 o                         
  -7  -4   2         52.62         55.03         3.32 o                         
  -6  -4   2        185.65        182.41         4.95 o                         
  -5  -4   2         37.42         37.09         1.82 o                         
  -4  -4   2        536.93        534.27         7.08 o                         
  -3  -4   2        383.43        356.60         5.05 o                         
  -2  -4   2       4368.37       4600.72        40.15 o                         
  -1  -4   2       1551.00       1651.02        14.71 o                         
   0  -4   2          7.43          9.11         0.72 o                         
   1  -4   2        371.92        386.13         5.01 o                         
   2  -4   2         39.60         46.81         1.57 o                         
   3  -4   2          7.14          5.09         0.94 o                         
   4  -4   2        288.45        292.18         6.05 o                         
   5  -4   2        109.83        112.75         3.91 o                         
   6  -4   2         65.42         68.56         3.86 o                         
   7  -4   2        107.24        110.01         5.06 o                         
   8  -4   2         20.32         22.39         5.23 o                         
  -9  -3   2          7.31          9.31         5.80 o                         
  -8  -3   2          0.00          0.82         2.54 o                         
  -7  -3   2         85.38         86.40         4.14 o                         
  -6  -3   2         23.23         26.78         2.00 o                         
  -5  -3   2         44.14         42.77         2.24 o                         
  -4  -3   2        257.34        237.46         3.26 o                         
  -3  -3   2        205.14        204.13         3.00 o                         
  -2  -3   2          7.69          8.98         0.78 o                         
  -1  -3   2        669.88        618.97         5.12 o                         
   0  -3   2          2.34          0.70         0.34 o                         
   1  -3   2         11.85         14.74         0.74 o                         
   2  -3   2        287.53        286.82         3.22 o                         
   3  -3   2          9.79         13.94         1.04 o                         
   4  -3   2        131.27        125.98         2.47 o                         
   5  -3   2        765.23        763.40         9.82 o                         
   6  -3   2        150.75        157.11         4.13 o                         
   7  -3   2         69.20         63.05         3.95 o                         
   8  -3   2          5.48          5.87         3.77 o                         
  -9  -2   2         13.38         12.99         6.15 o                         
  -8  -2   2        233.63        236.44         6.86 o                         
  -7  -2   2         16.17         19.97         2.45 o                         
  -6  -2   2          2.66          2.47         1.49 o                         
  -5  -2   2       1343.51       1338.67        17.07 o                         
  -4  -2   2         62.51         68.55         1.93 o                         
  -3  -2   2       1985.29       1961.37        15.36 o                         
  -2  -2   2        141.05        160.59         1.93 o                         
  -1  -2   2         59.14         51.80         0.96 o                         
   0  -2   2        232.69        233.90         2.21 o                         
   1  -2   2        471.20        508.33         4.33 o                         
   2  -2   2       1058.55       1150.84         8.83 o                         
   3  -2   2       1779.99       1769.95        15.73 o                         
   4  -2   2         16.67         21.25         1.07 o                         
   5  -2   2         36.38         41.95         2.07 o                         
   6  -2   2        264.40        265.73         6.24 o                         
   7  -2   2        122.06        127.33         6.05 o                         
   8  -2   2        182.87        185.32         7.57 o                         
  -9  -1   2          1.49         -0.87         5.08 o                         
  -8  -1   2         31.79         33.12         2.96 o                         
  -7  -1   2        539.17        536.19         8.97 o                         
  -6  -1   2         18.00         17.79         1.85 o                         
  -5  -1   2          3.84          1.35         0.88 o                         
  -4  -1   2        106.73        102.47         2.01 o                         
  -3  -1   2       1041.57       1014.65         8.91 o                         
  -2  -1   2        164.73        151.16         1.57 o                         
  -1  -1   2         50.28         52.27         0.76 o                         
   0  -1   2         10.80          7.52         0.32 o                         
   1  -1   2        819.18        818.81         5.85 o                         
   2  -1   2        331.84        343.67         3.13 o                         
   3  -1   2         78.21         66.97         1.30 o                         
   4  -1   2       1013.69        944.05        10.17 o                         
   5  -1   2        497.57        508.48         6.61 o                         
   6  -1   2        188.09        196.61         4.40 o                         
   7  -1   2          2.10          3.18         1.81 o                         
   8  -1   2         85.74         76.77         5.76 o                         
   9  -1   2          0.19         -5.82         5.82 o                         
  -9   0   2         73.06         71.45         6.55 o                         
  -8   0   2         47.55         42.15         5.96 o                         
  -7   0   2         81.73         83.12         4.50 o                         
  -6   0   2         71.84         79.08         3.10 o                         
  -5   0   2       2452.34       2377.23        23.14 o                         
  -4   0   2        902.56        853.09         8.65 o                         
  -3   0   2          0.72          0.98         0.38 o                         
  -2   0   2        304.25        305.10         2.77 o                         
  -1   0   2        577.04        599.09         4.22 o                         
   0   0   2       1387.31       1350.05         8.50 o                         
   1   0   2        819.68        806.97         5.84 o                         
   2   0   2         21.49         30.58         0.69 o                         
   3   0   2       1551.68       1575.02        12.60 o                         
   4   0   2        204.10        192.30         2.59 o                         
   5   0   2         86.99         70.12         2.07 o                         
   6   0   2        673.21        694.91         8.85 o                         
   7   0   2         64.67         61.02         2.69 o                         
   8   0   2          0.57          0.98         2.81 o                         
   9   0   2          4.94          4.70         5.25 o                         
  -9   1   2         12.10         15.44         9.58 o                         
  -8   1   2          0.10          0.97         4.65 o                         
  -7   1   2        306.40        310.02         7.47 o                         
  -6   1   2          0.09         -0.02         1.36 o                         
  -5   1   2         30.29         34.50         2.27 o                         
  -4   1   2        704.66        718.57         8.82 o                         
  -3   1   2          0.24          0.43         0.38 o                         
  -2   1   2         38.83         48.34         0.95 o                         
  -1   1   2        158.33        157.07         1.51 o                         
   0   1   2        206.03        205.99         1.86 o                         
   1   1   2        304.39        311.91         2.65 o                         
   2   1   2       1830.90       1848.17        12.48 o                         
   3   1   2         25.33         33.37         0.93 o                         
   4   1   2       1068.26       1005.69        10.94 o                         
   5   1   2         45.75         53.52         2.28 o                         
   6   1   2         42.41         42.57         2.14 o                         
   7   1   2        208.72        202.44         5.61 o                         
   8   1   2          0.54         -0.07         2.57 o                         
   9   1   2         12.37          8.54         5.83 o                         
  -8   2   2        139.36        134.77         7.28 o                         
  -7   2   2        185.62        180.80         5.38 o                         
  -6   2   2       1019.02       1039.11        14.95 o                         
  -5   2   2        115.00        110.64         3.46 o                         
  -4   2   2         89.77         78.54         1.85 o                         
  -3   2   2         46.23         46.75         1.34 o                         
  -2   2   2        784.17        824.71         7.05 o                         
  -1   2   2        702.35        744.53         5.60 o                         
   0   2   2       1358.65       1301.71         9.15 o                         
   1   2   2        158.33        150.37         1.70 o                         
   2   2   2        110.64         98.48         1.42 o                         
   3   2   2        640.10        634.82         5.76 o                         
   4   2   2        979.90        959.67         9.70 o                         
   5   2   2        918.53        851.66         9.95 o                         
   6   2   2         12.00         16.82         1.56 o                         
   7   2   2         23.40         32.53         2.87 o                         
   8   2   2         87.05         87.70         4.32 o                         
   9   2   2          2.57          7.67         5.88 o                         
  -8   3   2          0.30         -0.05         4.20 o                         
  -7   3   2         65.63         72.13         4.61 o                         
  -6   3   2        196.17        197.70         5.75 o                         
  -5   3   2        109.29        100.49         3.84 o                         
  -4   3   2        154.92        148.15         2.97 o                         
  -3   3   2        312.91        299.08         3.85 o                         
  -2   3   2       1061.73       1045.30         9.69 o                         
  -1   3   2         15.84         17.20         0.75 o                         
   0   3   2          2.38          5.11         0.46 o                         
   1   3   2        416.91        417.66         3.92 o                         
   2   3   2       1593.08       1568.55        14.81 o                         
   3   3   2        190.11        195.54         2.74 o                         
   4   3   2        106.29         96.95         2.04 o                         
   5   3   2        265.92        261.76         4.30 o                         
   6   3   2         15.51         13.48         1.75 o                         
   7   3   2        271.80        249.00         6.15 o                         
   8   3   2        202.02        212.05         6.36 o                         
   9   3   2         57.42         55.95         6.10 o                         
  -8   4   2        400.62        399.01        12.39 o                         
  -7   4   2         32.32         27.17         4.13 o                         
  -6   4   2        246.19        243.22         5.43 o                         
  -5   4   2          1.51         -1.45         1.45 o                         
  -4   4   2         78.36         80.71         2.56 o                         
  -3   4   2        182.00        196.35         3.99 o                         
  -2   4   2        184.34        170.53         2.64 o                         
  -1   4   2         22.14         40.12         1.48 o                         
   0   4   2       1796.91       1824.02        16.42 o                         
   1   4   2          0.42         -0.44         0.45 o                         
   2   4   2         30.97         33.28         1.48 o                         
   3   4   2       1036.84       1007.28         9.89 o                         
   4   4   2         16.32         18.51         1.23 o                         
   5   4   2        165.17        158.78         4.20 o                         
   6   4   2         35.82         36.58         2.49 o                         
   7   4   2         35.25         38.98         3.09 o                         
   8   4   2          0.05          6.49         2.65 o                         
   9   4   2        120.52        125.97         7.76 o                         
  -7   5   2        160.71        154.39         7.57 o                         
  -6   5   2         20.95         22.13         3.27 o                         
  -5   5   2        100.69        105.89         4.00 o                         
  -4   5   2         59.20         61.97         3.02 o                         
  -3   5   2          0.88          0.60         1.00 o                         
  -2   5   2        253.82        254.64         3.92 o                         
  -1   5   2        239.68        231.89         3.52 o                         
   0   5   2          6.00          4.33         0.72 o                         
   1   5   2       1028.11        987.60        10.76 o                         
   2   5   2        109.23        112.33         2.68 o                         
   3   5   2         23.85         27.30         1.62 o                         
   4   5   2        151.54        152.86         3.19 o                         
   5   5   2        169.67        171.81         3.76 o                         
   6   5   2         56.55         57.27         3.52 o                         
   7   5   2         15.45         14.05         2.55 o                         
   8   5   2         57.40         62.31         4.87 o                         
   9   5   2         92.26         92.32         6.47 o                         
  -7   6   2         33.49         39.40         4.84 o                         
  -6   6   2          0.00          6.94         3.23 o                         
  -5   6   2         96.43        105.71         5.40 o                         
  -4   6   2         93.29        102.25         4.49 o                         
  -3   6   2         35.75         38.59         2.51 o                         
  -2   6   2        375.18        371.15         5.91 o                         
  -1   6   2        270.14        265.13         4.72 o                         
   0   6   2        269.88        279.57         4.70 o                         
   1   6   2        265.73        254.62         4.41 o                         
   2   6   2        593.65        600.89         7.69 o                         
   3   6   2         32.17         30.25         1.82 o                         
   4   6   2         25.04         25.49         1.95 o                         
   5   6   2        130.68        129.45         4.19 o                         
   6   6   2         34.45         32.62         2.96 o                         
   7   6   2         23.58         23.35         4.00 o                         
   8   6   2         40.73         36.04         4.26 o                         
   9   6   2        201.72        218.54         8.84 o                         
  -6   7   2         51.44         53.09         5.83 o                         
  -5   7   2         47.07         55.55         4.65 o                         
  -4   7   2          2.23         -0.44         2.98 o                         
  -3   7   2          0.42         -0.12         1.50 o                         
  -2   7   2         16.41         19.48         1.61 o                         
  -1   7   2        764.12        772.66         9.90 o                         
   0   7   2        144.41        145.57         3.67 o                         
   1   7   2        243.19        248.41         5.12 o                         
   2   7   2         19.17         20.12         1.80 o                         
   3   7   2         95.37         99.08         3.16 o                         
   4   7   2        289.49        293.96         6.20 o                         
   5   7   2         47.34         51.94         3.23 o                         
   6   7   2         12.56         16.31         2.65 o                         
   7   7   2         61.74         67.99         5.05 o                         
   8   7   2          0.01          3.19         3.40 o                         
  -5   8   2          0.01          2.16         3.34 o                         
  -4   8   2         74.53         80.69         6.26 o                         
  -3   8   2        316.55        321.61         9.83 o                         
  -2   8   2          9.82          9.20         1.59 o                         
  -1   8   2         37.90         42.74         2.74 o                         
   0   8   2        259.86        276.90         6.11 o                         
   1   8   2         32.78         37.28         2.63 o                         
   2   8   2        367.00        380.35         6.86 o                         
   3   8   2        201.04        205.24         5.08 o                         
   4   8   2         95.09         94.52         4.36 o                         
   5   8   2          3.23          2.33         1.83 o                         
   6   8   2         29.81         29.58         3.46 o                         
   7   8   2          9.37          0.17         3.16 o                         
   8   8   2        180.18        198.92         9.48 o                         
  -5   9   2         41.23         35.76         5.30 o                         
  -4   9   2          0.78         -0.61         3.32 o                         
  -3   9   2         37.66         41.94         4.59 o                         
  -2   9   2         84.64         89.18         4.61 o                         
  -1   9   2        209.84        214.93         5.65 o                         
   0   9   2         43.51         48.79         3.10 o                         
   1   9   2         46.90         53.29         3.92 o                         
   2   9   2         58.88         61.73         3.52 o                         
   3   9   2         19.36         15.72         2.31 o                         
   4   9   2          0.09         -1.78         1.78 o                         
   5   9   2         52.58         56.69         3.66 o                         
   6   9   2        113.43        120.00         5.62 o                         
   7   9   2          0.65          5.20         3.58 o                         
  -3  10   2         30.69         39.09         4.82 o                         
  -2  10   2         35.45         27.51         4.54 o                         
  -1  10   2         64.78         68.46         4.26 o                         
   0  10   2         75.60         83.75         4.48 o                         
   1  10   2         34.91         36.38         3.32 o                         
   2  10   2          3.00         -1.17         1.91 o                         
   3  10   2          9.72         10.00         2.47 o                         
   4  10   2          3.93          0.68         2.32 o                         
   5  10   2          0.41          0.08         2.55 o                         
   6  10   2        264.04        255.86         8.86 o                         
  -2  11   2         34.32         34.54         5.57 o                         
  -1  11   2         20.79         19.24         6.12 o                         
   0  11   2          3.16          5.10         2.74 o                         
   1  11   2         88.73         90.01         5.03 o                         
   2  11   2          0.75         -1.82         2.54 o                         
   3  11   2         21.65         16.62         3.63 o                         
   4  11   2         68.33         76.09         5.16 o                         
   5  11   2          0.12         -3.18         3.18 o                         
   1  12   2          6.94         10.19         3.66 o                         
   2  12   2          0.02         -3.59         3.59 o                         
   3  12   2          6.84         -0.10         3.61 o                         
  -2 -12   3          6.95          9.93         4.17 o                         
  -1 -12   3          0.01         -3.50         3.50 o                         
  -5 -11   3          2.78          3.73         3.53 o                         
  -4 -11   3         18.08         18.26         4.43 o                         
  -3 -11   3         21.66         15.88         3.46 o                         
  -2 -11   3         39.36         38.69         5.04 o                         
  -1 -11   3          0.09         -1.10         3.28 o                         
   0 -11   3          6.36         17.12         3.73 o                         
   1 -11   3          0.26         -2.96         3.28 o                         
   2 -11   3         15.14         14.68         5.20 o                         
  -6 -10   3         92.86         85.00         6.13 o                         
  -5 -10   3          1.66          1.24         3.84 o                         
  -4 -10   3          0.16         -0.43         2.50 o                         
  -3 -10   3        221.17        236.96         7.87 o                         
  -2 -10   3         20.36         19.94         2.81 o                         
  -1 -10   3        262.19        267.89         6.96 o                         
   0 -10   3         22.07         28.10         3.00 o                         
   1 -10   3         12.98         14.31         2.76 o                         
   2 -10   3          0.01          0.62         3.46 o                         
   3 -10   3         32.80         21.70         6.49 o                         
  -7  -9   3          9.40          8.62         3.94 o                         
  -6  -9   3         13.71         11.43         3.04 o                         
  -5  -9   3        113.33        109.56         5.63 o                         
  -4  -9   3          5.99          5.16         2.36 o                         
  -3  -9   3         49.14         56.36         3.52 o                         
  -2  -9   3         18.13         17.14         2.22 o                         
  -1  -9   3         64.14         75.83         3.79 o                         
   0  -9   3         81.02         86.57         3.81 o                         
   1  -9   3         13.10         10.38         2.41 o                         
   2  -9   3          2.16          1.35         2.30 o                         
   3  -9   3         21.14         16.31         3.26 o                         
   4  -9   3         12.16         13.57         4.20 o                         
  -8  -8   3         36.22         30.25         7.05 o                         
  -7  -8   3         26.04         33.64         6.18 o                         
  -6  -8   3         36.93         35.58         3.46 o                         
  -5  -8   3          3.82          7.06         2.21 o                         
  -4  -8   3         11.24          9.31         2.11 o                         
  -3  -8   3       1665.91       1704.23        21.10 o                         
  -2  -8   3        331.44        331.52         7.56 o                         
  -1  -8   3        111.80        122.59         4.13 o                         
   0  -8   3          0.07          0.10         1.42 o                         
   1  -8   3         28.19         29.00         2.76 o                         
   2  -8   3         55.66         65.13         4.13 o                         
   3  -8   3         47.85         42.36         5.15 o                         
   4  -8   3          0.04         -0.29         3.13 o                         
   5  -8   3         87.35         90.10         6.49 o                         
  -8  -7   3          3.96          6.04         4.14 o                         
  -7  -7   3          0.03         -2.76         2.76 o                         
  -6  -7   3          0.27         -2.18         2.18 o                         
  -5  -7   3        259.17        259.56         6.49 o                         
  -4  -7   3          0.46          0.45         1.76 o                         
  -3  -7   3          0.01         -0.19         1.28 o                         
  -2  -7   3        175.15        181.08         4.29 o                         
  -1  -7   3         35.71         42.32         2.61 o                         
   0  -7   3        107.83        108.85         3.38 o                         
   1  -7   3        178.25        174.97         4.16 o                         
   2  -7   3         31.53         31.64         2.26 o                         
   3  -7   3         52.15         58.46         3.71 o                         
   4  -7   3        145.23        146.29         5.69 o                         
   5  -7   3         13.64         25.51         4.09 o                         
   6  -7   3        106.57        100.49         8.78 o                         
  -8  -6   3          2.54          0.26         4.12 o                         
  -7  -6   3         60.00         58.70         4.25 o                         
  -6  -6   3         60.52         62.18         3.50 o                         
  -5  -6   3        200.88        203.31         5.08 o                         
  -4  -6   3        527.28        527.43         9.01 o                         
  -3  -6   3        815.59        890.14        11.56 o                         
  -2  -6   3        466.33        489.82         8.22 o                         
  -1  -6   3         12.85         14.44         1.52 o                         
   0  -6   3        248.97        260.33         4.67 o                         
   1  -6   3        159.62        169.42         3.75 o                         
   2  -6   3        168.00        166.19         4.21 o                         
   3  -6   3        100.43        106.46         4.87 o                         
   4  -6   3        115.11        123.47         5.51 o                         
   5  -6   3         45.63         55.50         4.53 o                         
   6  -6   3         93.71         94.20         8.67 o                         
   7  -6   3         75.52         71.13         6.92 o                         
  -9  -5   3          2.97         10.10         4.88 o                         
  -8  -5   3        127.29        130.87         7.11 o                         
  -7  -5   3          0.32         -1.63         2.62 o                         
  -6  -5   3         43.88         42.67         3.13 o                         
  -5  -5   3         59.69         63.24         2.72 o                         
  -4  -5   3        177.14        175.06         3.94 o                         
  -3  -5   3         23.98         25.78         1.55 o                         
  -2  -5   3        248.92        241.08         4.18 o                         
  -1  -5   3         57.46         57.58         2.41 o                         
   0  -5   3        134.17        136.07         2.69 o                         
   1  -5   3        112.15        112.12         3.02 o                         
   2  -5   3          1.56          2.28         0.81 o                         
   3  -5   3        230.44        224.87         4.27 o                         
   4  -5   3        562.03        569.71        10.88 o                         
   5  -5   3        288.62        290.37         7.95 o                         
   6  -5   3         14.32         11.98         3.12 o                         
   7  -5   3         10.03         -0.11         4.57 o                         
  -9  -4   3        106.80        105.44         7.39 o                         
  -8  -4   3          9.35         10.79         3.18 o                         
  -7  -4   3          0.14          0.04         1.94 o                         
  -6  -4   3       1104.54       1109.70        16.18 o                         
  -5  -4   3         62.08         58.96         2.21 o                         
  -4  -4   3        617.32        613.72         7.57 o                         
  -3  -4   3          1.72          2.31         0.80 o                         
  -2  -4   3        151.53        152.63         2.91 o                         
  -1  -4   3        274.46        285.19         4.18 o                         
   0  -4   3          1.55          3.21         0.60 o                         
   1  -4   3        306.69        346.82         4.37 o                         
   2  -4   3       1631.73       1669.37        14.86 o                         
   3  -4   3          0.54          0.55         0.74 o                         
   4  -4   3         32.90         37.86         2.00 o                         
   5  -4   3        382.95        370.50         7.30 o                         
   6  -4   3          7.44         10.88         2.20 o                         
   7  -4   3        123.33        124.36         5.38 o                         
   8  -4   3         24.40         15.13         5.55 o                         
  -9  -3   3          5.39          7.31         5.17 o                         
  -8  -3   3        363.59        378.20         9.11 o                         
  -7  -3   3         52.31         54.61         3.21 o                         
  -6  -3   3          1.14          2.49         1.75 o                         
  -5  -3   3        169.25        160.27         3.39 o                         
  -4  -3   3        276.05        264.76         3.92 o                         
  -3  -3   3        166.85        147.82         2.33 o                         
  -2  -3   3         26.02         25.08         1.19 o                         
  -1  -3   3          9.08         11.08         0.74 o                         
   0  -3   3        487.41        492.21         4.75 o                         
   1  -3   3        318.87        338.53         3.70 o                         
   2  -3   3         11.39          9.40         0.72 o                         
   3  -3   3       1308.80       1281.88        13.72 o                         
   4  -3   3        148.86        153.44         3.31 o                         
   5  -3   3        103.65        106.33         3.06 o                         
   6  -3   3         11.64         13.61         1.92 o                         
   7  -3   3         67.86         68.42         4.26 o                         
   8  -3   3         11.16         11.45         3.88 o                         
  -9  -2   3         26.40         22.14         7.21 o                         
  -8  -2   3         80.48         76.30         4.76 o                         
  -7  -2   3        277.35        280.75         5.76 o                         
  -6  -2   3        933.38        935.25        12.30 o                         
  -5  -2   3        710.33        708.58         8.75 o                         
  -4  -2   3         48.56         48.47         1.85 o                         
  -3  -2   3        385.50        393.57         4.16 o                         
  -2  -2   3          8.08          9.50         0.62 o                         
  -1  -2   3         70.92         86.65         1.32 o                         
   0  -2   3        645.81        634.49         4.82 o                         
   1  -2   3        124.14        105.50         1.42 o                         
   2  -2   3       1031.07       1047.70         8.62 o                         
   3  -2   3        341.85        336.63         4.32 o                         
   4  -2   3        406.45        363.93         4.95 o                         
   5  -2   3        406.58        424.83         5.53 o                         
   6  -2   3        161.12        161.49         3.69 o                         
   7  -2   3         56.12         52.24         3.28 o                         
   8  -2   3          0.02          2.24         3.12 o                         
  -9  -1   3          5.76          3.35         6.37 o                         
  -8  -1   3        130.88        123.10         5.73 o                         
  -7  -1   3          6.98         11.38         2.34 o                         
  -6  -1   3          0.07         -0.89         1.13 o                         
  -5  -1   3        516.74        517.96         6.79 o                         
  -4  -1   3        136.09        142.88         2.55 o                         
  -3  -1   3        291.21        307.98         3.00 o                         
  -2  -1   3         94.90         85.54         1.24 o                         
  -1  -1   3        262.28        257.35         2.25 o                         
   0  -1   3        319.99        345.20         2.90 o                         
   1  -1   3       2242.57       2296.08        15.43 o                         
   2  -1   3        347.35        387.21         3.55 o                         
   3  -1   3        775.91        738.10         7.12 o                         
   4  -1   3         37.93         38.31         1.29 o                         
   5  -1   3         67.12         63.37         1.88 o                         
   6  -1   3        387.42        361.73         5.96 o                         
   7  -1   3         41.86         48.21         2.66 o                         
   8  -1   3          0.12         -3.62         3.62 o                         
   9  -1   3        121.59        109.59         8.90 o                         
  -9   0   3        192.14        188.00         9.75 o                         
  -8   0   3         23.31         26.95         4.79 o                         
  -7   0   3        827.10        840.73        15.94 o                         
  -6   0   3          0.17          3.32         1.26 o                         
  -5   0   3          0.08         -0.70         0.71 o                         
  -4   0   3          0.76          1.27         0.57 o                         
  -3   0   3        222.27        245.39         3.02 o                         
  -2   0   3        541.32        600.99         4.67 o                         
  -1   0   3       3040.06       2957.23        19.32 o                         
   0   0   3          4.37          5.37         0.35 o                         
   1   0   3        151.13        143.33         1.54 o                         
   2   0   3       1268.57       1291.01         9.40 o                         
   3   0   3        688.84        707.61         6.83 o                         
   4   0   3       1329.21       1248.43        13.08 o                         
   5   0   3         42.44         36.45         1.59 o                         
   6   0   3          1.64          0.86         1.16 o                         
   7   0   3         82.04         76.24         4.15 o                         
   8   0   3          0.97         -0.15         2.43 o                         
   9   0   3         27.69         28.79         9.02 o                         
  -9   1   3          2.28         -1.76         8.34 o                         
  -8   1   3         77.23         81.99         6.25 o                         
  -7   1   3        137.46        143.70         5.71 o                         
  -6   1   3        224.78        223.33         4.93 o                         
  -5   1   3          3.12          1.92         0.91 o                         
  -4   1   3        167.44        155.25         2.75 o                         
  -3   1   3       1316.91       1271.17        10.87 o                         
  -2   1   3          8.97          9.86         0.49 o                         
  -1   1   3          5.20         11.05         0.51 o                         
   0   1   3       1428.48       1426.23        10.09 o                         
   1   1   3       1489.45       1476.27        10.57 o                         
   2   1   3        224.74        228.40         2.27 o                         
   3   1   3        116.79        108.12         1.72 o                         
   4   1   3        473.57        467.61         6.13 o                         
   5   1   3         10.18         14.09         1.26 o                         
   6   1   3        125.16        113.04         3.20 o                         
   7   1   3        286.48        269.98         8.08 o                         
   8   1   3        213.26        207.81         7.43 o                         
   9   1   3         34.08         40.81         6.12 o                         
  -8   2   3        102.39         90.48         6.26 o                         
  -7   2   3         66.91         66.34         3.95 o                         
  -6   2   3          4.36          0.99         1.49 o                         
  -5   2   3         21.24         24.14         2.02 o                         
  -4   2   3         96.92        100.17         2.34 o                         
  -3   2   3        529.49        505.89         5.45 o                         
  -2   2   3        126.48         84.40         1.35 o                         
  -1   2   3       2023.58       2064.29        14.47 o                         
   0   2   3          8.20          7.30         0.55 o                         
   1   2   3        470.33        492.63         4.32 o                         
   2   2   3       1318.86       1275.01        10.68 o                         
   3   2   3         77.73         69.91         1.50 o                         
   4   2   3          3.40          4.13         0.69 o                         
   5   2   3         10.74          9.34         1.24 o                         
   6   2   3         52.84         52.65         3.10 o                         
   7   2   3          1.60          2.97         1.71 o                         
   8   2   3        354.09        352.68         8.10 o                         
   9   2   3         45.05         34.47         6.40 o                         
  -8   3   3        199.14        193.57        10.91 o                         
  -7   3   3          4.76         10.80         2.84 o                         
  -6   3   3         19.70         18.22         2.47 o                         
  -5   3   3        100.08        101.45         3.31 o                         
  -4   3   3         21.06         26.86         1.58 o                         
  -3   3   3        206.89        196.74         3.30 o                         
  -2   3   3        672.27        648.15         7.07 o                         
  -1   3   3        104.59        119.02         1.97 o                         
   0   3   3       1761.53       1675.25        13.11 o                         
   1   3   3         38.53         42.54         1.29 o                         
   2   3   3        153.44        161.92         2.59 o                         
   3   3   3        516.85        522.02         5.71 o                         
   4   3   3         55.61         56.74         1.84 o                         
   5   3   3         47.48         50.24         2.16 o                         
   6   3   3        176.65        172.37         4.29 o                         
   7   3   3          7.55          7.65         1.98 o                         
   8   3   3        133.61        137.03         5.24 o                         
   9   3   3          7.08         -0.43         4.31 o                         
  -8   4   3          6.23         11.69         4.89 o                         
  -7   4   3          0.68          4.06         3.69 o                         
  -6   4   3         81.45         82.72         3.88 o                         
  -5   4   3        177.92        188.34         4.83 o                         
  -4   4   3        343.82        345.85         6.37 o                         
  -3   4   3        196.28        204.36         4.51 o                         
  -2   4   3        507.42        489.11         6.35 o                         
  -1   4   3        409.42        416.22         4.91 o                         
   0   4   3        314.26        303.15         4.09 o                         
   1   4   3       1695.01       1720.79        16.09 o                         
   2   4   3        111.31        132.04         2.68 o                         
   3   4   3          0.52          1.58         0.66 o                         
   4   4   3        294.45        276.36         4.85 o                         
   5   4   3         67.88         66.82         2.10 o                         
   6   4   3         69.63         73.90         3.09 o                         
   7   4   3        294.79        283.15         8.88 o                         
   8   4   3        226.45        232.73         8.82 o                         
   9   4   3        147.40        147.26         8.69 o                         
  -7   5   3         62.50         73.59         4.91 o                         
  -6   5   3        146.86        163.82         5.84 o                         
  -5   5   3          1.15          4.39         1.79 o                         
  -4   5   3          5.40          5.40         1.58 o                         
  -3   5   3        102.30        111.95         3.89 o                         
  -2   5   3       1011.56        972.77        10.98 o                         
  -1   5   3        463.70        450.20         5.96 o                         
   0   5   3        237.91        237.71         3.88 o                         
   1   5   3         82.00         81.05         2.25 o                         
   2   5   3         44.85         50.02         2.16 o                         
   3   5   3        312.59        328.59         5.23 o                         
   4   5   3        181.80        185.06         3.48 o                         
   5   5   3        205.73        183.82         4.30 o                         
   6   5   3         75.54         76.20         3.45 o                         
   7   5   3          0.43         -0.18         2.39 o                         
   8   5   3         18.66         17.07         3.38 o                         
   9   5   3         36.97         32.12         5.06 o                         
  -7   6   3         37.99         38.61         4.96 o                         
  -6   6   3         28.40         18.38         3.96 o                         
  -5   6   3          5.16          4.62         2.40 o                         
  -4   6   3        432.62        452.07         9.77 o                         
  -3   6   3          0.42         -1.32         1.32 o                         
  -2   6   3         78.67         81.17         2.79 o                         
  -1   6   3        547.39        540.12         7.05 o                         
   0   6   3          8.86         10.64         1.25 o                         
   1   6   3        239.30        251.94         4.52 o                         
   2   6   3        357.08        370.25         5.84 o                         
   3   6   3        307.96        301.52         5.09 o                         
   4   6   3          0.12         -1.00         1.00 o                         
   5   6   3        265.85        274.85         5.30 o                         
   6   6   3         21.80         20.70         2.16 o                         
   7   6   3        417.53        423.16        10.41 o                         
   8   6   3          0.44          4.69         4.06 o                         
   9   6   3          3.44          6.87         4.92 o                         
  -6   7   3         35.36         38.87         6.76 o                         
  -5   7   3          3.47          1.56         2.72 o                         
  -4   7   3         27.19         29.39         3.28 o                         
  -3   7   3        259.38        261.77         6.37 o                         
  -2   7   3        151.50        151.72         4.23 o                         
  -1   7   3         33.91         34.02         2.33 o                         
   0   7   3        136.35        139.26         3.58 o                         
   1   7   3         65.23         69.00         2.85 o                         
   2   7   3         85.96         82.88         3.15 o                         
   3   7   3         94.15         95.71         3.34 o                         
   4   7   3         16.46         15.11         2.02 o                         
   5   7   3        270.71        266.44         5.83 o                         
   6   7   3          1.38          3.33         1.88 o                         
   7   7   3         66.99         58.02         5.55 o                         
   8   7   3         57.77         69.24         5.54 o                         
  -5   8   3         74.73         69.98         5.30 o                         
  -4   8   3         20.99         16.96         3.71 o                         
  -3   8   3         74.77         77.91         5.04 o                         
  -2   8   3        243.17        254.75         7.03 o                         
  -1   8   3         36.30         40.41         3.14 o                         
   0   8   3         58.65         62.11         3.68 o                         
   1   8   3         64.26         68.26         3.45 o                         
   2   8   3          0.02         -0.10         1.34 o                         
   3   8   3          1.56          2.40         1.39 o                         
   4   8   3         75.51         74.67         3.70 o                         
   5   8   3        519.92        519.75         8.67 o                         
   6   8   3        481.17        498.04         9.47 o                         
   7   8   3         11.68         10.65         3.87 o                         
   8   8   3          8.05         16.76         4.65 o                         
  -4   9   3         22.94         27.02         4.58 o                         
  -3   9   3         46.97         48.35         5.27 o                         
  -2   9   3         27.95         31.79         3.15 o                         
  -1   9   3          3.08          5.16         2.00 o                         
   0   9   3        165.21        172.32         5.18 o                         
   1   9   3         30.07         30.85         2.51 o                         
   2   9   3          1.49          1.52         1.62 o                         
   3   9   3        174.75        180.34         5.51 o                         
   4   9   3          9.57          9.09         2.27 o                         
   5   9   3         36.87         33.50         3.16 o                         
   6   9   3          5.24          6.99         2.77 o                         
   7   9   3         39.69         33.44         4.26 o                         
  -3  10   3          5.14          5.70         3.93 o                         
  -2  10   3        115.29        120.25         8.78 o                         
  -1  10   3         83.75         81.66         4.42 o                         
   0  10   3         55.66         56.27         3.72 o                         
   1  10   3          4.16          3.42         2.14 o                         
   2  10   3         64.88         57.66         3.62 o                         
   3  10   3          6.98          4.76         2.22 o                         
   4  10   3        354.05        371.78         8.37 o                         
   5  10   3         15.04         11.83         2.87 o                         
   6  10   3        118.22        107.71         7.39 o                         
  -2  11   3         26.11         24.94         6.03 o                         
  -1  11   3         12.35         13.88         4.23 o                         
   0  11   3          0.28         -2.20         3.02 o                         
   1  11   3          7.30         11.84         3.57 o                         
   2  11   3         11.25         14.33         3.41 o                         
   3  11   3          9.85         10.07         2.97 o                         
   4  11   3         16.50         14.25         4.57 o                         
   5  11   3         33.42         33.36         4.17 o                         
   1  12   3         12.50         11.13         4.93 o                         
   2  12   3        264.16        257.27         8.34 o                         
   3  12   3        141.48        124.74         8.19 o                         
  -5 -11   4          2.36          4.53         3.94 o                         
  -4 -11   4          7.47          6.70         3.69 o                         
  -3 -11   4          7.00         10.96         3.55 o                         
  -2 -11   4         14.11         11.68         3.51 o                         
  -1 -11   4         47.79         47.48         4.51 o                         
   0 -11   4         37.30         38.19         4.36 o                         
   1 -11   4          5.41         -0.59         3.65 o                         
  -6 -10   4          8.14          7.76         4.01 o                         
  -5 -10   4          1.90          3.96         3.11 o                         
  -4 -10   4        588.21        569.04        11.84 o                         
  -3 -10   4        290.08        274.68         7.62 o                         
  -2 -10   4          3.02          8.18         3.06 o                         
  -1 -10   4          2.97          6.04         2.38 o                         
   0 -10   4          0.51          0.04         2.36 o                         
   1 -10   4          7.18          5.76         2.90 o                         
   2 -10   4         37.64         31.86         4.79 o                         
   3 -10   4          7.86          2.80         4.76 o                         
  -7  -9   4          3.14         -3.85         3.85 o                         
  -6  -9   4         51.61         43.30         4.56 o                         
  -5  -9   4          0.06         -0.73         2.55 o                         
  -4  -9   4          0.12         -2.24         2.24 o                         
  -3  -9   4         83.57         94.33         4.75 o                         
  -2  -9   4          1.85          6.43         2.01 o                         
  -1  -9   4          5.93          6.98         2.55 o                         
   0  -9   4         96.34        106.28         4.34 o                         
   1  -9   4         25.66         21.88         3.01 o                         
   2  -9   4         32.71         26.98         3.70 o                         
   3  -9   4        116.49        125.74         8.52 o                         
   4  -9   4         58.29         64.38         6.04 o                         
  -8  -8   4         10.38         22.12         5.34 o                         
  -7  -8   4         68.82         59.13         5.48 o                         
  -6  -8   4         25.47         26.16         3.76 o                         
  -5  -8   4        308.45        306.09         7.59 o                         
  -4  -8   4         98.69        101.25         5.94 o                         
  -3  -8   4         97.81         95.59         4.65 o                         
  -2  -8   4          0.98          0.76         1.42 o                         
  -1  -8   4         82.90         98.40         4.46 o                         
   0  -8   4        147.24        149.77         4.90 o                         
   1  -8   4        285.98        289.42         6.43 o                         
   2  -8   4          6.46          5.59         3.68 o                         
   3  -8   4         61.29         64.95         5.47 o                         
   4  -8   4         37.59         40.73         6.12 o                         
   5  -8   4         37.56         28.56         5.44 o                         
  -8  -7   4         20.91          7.05         5.79 o                         
  -7  -7   4          9.51          4.85         3.53 o                         
  -6  -7   4         14.28         13.13         2.43 o                         
  -5  -7   4         89.09         84.58         3.88 o                         
  -4  -7   4         59.57         55.46         3.38 o                         
  -3  -7   4         25.37         25.91         2.43 o                         
  -2  -7   4         30.59         36.96         2.62 o                         
  -1  -7   4        166.56        171.90         4.56 o                         
   0  -7   4         30.20         30.13         2.50 o                         
   1  -7   4          0.00         -1.29         1.29 o                         
   2  -7   4        280.80        284.98         6.09 o                         
   3  -7   4        218.39        220.64         6.13 o                         
   4  -7   4        261.86        271.84         9.21 o                         
   5  -7   4          0.02         -0.21         3.62 o                         
   6  -7   4         14.15         20.95         5.16 o                         
  -8  -6   4          4.86          8.00         4.30 o                         
  -7  -6   4        558.30        566.75        12.54 o                         
  -6  -6   4        205.85        208.42         6.01 o                         
  -5  -6   4         90.52         95.07         3.94 o                         
  -4  -6   4          1.61          0.47         1.22 o                         
  -3  -6   4         71.65         72.35         3.09 o                         
  -2  -6   4        148.38        154.31         3.87 o                         
  -1  -6   4         65.70         72.31         3.17 o                         
   0  -6   4         11.09         17.44         1.46 o                         
   1  -6   4        889.49        909.89        11.87 o                         
   2  -6   4          3.91          3.41         1.28 o                         
   3  -6   4         47.72         39.95         3.31 o                         
   4  -6   4        306.41        314.65         8.61 o                         
   5  -6   4         25.03         27.99         5.18 o                         
   6  -6   4         23.15         20.29         5.93 o                         
   7  -6   4         24.71         13.61         6.11 o                         
  -9  -5   4        147.99        154.51         9.41 o                         
  -8  -5   4         43.63         55.17         5.43 o                         
  -7  -5   4          4.48          6.97         2.63 o                         
  -6  -5   4        152.26        161.79         5.40 o                         
  -5  -5   4         11.48          8.00         1.82 o                         
  -4  -5   4         31.89         30.43         1.87 o                         
  -3  -5   4         80.01         82.47         2.78 o                         
  -2  -5   4         64.48         70.65         2.58 o                         
  -1  -5   4        182.52        185.59         3.69 o                         
   0  -5   4        264.29        269.97         4.36 o                         
   1  -5   4         11.88         15.77         1.41 o                         
   2  -5   4        955.60        942.63        10.30 o                         
   3  -5   4          9.36          9.77         1.61 o                         
   4  -5   4         21.05         27.80         2.57 o                         
   5  -5   4         40.85         44.01         3.19 o                         
   6  -5   4         15.64         12.41         3.15 o                         
   7  -5   4         13.00          6.82         5.46 o                         
  -9  -4   4         33.89         40.35         5.97 o                         
  -8  -4   4        320.55        314.95         9.37 o                         
  -7  -4   4        169.05        176.25         6.90 o                         
  -6  -4   4        307.25        305.15         8.52 o                         
  -5  -4   4         54.64         54.79         2.33 o                         
  -4  -4   4        256.82        258.72         4.81 o                         
  -3  -4   4         41.45         43.46         1.67 o                         
  -2  -4   4        105.41         94.57         2.35 o                         
  -1  -4   4        152.90        153.21         3.04 o                         
   0  -4   4        273.71        248.03         3.45 o                         
   1  -4   4        456.27        473.07         5.84 o                         
   2  -4   4        287.04        281.58         4.31 o                         
   3  -4   4        722.65        683.19         9.10 o                         
   4  -4   4         69.68         80.28         3.16 o                         
   5  -4   4        124.06        129.21         4.14 o                         
   6  -4   4        135.10        131.41         5.58 o                         
   7  -4   4          5.84          8.83         3.14 o                         
   8  -4   4          3.49         -3.24         6.03 o                         
  -9  -3   4         43.53         44.06         7.56 o                         
  -8  -3   4         17.02          9.47         3.10 o                         
  -7  -3   4         28.10         30.94         3.04 o                         
  -6  -3   4        169.29        170.64         4.69 o                         
  -5  -3   4        198.98        192.11         4.31 o                         
  -4  -3   4        503.94        501.03         5.94 o                         
  -3  -3   4         10.75          8.26         0.89 o                         
  -2  -3   4        123.96        123.63         2.44 o                         
  -1  -3   4        253.24        262.74         3.38 o                         
   0  -3   4       1222.92       1216.77        10.52 o                         
   1  -3   4        548.27        571.35         5.39 o                         
   2  -3   4        307.41        305.10         3.93 o                         
   3  -3   4         58.61         59.62         2.08 o                         
   4  -3   4         30.48         29.29         1.78 o                         
   5  -3   4        374.17        352.29         6.13 o                         
   6  -3   4        158.04        158.86         4.36 o                         
   7  -3   4         45.42         53.87         5.01 o                         
   8  -3   4        113.21        112.46        15.21 o                         
  -9  -2   4          6.00         -2.66         4.77 o                         
  -8  -2   4        378.46        387.28        11.70 o                         
  -7  -2   4         21.26         18.70         2.66 o                         
  -6  -2   4         17.76         19.03         2.28 o                         
  -5  -2   4         30.46         32.12         2.15 o                         
  -4  -2   4          0.09         -0.42         0.62 o                         
  -3  -2   4         60.91         78.92         1.84 o                         
  -2  -2   4       2116.76       2143.85        17.43 o                         
  -1  -2   4        107.95        109.81         1.71 o                         
   0  -2   4        133.58        130.23         1.65 o                         
   1  -2   4       1269.43       1306.00        10.85 o                         
   2  -2   4        109.21        119.43         1.84 o                         
   3  -2   4        902.34        871.51        10.27 o                         
   4  -2   4        158.22        133.13         2.94 o                         
   5  -2   4         66.26         61.42         2.12 o                         
   6  -2   4         37.70         41.88         3.10 o                         
   7  -2   4         38.91         40.14         4.08 o                         
   8  -2   4          2.97          1.67         3.81 o                         
  -9  -1   4         86.26         82.58         8.64 o                         
  -8  -1   4         35.15         32.69         4.12 o                         
  -7  -1   4        174.13        176.02         5.71 o                         
  -6  -1   4         41.06         42.56         2.72 o                         
  -5  -1   4         14.22         13.32         1.30 o                         
  -4  -1   4        834.86        821.92         9.09 o                         
  -3  -1   4         18.02         18.59         0.91 o                         
  -2  -1   4         15.18         22.30         0.99 o                         
  -1  -1   4       1738.24       1642.46        11.64 o                         
   0  -1   4        461.26        452.94         4.33 o                         
   1  -1   4         89.55         83.64         1.18 o                         
   2  -1   4        187.95        185.05         2.52 o                         
   3  -1   4        425.60        431.34         5.10 o                         
   4  -1   4         81.60         95.50         2.55 o                         
   5  -1   4          0.57         -0.39         0.89 o                         
   6  -1   4        183.99        179.49         5.04 o                         
   7  -1   4        372.85        374.85         8.04 o                         
   8  -1   4         13.17         11.50         3.15 o                         
   9  -1   4          1.40          3.86         7.06 o                         
  -9   0   4         91.71        102.57        10.23 o                         
  -8   0   4          5.99          8.65         2.86 o                         
  -7   0   4         25.59         28.25         2.65 o                         
  -6   0   4          2.63          3.25         1.35 o                         
  -5   0   4          0.04         -1.01         1.01 o                         
  -4   0   4        484.31        467.89         5.96 o                         
  -3   0   4        597.65        539.79         5.58 o                         
  -2   0   4       1054.48       1079.07         8.63 o                         
  -1   0   4         32.98         27.69         0.72 o                         
   0   0   4       1452.16       1523.80        11.67 o                         
   1   0   4        508.28        483.96         4.14 o                         
   2   0   4        275.54        264.80         3.13 o                         
   3   0   4        172.79        159.78         2.29 o                         
   4   0   4         16.37         17.59         1.21 o                         
   5   0   4         20.93         22.87         1.54 o                         
   6   0   4         41.01         41.17         2.47 o                         
   7   0   4        555.76        556.41        10.11 o                         
   8   0   4        244.27        249.47         9.51 o                         
   9   0   4        165.48        176.17        17.39 o                         
  -9   1   4        139.74        135.03        11.26 o                         
  -8   1   4         49.19         49.17         5.25 o                         
  -7   1   4         12.08         11.25         2.92 o                         
  -6   1   4         51.86         55.24         3.05 o                         
  -5   1   4         48.07         49.72         1.96 o                         
  -4   1   4        147.38        147.70         2.72 o                         
  -3   1   4        948.87        922.81        10.11 o                         
  -2   1   4        567.04        581.90         5.03 o                         
  -1   1   4       1571.03       1489.48        10.52 o                         
   0   1   4          6.22          8.45         0.50 o                         
   1   1   4        280.80        280.23         2.85 o                         
   2   1   4        980.84       1010.54         9.75 o                         
   3   1   4          8.23         15.07         1.00 o                         
   4   1   4          2.72          1.31         0.77 o                         
   5   1   4        362.64        378.86         6.64 o                         
   6   1   4         15.35         17.67         2.14 o                         
   7   1   4        134.23        137.02         4.39 o                         
   8   1   4         24.79         21.83         3.73 o                         
   9   1   4         32.28         42.00         5.10 o                         
  -8   2   4          8.08         -3.88         3.88 o                         
  -7   2   4         21.52         26.59         2.83 o                         
  -6   2   4        123.62        139.89         4.10 o                         
  -5   2   4        703.96        708.54         8.63 o                         
  -4   2   4         14.35         19.27         1.25 o                         
  -3   2   4        521.13        507.20         6.37 o                         
  -2   2   4        549.94        542.69         5.31 o                         
  -1   2   4        114.50        109.72         1.79 o                         
   0   2   4       2421.81       2430.84        16.44 o                         
   1   2   4       1102.07       1217.42         9.10 o                         
   2   2   4        271.89        299.93         3.96 o                         
   3   2   4        294.08        280.84         3.94 o                         
   4   2   4         32.40         32.19         1.50 o                         
   5   2   4         63.95         66.51         2.63 o                         
   6   2   4        901.11        861.77        13.67 o                         
   7   2   4        102.90        103.98         4.48 o                         
   8   2   4        219.51        220.68         6.71 o                         
   9   2   4         62.39         66.68         6.13 o                         
  -8   3   4         24.93         22.79         6.02 o                         
  -7   3   4        197.16        202.00         5.83 o                         
  -6   3   4          9.49         11.79         2.08 o                         
  -5   3   4         14.34         17.35         1.63 o                         
  -4   3   4        301.25        317.40         5.03 o                         
  -3   3   4        768.40        708.38         9.27 o                         
  -2   3   4        672.42        634.94         6.54 o                         
  -1   3   4        211.86        206.09         2.89 o                         
   0   3   4        177.86        170.30         2.39 o                         
   1   3   4          0.14          0.34         0.44 o                         
   2   3   4        111.22        123.05         2.39 o                         
   3   3   4        217.31        222.75         3.51 o                         
   4   3   4        756.83        726.59         8.09 o                         
   5   3   4         30.07         35.78         1.91 o                         
   6   3   4          0.71          1.71         1.66 o                         
   7   3   4         72.25         81.81         3.87 o                         
   8   3   4         65.89         72.83         4.43 o                         
   9   3   4          8.26         17.15         5.18 o                         
  -8   4   4         19.15         12.97         5.99 o                         
  -7   4   4         73.22         75.18         4.49 o                         
  -6   4   4         40.99         35.82         2.87 o                         
  -5   4   4        314.61        317.82         5.97 o                         
  -4   4   4          0.06          1.54         1.16 o                         
  -3   4   4        185.15        170.98         3.80 o                         
  -2   4   4        646.82        634.03         7.29 o                         
  -1   4   4        180.41        167.71         3.79 o                         
   0   4   4          8.33         13.12         0.92 o                         
   1   4   4        297.90        315.27         4.63 o                         
   2   4   4        532.24        553.35         7.07 o                         
   3   4   4          0.18         -0.47         0.74 o                         
   4   4   4        915.40        897.17        10.38 o                         
   5   4   4        429.09        415.34         7.35 o                         
   6   4   4        535.72        536.62        13.70 o                         
   7   4   4          5.04          6.74         2.30 o                         
   8   4   4          1.65         -0.16         2.47 o                         
   9   4   4        176.45        181.10        10.82 o                         
  -7   5   4         18.00         13.07         4.35 o                         
  -6   5   4         34.86         25.42         3.15 o                         
  -5   5   4          0.27          2.41         1.82 o                         
  -4   5   4        386.76        407.14         7.76 o                         
  -3   5   4         66.95         61.39         3.04 o                         
  -2   5   4          9.15          8.99         1.29 o                         
  -1   5   4        326.51        333.42         4.80 o                         
   0   5   4         10.19         10.39         1.07 o                         
   1   5   4         94.23         90.12         2.39 o                         
   2   5   4        478.21        462.51         6.62 o                         
   3   5   4         22.09         25.81         1.67 o                         
   4   5   4        401.36        396.37         6.14 o                         
   5   5   4          0.15         -1.08         1.22 o                         
   6   5   4        110.26        109.11         3.38 o                         
   7   5   4        194.38        198.50         7.37 o                         
   8   5   4          1.09          1.74         2.89 o                         
   9   5   4         19.22         13.30         4.42 o                         
  -7   6   4          8.17          0.62         4.43 o                         
  -6   6   4        125.78        134.50         7.42 o                         
  -5   6   4         13.75         17.34         2.67 o                         
  -4   6   4         89.42        100.15         4.60 o                         
  -3   6   4        524.96        491.21         9.31 o                         
  -2   6   4          4.24          2.46         1.33 o                         
  -1   6   4         13.01         16.66         1.63 o                         
   0   6   4        155.21        152.54         3.36 o                         
   1   6   4          7.91          8.76         1.21 o                         
   2   6   4         29.17         29.45         1.90 o                         
   3   6   4        584.49        577.53         7.95 o                         
   4   6   4        545.00        537.14         7.86 o                         
   5   6   4       1138.48       1146.63        14.79 o                         
   6   6   4          1.16          1.69         1.78 o                         
   7   6   4         31.65         28.36         3.63 o                         
   8   6   4         24.77         20.67         3.97 o                         
  -6   7   4        135.81        137.75        10.98 o                         
  -5   7   4        100.19         94.55         5.34 o                         
  -4   7   4         31.15         34.41         3.40 o                         
  -3   7   4         47.84         40.85         3.17 o                         
  -2   7   4          0.13         -0.04         1.52 o                         
  -1   7   4        152.73        156.67         4.28 o                         
   0   7   4         94.99         88.36         2.87 o                         
   1   7   4         51.99         48.12         2.49 o                         
   2   7   4        225.63        233.93         5.25 o                         
   3   7   4         23.49         23.02         2.31 o                         
   4   7   4         83.93         86.24         3.23 o                         
   5   7   4         52.08         54.47         3.57 o                         
   6   7   4         16.45         12.61         2.33 o                         
   7   7   4         57.46         55.36         4.87 o                         
   8   7   4          1.90          5.29         3.80 o                         
  -5   8   4         35.28         31.77         4.50 o                         
  -4   8   4          6.47         11.03         3.00 o                         
  -3   8   4         63.89         66.78         4.62 o                         
  -2   8   4        136.96        130.07         4.70 o                         
  -1   8   4        182.14        189.66         5.08 o                         
   0   8   4         25.74         21.74         2.16 o                         
   1   8   4        328.13        324.79         6.39 o                         
   2   8   4         34.59         39.28         2.77 o                         
   3   8   4        781.47        776.42        11.58 o                         
   4   8   4          3.09          3.12         1.77 o                         
   5   8   4        123.61        114.98         4.57 o                         
   6   8   4         33.05         33.72         3.38 o                         
   7   8   4          0.01         -1.01         3.45 o                         
   8   8   4         28.34         30.72         4.95 o                         
  -4   9   4          1.27         -1.19         3.52 o                         
  -3   9   4         28.34         17.72         4.29 o                         
  -2   9   4         32.05         38.30         3.50 o                         
  -1   9   4         32.57         40.64         3.94 o                         
   0   9   4          1.13         -1.36         2.11 o                         
   1   9   4         38.69         44.84         2.93 o                         
   2   9   4         14.02         14.58         2.18 o                         
   3   9   4         54.43         61.74         4.20 o                         
   4   9   4        161.31        164.79         6.57 o                         
   5   9   4          8.68         10.78         2.49 o                         
   6   9   4          0.37         -3.14         3.14 o                         
   7   9   4          0.26         -1.34         3.45 o                         
  -3  10   4         59.66         66.87         6.05 o                         
  -2  10   4          0.80          3.57         5.25 o                         
  -1  10   4          4.58          5.22         2.59 o                         
   0  10   4          1.78         -1.46         2.43 o                         
   1  10   4        452.38        459.14         9.15 o                         
   2  10   4        535.61        536.23        10.22 o                         
   3  10   4          9.17          9.18         2.50 o                         
   4  10   4          5.71          1.91         2.47 o                         
   5  10   4         22.49         13.34         3.51 o                         
   6  10   4         48.03         40.55         4.60 o                         
  -1  11   4         53.03         51.02         6.23 o                         
   0  11   4         31.42         22.31         3.79 o                         
   1  11   4          0.86         -1.06         2.81 o                         
   2  11   4         23.56         26.96         4.99 o                         
   3  11   4         26.04         22.53         3.49 o                         
   4  11   4         70.05         74.88         4.89 o                         
   5  11   4          0.03          1.56         5.39 o                         
  -4 -11   5         18.55         14.42         5.39 o                         
  -3 -11   5          9.67          6.86         3.34 o                         
  -2 -11   5          3.93          0.27         3.48 o                         
  -1 -11   5         27.87         27.92         3.98 o                         
   0 -11   5         11.03          6.78         3.36 o                         
   1 -11   5         22.98         19.54         4.27 o                         
  -6 -10   5         94.58         95.90         6.67 o                         
  -5 -10   5          4.36         -0.02         3.21 o                         
  -4 -10   5         10.90         14.81         3.62 o                         
  -3 -10   5          1.01         -0.51         2.55 o                         
  -2 -10   5         11.31          4.08         2.77 o                         
  -1 -10   5         64.99         56.35         3.82 o                         
   0 -10   5        216.87        212.00         6.57 o                         
   1 -10   5          3.14          0.00         3.27 o                         
   2 -10   5         21.12         20.38         4.15 o                         
   3 -10   5         28.12         23.75         5.04 o                         
  -7  -9   5          6.43          2.72         4.55 o                         
  -6  -9   5         20.41         21.44         5.33 o                         
  -5  -9   5         33.20         36.90         3.89 o                         
  -4  -9   5          1.58          0.62         2.37 o                         
  -3  -9   5          1.59         -0.33         2.02 o                         
  -2  -9   5         90.64         95.81         5.06 o                         
  -1  -9   5          9.97          4.91         2.27 o                         
   0  -9   5          0.23          0.30         2.93 o                         
   1  -9   5        214.50        218.25         6.24 o                         
   2  -9   5         34.71         31.33         4.08 o                         
   3  -9   5        129.12        123.72         8.89 o                         
   4  -9   5          1.37         -3.37         5.98 o                         
  -7  -8   5        171.17        165.51         7.72 o                         
  -6  -8   5          0.35         -2.76         2.76 o                         
  -5  -8   5          6.97          7.96         3.02 o                         
  -4  -8   5         11.27         11.27         2.60 o                         
  -3  -8   5         33.12         33.99         3.00 o                         
  -2  -8   5         65.63         73.66         3.81 o                         
  -1  -8   5         12.31         13.03         1.99 o                         
   0  -8   5        323.91        323.54         6.85 o                         
   1  -8   5          0.74          1.82         1.74 o                         
   2  -8   5         72.04         73.64         3.81 o                         
   3  -8   5        122.15        136.00         7.01 o                         
   4  -8   5         68.66         65.97         6.10 o                         
   5  -8   5          2.15          4.45         8.82 o                         
  -8  -7   5          1.49         -2.85         4.47 o                         
  -7  -7   5         74.37         79.84         5.88 o                         
  -6  -7   5         13.76         13.48         2.82 o                         
  -5  -7   5          6.03          3.44         2.00 o                         
  -4  -7   5         37.53         38.81         2.91 o                         
  -3  -7   5         74.58         71.75         3.45 o                         
  -2  -7   5         58.66         55.98         3.08 o                         
  -1  -7   5        196.59        206.07         6.71 o                         
   0  -7   5         77.37         87.38         4.12 o                         
   1  -7   5        410.00        403.79         7.43 o                         
   2  -7   5          1.80         -0.70         1.40 o                         
   3  -7   5          0.21          4.35         2.47 o                         
   4  -7   5         65.18         65.42         6.19 o                         
   5  -7   5          1.49          2.75         4.67 o                         
   6  -7   5          1.34          0.42         6.05 o                         
  -8  -6   5          5.12         -1.69         4.19 o                         
  -7  -6   5         72.78         77.31         5.50 o                         
  -6  -6   5         21.72         24.02         2.90 o                         
  -5  -6   5         92.45         93.41         4.34 o                         
  -4  -6   5         48.50         50.04         2.53 o                         
  -3  -6   5        277.60        283.21         5.29 o                         
  -2  -6   5          1.24          1.17         0.98 o                         
  -1  -6   5        166.77        163.43         4.12 o                         
   0  -6   5        205.87        216.59         4.44 o                         
   1  -6   5        120.13        124.14         3.55 o                         
   2  -6   5        664.56        669.89        11.37 o                         
   3  -6   5          7.27          4.63         1.90 o                         
   4  -6   5         26.65         33.31         3.92 o                         
   5  -6   5        123.62        128.87         7.20 o                         
   6  -6   5          7.25          9.28         4.33 o                         
  -8  -5   5         48.23         49.68         4.87 o                         
  -7  -5   5         12.92         19.51         3.08 o                         
  -6  -5   5         97.62        104.82         5.00 o                         
  -5  -5   5        465.04        468.46         8.07 o                         
  -4  -5   5          2.92          1.36         1.14 o                         
  -3  -5   5         38.04         42.68         2.11 o                         
  -2  -5   5        253.18        249.92         4.49 o                         
  -1  -5   5        440.23        437.13         6.33 o                         
   0  -5   5        443.64        456.41         6.06 o                         
   1  -5   5         73.83         78.64         2.61 o                         
   2  -5   5         71.90         78.98         2.74 o                         
   3  -5   5          0.67          2.69         1.41 o                         
   4  -5   5        176.19        161.77         5.04 o                         
   5  -5   5        191.57        185.72         5.75 o                         
   6  -5   5        144.49        145.85         6.45 o                         
   7  -5   5         51.63         53.06         6.37 o                         
  -9  -4   5         98.41         84.21         7.46 o                         
  -8  -4   5         14.54          9.64         3.48 o                         
  -7  -4   5         14.57         14.73         2.84 o                         
  -6  -4   5         24.42         26.06         2.87 o                         
  -5  -4   5         49.95         47.25         3.08 o                         
  -4  -4   5         24.19         23.43         1.64 o                         
  -3  -4   5        954.58        986.34        11.16 o                         
  -2  -4   5        119.23        128.32         2.84 o                         
  -1  -4   5        107.48        106.60         2.68 o                         
   0  -4   5        707.43        695.68         7.77 o                         
   1  -4   5         14.78         12.40         1.07 o                         
   2  -4   5        224.09        219.56         3.83 o                         
   3  -4   5        124.75        110.15         2.91 o                         
   4  -4   5        122.84        104.90         3.35 o                         
   5  -4   5         10.51         10.52         2.08 o                         
   6  -4   5        132.06        127.13         4.60 o                         
   7  -4   5         22.43         23.18         4.23 o                         
  -9  -3   5          0.04          2.01         5.13 o                         
  -8  -3   5         51.19         53.61         4.69 o                         
  -7  -3   5         70.31         77.52         4.33 o                         
  -6  -3   5          9.00          9.18         2.24 o                         
  -5  -3   5        354.22        356.81         7.03 o                         
  -4  -3   5         45.39         41.26         2.19 o                         
  -3  -3   5         54.12         60.73         2.17 o                         
  -2  -3   5       1174.44       1108.63        11.15 o                         
  -1  -3   5         22.71         25.54         1.32 o                         
   0  -3   5          9.11          7.56         0.80 o                         
   1  -3   5        225.32        232.02         3.29 o                         
   2  -3   5        154.35        149.60         2.84 o                         
   3  -3   5         72.35         80.65         2.70 o                         
   4  -3   5         76.17         89.23         3.11 o                         
   5  -3   5         30.59         29.67         2.20 o                         
   6  -3   5        366.52        371.28         9.78 o                         
   7  -3   5          2.68          1.95         2.68 o                         
   8  -3   5          4.47          1.15         3.95 o                         
  -9  -2   5          0.04          5.03         5.24 o                         
  -8  -2   5         28.41         24.35         3.83 o                         
  -7  -2   5         28.03         31.07         3.05 o                         
  -6  -2   5         77.43         77.96         3.67 o                         
  -5  -2   5        164.07        171.61         4.49 o                         
  -4  -2   5        705.65        673.85         7.56 o                         
  -3  -2   5        328.56        342.96         4.62 o                         
  -2  -2   5         32.53         30.68         1.38 o                         
  -1  -2   5       1438.41       1436.82        12.82 o                         
   0  -2   5          1.79         -0.38         0.38 o                         
   1  -2   5        123.65        110.98         1.88 o                         
   2  -2   5        467.03        457.50         5.00 o                         
   3  -2   5        115.33        114.19         2.32 o                         
   4  -2   5          0.15          1.66         1.01 o                         
   5  -2   5        216.38        199.76         5.16 o                         
   6  -2   5        459.65        475.41         8.30 o                         
   7  -2   5        496.55        496.26        10.61 o                         
   8  -2   5         87.99         88.98         9.27 o                         
  -9  -1   5         57.63         57.87         5.86 o                         
  -8  -1   5         80.42         71.81         5.00 o                         
  -7  -1   5          3.67          1.16         2.34 o                         
  -6  -1   5         29.34         29.98         2.27 o                         
  -5  -1   5        129.19        130.78         3.81 o                         
  -4  -1   5        741.94        714.44         9.21 o                         
  -3  -1   5        837.46        819.80         8.00 o                         
  -2  -1   5        619.42        582.72         5.61 o                         
  -1  -1   5          1.97          2.47         0.50 o                         
   0  -1   5        139.86        134.13         1.88 o                         
   1  -1   5        770.00        776.01         6.78 o                         
   2  -1   5        118.72        136.50         2.14 o                         
   3  -1   5        217.99        205.64         3.04 o                         
   4  -1   5        285.40        310.93         5.23 o                         
   5  -1   5         70.42         70.49         2.77 o                         
   6  -1   5        114.43        117.67         4.45 o                         
   7  -1   5         46.83         46.65         3.44 o                         
   8  -1   5         13.21         12.81         3.85 o                         
  -9   0   5         15.88         25.59         6.20 o                         
  -8   0   5          0.13          1.19         3.27 o                         
  -7   0   5         20.02         23.78         2.84 o                         
  -6   0   5        652.62        662.41         9.52 o                         
  -5   0   5         22.16         23.40         1.63 o                         
  -4   0   5        328.12        318.28         4.84 o                         
  -3   0   5        529.92        511.87         5.40 o                         
  -2   0   5          1.82          2.22         0.52 o                         
  -1   0   5       1282.92       1302.22        10.64 o                         
   0   0   5       1639.49       1732.11        16.46 o                         
   1   0   5       1049.99       1116.71         9.57 o                         
   2   0   5        102.01         89.98         1.70 o                         
   3   0   5         14.33         17.97         1.00 o                         
   4   0   5          0.00         -0.12         0.68 o                         
   5   0   5       1451.98       1380.43        17.66 o                         
   6   0   5          0.93          0.30         1.37 o                         
   7   0   5        182.20        178.42         5.18 o                         
   8   0   5         95.02         87.49         5.62 o                         
   9   0   5          0.12         -1.39         4.72 o                         
  -8   1   5        140.31        137.44         6.91 o                         
  -7   1   5          8.55          4.34         2.54 o                         
  -6   1   5          9.15          6.69         1.82 o                         
  -5   1   5        460.83        475.48         7.13 o                         
  -4   1   5        305.60        278.91         4.38 o                         
  -3   1   5        487.46        462.46         5.65 o                         
  -2   1   5        181.68        177.38         2.68 o                         
  -1   1   5        153.65        144.38         2.25 o                         
   0   1   5         54.24         56.32         1.34 o                         
   1   1   5         15.40         15.31         0.80 o                         
   2   1   5         45.22         55.09         1.40 o                         
   3   1   5       1296.00       1271.55        12.33 o                         
   4   1   5          0.01         -0.27         0.67 o                         
   5   1   5         13.70         15.78         1.72 o                         
   6   1   5        209.51        217.49         6.15 o                         
   7   1   5         45.56         43.58         3.14 o                         
   8   1   5          4.59          6.97         2.84 o                         
   9   1   5         15.56         20.28         4.68 o                         
  -8   2   5         57.03         62.53         8.94 o                         
  -7   2   5        157.20        166.13         6.13 o                         
  -6   2   5        117.13        125.38         4.11 o                         
  -5   2   5          3.39          5.41         1.24 o                         
  -4   2   5        356.75        334.58         5.24 o                         
  -3   2   5        356.34        379.54         5.20 o                         
  -2   2   5        331.64        313.76         3.79 o                         
  -1   2   5        154.13        129.56         2.33 o                         
   0   2   5         53.22         60.95         1.47 o                         
   1   2   5        446.06        451.08         5.27 o                         
   2   2   5         42.65         43.99         1.71 o                         
   3   2   5       1653.64       1620.69        14.93 o                         
   4   2   5       1736.71       1664.95        16.33 o                         
   5   2   5        332.06        339.11         6.22 o                         
   6   2   5          9.21          9.91         1.90 o                         
   7   2   5          2.95          4.90         2.97 o                         
   8   2   5        239.38        251.62         7.28 o                         
   9   2   5         93.88         88.89         7.00 o                         
  -8   3   5          7.55          9.65         6.27 o                         
  -7   3   5         79.17         78.70         5.67 o                         
  -6   3   5         37.96         33.92         2.90 o                         
  -5   3   5        304.98        322.79         5.91 o                         
  -4   3   5         24.06         15.12         1.58 o                         
  -3   3   5          0.55          0.83         0.89 o                         
  -2   3   5        468.00        449.75         4.95 o                         
  -1   3   5         27.28         28.16         1.27 o                         
   0   3   5          5.22          4.03         0.67 o                         
   1   3   5        885.75        857.69         8.84 o                         
   2   3   5        249.77        247.17         3.93 o                         
   3   3   5        416.26        406.24         5.83 o                         
   4   3   5         13.72         16.24         1.33 o                         
   5   3   5         83.73         82.30         2.59 o                         
   6   3   5        332.61        340.52         6.90 o                         
   7   3   5          3.28          2.87         4.17 o                         
   8   3   5         51.31         39.94         4.11 o                         
   9   3   5          2.36          3.69         4.01 o                         
  -7   4   5        110.05        110.44         6.53 o                         
  -6   4   5         14.62         14.89         2.45 o                         
  -5   4   5         43.29         47.87         2.94 o                         
  -4   4   5        626.63        578.90         8.64 o                         
  -3   4   5        141.72        117.44         3.12 o                         
  -2   4   5         42.34         35.61         1.65 o                         
  -1   4   5        121.13        119.81         2.45 o                         
   0   4   5          0.19         -0.10         0.64 o                         
   1   4   5         32.38         36.81         1.62 o                         
   2   4   5       1930.84       1953.32        19.72 o                         
   3   4   5        206.10        210.01         3.96 o                         
   4   4   5       1679.85       1658.58        17.77 o                         
   5   4   5          0.97          1.36         1.14 o                         
   6   4   5         63.69         68.43         3.45 o                         
   7   4   5         89.50         93.85         4.56 o                         
   8   4   5          0.02         -3.16         3.16 o                         
   9   4   5         20.31         10.76         4.41 o                         
  -7   5   5        100.01         92.76         8.70 o                         
  -6   5   5        171.99        170.96         6.70 o                         
  -5   5   5          9.10          9.26         2.21 o                         
  -4   5   5         72.83         69.65         3.93 o                         
  -3   5   5         15.34         11.68         2.08 o                         
  -2   5   5         35.60         34.74         2.08 o                         
  -1   5   5         76.03         71.47         2.39 o                         
   0   5   5        285.64        279.68         4.53 o                         
   1   5   5        150.15        148.32         3.09 o                         
   2   5   5         13.52         14.21         1.38 o                         
   3   5   5        244.51        242.79         4.27 o                         
   4   5   5        106.96         99.04         3.22 o                         
   5   5   5          0.07          0.71         1.43 o                         
   6   5   5         31.00         26.03         2.28 o                         
   7   5   5          0.12          2.17         2.27 o                         
   8   5   5         43.81         52.63         5.46 o                         
  -6   6   5         42.63         32.01         5.85 o                         
  -5   6   5         65.72         59.80         4.45 o                         
  -4   6   5          0.17         -1.93         1.93 o                         
  -3   6   5         94.74         85.39         3.96 o                         
  -2   6   5        303.40        292.17         5.80 o                         
  -1   6   5         42.34         48.45         2.36 o                         
   0   6   5        914.66        895.75        11.38 o                         
   1   6   5        541.41        537.24         7.49 o                         
   2   6   5        964.95        963.50        11.83 o                         
   3   6   5         62.44         61.98         2.90 o                         
   4   6   5         90.30         87.91         3.44 o                         
   5   6   5        135.34        138.48         4.08 o                         
   6   6   5         28.85         26.94         3.33 o                         
   7   6   5          8.05          4.25         2.91 o                         
   8   6   5        116.15        134.78         7.62 o                         
  -6   7   5         36.78         34.54         5.08 o                         
  -5   7   5          3.82          6.01         3.17 o                         
  -4   7   5         12.69          7.13         2.58 o                         
  -3   7   5         23.99         25.30         3.17 o                         
  -2   7   5        157.55        166.30         4.84 o                         
  -1   7   5         77.53         74.81         3.23 o                         
   0   7   5         44.82         48.17         2.78 o                         
   1   7   5         38.57         36.97         2.29 o                         
   2   7   5         81.17         81.15         3.50 o                         
   3   7   5        456.02        462.48         8.09 o                         
   4   7   5          0.21          2.73         1.38 o                         
   5   7   5          2.21         -1.05         2.05 o                         
   6   7   5          1.21          0.26         2.12 o                         
   7   7   5          0.06          4.48         3.12 o                         
   8   7   5         26.16         31.09         4.99 o                         
  -5   8   5         26.90         20.19         4.53 o                         
  -4   8   5        126.78        120.03         6.39 o                         
  -3   8   5         12.20         14.73         3.08 o                         
  -2   8   5          0.01          1.77         1.90 o                         
  -1   8   5        128.48        124.81         4.49 o                         
   0   8   5        404.86        394.07         7.10 o                         
   1   8   5       1183.49       1192.95        15.11 o                         
   2   8   5          3.20          2.71         1.96 o                         
   3   8   5         43.42         40.26         2.92 o                         
   4   8   5         89.50         98.25         3.92 o                         
   5   8   5         31.95         31.32         3.34 o                         
   6   8   5        121.01        120.03         5.43 o                         
   7   8   5         85.15         81.25         5.25 o                         
  -4   9   5          3.77          0.11         4.06 o                         
  -3   9   5         10.24         13.76         4.17 o                         
  -2   9   5         60.60         64.09         4.54 o                         
  -1   9   5         56.18         60.05         3.79 o                         
   0   9   5          0.11         -0.81         2.21 o                         
   1   9   5         82.74         87.69         3.73 o                         
   2   9   5          3.43          2.88         2.15 o                         
   3   9   5         79.14         72.84         3.97 o                         
   4   9   5          0.01          1.97         2.10 o                         
   5   9   5          6.94         11.94         2.66 o                         
   6   9   5          2.98          2.02         3.18 o                         
   7   9   5         19.02         19.21         3.99 o                         
  -3  10   5         55.54         45.17         6.06 o                         
  -2  10   5         29.65         21.57         4.73 o                         
  -1  10   5        277.26        278.35         7.60 o                         
   0  10   5         31.12         34.18         3.37 o                         
   1  10   5         78.25         78.65         4.24 o                         
   2  10   5          0.34         -2.20         2.20 o                         
   3  10   5         26.69         26.73         3.09 o                         
   4  10   5        111.54        107.86         5.34 o                         
   5  10   5         77.33         72.57         5.17 o                         
   6  10   5          1.69          3.51         4.09 o                         
  -1  11   5          0.07          3.20         3.57 o                         
   0  11   5         30.00         27.17         3.73 o                         
   1  11   5          2.95          2.79         3.07 o                         
   2  11   5          0.11          0.37         2.93 o                         
   3  11   5          0.87          1.81         2.92 o                         
   4  11   5         10.78         11.85         3.25 o                         
  -4 -11   6          1.74         -4.74         4.74 o                         
  -3 -11   6         27.56         30.08         4.03 o                         
  -2 -11   6          5.45          9.81         3.41 o                         
  -1 -11   6          3.03         -3.33         3.33 o                         
   0 -11   6         97.94        104.56         6.07 o                         
  -5 -10   6          0.01         -3.81         3.81 o                         
  -4 -10   6          0.58          1.64         3.20 o                         
  -3 -10   6         18.01         19.09         3.41 o                         
  -2 -10   6         17.66         14.09         3.18 o                         
  -1 -10   6         87.38         87.48         4.97 o                         
   0 -10   6          0.07         -2.99         2.99 o                         
   1 -10   6         75.90         72.54         5.82 o                         
   2 -10   6         15.26         24.59         5.96 o                         
  -6  -9   6         41.41         32.81         4.53 o                         
  -5  -9   6          2.79          1.13         3.25 o                         
  -4  -9   6         36.88         31.56         3.50 o                         
  -3  -9   6         20.90         23.36         2.86 o                         
  -2  -9   6         93.84         95.70         4.44 o                         
  -1  -9   6        102.83         94.42         4.45 o                         
   0  -9   6         94.98        101.96         5.10 o                         
   1  -9   6          2.65          5.04         2.41 o                         
   2  -9   6          0.84          2.66         2.95 o                         
   3  -9   6         52.75         45.58         5.85 o                         
   4  -9   6         19.79         17.61         5.31 o                         
  -7  -8   6          3.91          9.13         4.14 o                         
  -6  -8   6         15.40          8.33         3.45 o                         
  -5  -8   6         13.93         10.69         2.88 o                         
  -4  -8   6        213.45        215.35         6.28 o                         
  -3  -8   6         23.86         19.46         2.56 o                         
  -2  -8   6         48.05         60.13         3.47 o                         
  -1  -8   6         98.99        109.76         4.82 o                         
   0  -8   6         16.86         14.12         2.37 o                         
   1  -8   6        339.94        354.31         7.88 o                         
   2  -8   6         64.19         64.38         4.41 o                         
   3  -8   6          0.49         -3.03         3.13 o                         
   4  -8   6         55.79         44.21         5.46 o                         
   5  -8   6          0.90          5.23         5.47 o                         
  -8  -7   6          2.53         -0.97         4.97 o                         
  -7  -7   6         18.19         21.28         4.70 o                         
  -6  -7   6        251.47        251.52         7.64 o                         
  -5  -7   6          9.88          4.35         2.27 o                         
  -4  -7   6         13.92         14.82         2.26 o                         
  -3  -7   6        197.17        200.63         5.15 o                         
  -2  -7   6         76.13         85.90         4.01 o                         
  -1  -7   6        204.86        206.53         5.38 o                         
   0  -7   6         14.00         12.36         2.29 o                         
   1  -7   6         50.08         51.38         3.23 o                         
   2  -7   6          4.93          3.27         1.88 o                         
   3  -7   6         31.39         21.17         5.17 o                         
   4  -7   6        104.83        115.67         7.25 o                         
   5  -7   6        177.34        179.76        10.02 o                         
  -8  -6   6          2.29          2.08         4.12 o                         
  -7  -6   6          2.98          3.70         3.28 o                         
  -6  -6   6         51.55         55.92         3.67 o                         
  -5  -6   6        104.54         99.68         4.53 o                         
  -4  -6   6        287.24        300.36         6.35 o                         
  -3  -6   6         63.66         69.47         3.37 o                         
  -2  -6   6         99.31        101.06         3.79 o                         
  -1  -6   6        228.25        223.64         4.82 o                         
   0  -6   6         84.73         91.71         4.18 o                         
   1  -6   6          1.31         -0.21         1.26 o                         
   2  -6   6         25.12         26.90         2.49 o                         
   3  -6   6         80.03         87.41         3.97 o                         
   4  -6   6          6.69          2.11         2.42 o                         
   5  -6   6        180.89        191.11         7.54 o                         
   6  -6   6        117.69        115.28        10.64 o                         
  -8  -5   6         32.45         35.80         5.69 o                         
  -7  -5   6         24.41         20.42         3.45 o                         
  -6  -5   6        117.53        117.84         5.62 o                         
  -5  -5   6         60.70         52.02         3.39 o                         
  -4  -5   6        128.27        130.22         4.15 o                         
  -3  -5   6        517.09        516.35         7.26 o                         
  -2  -5   6          9.99          9.39         1.36 o                         
  -1  -5   6          1.99          1.71         0.93 o                         
   0  -5   6        192.25        197.90         3.64 o                         
   1  -5   6         11.54         12.11         1.30 o                         
   2  -5   6          6.58          6.70         1.36 o                         
   3  -5   6        135.10        146.37         4.04 o                         
   4  -5   6          4.70          4.53         2.41 o                         
   5  -5   6        221.14        215.77         6.80 o                         
   6  -5   6          0.32          5.53         3.01 o                         
   7  -5   6          3.92         11.50         7.17 o                         
  -8  -4   6         26.08         21.33         4.09 o                         
  -7  -4   6        149.84        162.13         6.71 o                         
  -6  -4   6          9.07          9.15         2.41 o                         
  -5  -4   6        413.62        404.62         7.31 o                         
  -4  -4   6        100.43        106.54         3.72 o                         
  -3  -4   6         10.17          9.42         1.31 o                         
  -2  -4   6        932.99        925.19        11.17 o                         
  -1  -4   6        128.98        137.22         3.49 o                         
   0  -4   6          0.02          0.11         0.68 o                         
   1  -4   6        375.25        371.12         4.98 o                         
   2  -4   6        133.92        135.01         3.44 o                         
   3  -4   6          9.72          9.36         1.29 o                         
   4  -4   6        464.72        460.22        12.29 o                         
   5  -4   6        167.56        182.10         5.77 o                         
   6  -4   6        531.05        564.15        11.83 o                         
   7  -4   6         29.57         25.73         4.44 o                         
  -8  -3   6          4.49          7.11         3.50 o                         
  -7  -3   6          6.69          5.41         2.70 o                         
  -6  -3   6        124.49        125.95         5.23 o                         
  -5  -3   6        341.79        337.89         6.40 o                         
  -4  -3   6        695.35        679.15         8.48 o                         
  -3  -3   6        136.20        137.62         3.34 o                         
  -2  -3   6          5.42          3.38         0.97 o                         
  -1  -3   6         20.17         23.74         1.47 o                         
   0  -3   6        234.63        249.72         3.79 o                         
   1  -3   6        115.96        119.77         2.39 o                         
   2  -3   6        552.20        534.33         6.50 o                         
   3  -3   6         73.82         87.02         2.44 o                         
   4  -3   6         67.67         67.43         3.16 o                         
   5  -3   6        104.05        116.55         5.93 o                         
   6  -3   6         39.76         40.61         3.31 o                         
   7  -3   6          2.01          4.24         3.15 o                         
   8  -3   6         56.01         51.29         6.20 o                         
  -8  -2   6          4.16          3.44         3.17 o                         
  -7  -2   6        318.50        331.78         8.66 o                         
  -6  -2   6         53.18         61.18         3.68 o                         
  -5  -2   6        172.08        165.62         4.40 o                         
  -4  -2   6        356.83        351.75         5.15 o                         
  -3  -2   6        102.08         95.07         2.28 o                         
  -2  -2   6        245.26        251.19         3.77 o                         
  -1  -2   6        798.56        843.37         8.66 o                         
   0  -2   6       1114.37       1122.03        12.94 o                         
   1  -2   6          7.76          7.41         0.76 o                         
   2  -2   6        217.26        215.75         3.09 o                         
   3  -2   6        204.51        193.20         3.23 o                         
   4  -2   6       1260.97       1226.25        15.38 o                         
   5  -2   6         56.13         54.38         2.99 o                         
   6  -2   6         82.90         84.74         4.06 o                         
   7  -2   6        134.66        148.74         5.65 o                         
   8  -2   6         15.37         10.85         6.16 o                         
  -8  -1   6          1.33          1.02         3.91 o                         
  -7  -1   6          0.00         -0.33         2.14 o                         
  -6  -1   6        384.27        392.07         7.46 o                         
  -5  -1   6         52.83         53.03         2.61 o                         
  -4  -1   6        193.92        185.48         3.38 o                         
  -3  -1   6        149.47        149.02         2.80 o                         
  -2  -1   6         41.56         37.32         1.61 o                         
  -1  -1   6         54.88         52.66         1.67 o                         
   0  -1   6        276.48        264.86         3.63 o                         
   1  -1   6         46.08         42.81         1.37 o                         
   2  -1   6       1131.82       1084.89        10.14 o                         
   3  -1   6         13.41          9.77         1.00 o                         
   4  -1   6         29.89         35.03         2.02 o                         
   5  -1   6        361.62        364.49         7.72 o                         
   6  -1   6          4.48          3.86         1.63 o                         
   7  -1   6         11.93         12.03         2.77 o                         
   8  -1   6          6.65         10.54         6.19 o                         
  -8   0   6        179.23        181.13         9.75 o                         
  -7   0   6         18.57         22.83         2.72 o                         
  -6   0   6         10.98         11.83         1.89 o                         
  -5   0   6        463.25        452.56         6.90 o                         
  -4   0   6         46.34         52.27         2.40 o                         
  -3   0   6        190.14        189.88         2.88 o                         
  -2   0   6        385.07        358.62         4.12 o                         
  -1   0   6         15.53         13.89         0.92 o                         
   0   0   6        137.55        138.49         2.38 o                         
   1   0   6        413.45        437.81         5.89 o                         
   2   0   6       1407.72       1361.06        19.06 o                         
   3   0   6       3287.61       3079.95        35.33 o                         
   4   0   6         50.03         53.88         1.82 o                         
   5   0   6          0.51          0.85         1.19 o                         
   6   0   6         15.65         12.79         2.14 o                         
   7   0   6        184.56        189.64         8.13 o                         
   8   0   6        137.29        142.60        11.17 o                         
  -8   1   6         79.08         92.14         6.66 o                         
  -7   1   6        121.91        129.71         5.15 o                         
  -6   1   6        120.77        128.01         4.01 o                         
  -5   1   6         14.78         10.44         1.67 o                         
  -4   1   6          0.30         -0.16         0.94 o                         
  -3   1   6        337.53        321.78         4.58 o                         
  -2   1   6        105.81        106.27         2.06 o                         
  -1   1   6        104.39        112.62         2.35 o                         
   0   1   6        724.94        689.95         7.18 o                         
   1   1   6        501.83        510.07         5.96 o                         
   2   1   6        351.46        332.88         4.30 o                         
   3   1   6         49.03         58.94         1.83 o                         
   4   1   6         18.89         19.66         1.30 o                         
   5   1   6        294.50        291.43         5.70 o                         
   6   1   6         12.24         16.08         2.32 o                         
   7   1   6        105.11        103.97         4.65 o                         
   8   1   6          1.16         -1.76         4.09 o                         
  -8   2   6         59.20         50.12         5.91 o                         
  -7   2   6         18.66         17.92         3.27 o                         
  -6   2   6          0.92          0.92         1.89 o                         
  -5   2   6        378.72        370.46         6.19 o                         
  -4   2   6        294.97        268.70         5.12 o                         
  -3   2   6        292.65        258.40         4.01 o                         
  -2   2   6         19.29         23.49         1.24 o                         
  -1   2   6         68.53         61.39         1.91 o                         
   0   2   6         12.41          9.47         0.82 o                         
   1   2   6       3329.27       3241.70        29.47 o                         
   2   2   6          5.39          6.00         0.92 o                         
   3   2   6       1546.20       1438.93        15.03 o                         
   4   2   6          0.19          1.63         0.96 o                         
   5   2   6         51.90         52.97         3.03 o                         
   6   2   6        141.06        142.20         5.36 o                         
   7   2   6         51.25         61.44         4.07 o                         
   8   2   6          1.12          0.51         2.77 o                         
   9   2   6         74.21         65.26         6.15 o                         
  -8   3   6         33.50         24.04         7.06 o                         
  -7   3   6        154.77        151.34         6.91 o                         
  -6   3   6          0.98          0.54         2.19 o                         
  -5   3   6         71.18         73.50         3.41 o                         
  -4   3   6         36.88         37.61         2.23 o                         
  -3   3   6         12.95         15.88         1.31 o                         
  -2   3   6          0.08         -0.26         0.69 o                         
  -1   3   6        452.63        459.56         6.30 o                         
   0   3   6         53.77         52.06         1.77 o                         
   1   3   6          0.01         -0.64         0.64 o                         
   2   3   6        619.81        613.92         8.47 o                         
   3   3   6         69.15         66.35         2.23 o                         
   4   3   6          4.51          2.91         1.15 o                         
   5   3   6          2.18          3.23         1.29 o                         
   6   3   6          5.27          5.23         1.91 o                         
   7   3   6         63.17         67.90         4.41 o                         
   8   3   6         39.71         35.19         6.91 o                         
   9   3   6          0.98          1.17         4.96 o                         
  -7   4   6         17.98         13.12         4.66 o                         
  -6   4   6        119.47        108.89         4.67 o                         
  -5   4   6         75.18         73.55         3.42 o                         
  -4   4   6         10.75          6.86         1.58 o                         
  -3   4   6        271.15        252.34         4.91 o                         
  -2   4   6          8.38          6.91         0.97 o                         
  -1   4   6       1408.79       1338.92        13.95 o                         
   0   4   6       2057.28       2005.53        18.91 o                         
   1   4   6        570.13        550.68         6.64 o                         
   2   4   6        101.72         95.84         2.37 o                         
   3   4   6         70.34         68.48         2.73 o                         
   4   4   6        264.92        260.10         4.99 o                         
   5   4   6        157.79        156.38         5.31 o                         
   6   4   6         21.52         20.38         2.54 o                         
   7   4   6        157.20        175.76         7.11 o                         
   8   4   6        117.98        115.51         6.94 o                         
  -7   5   6         23.08         25.90         5.38 o                         
  -6   5   6          5.35          3.46         3.24 o                         
  -5   5   6          0.42         -0.32         1.96 o                         
  -4   5   6          0.02         -1.56         1.56 o                         
  -3   5   6        240.94        251.79         6.44 o                         
  -2   5   6        290.49        281.11         4.86 o                         
  -1   5   6         19.15         22.50         1.68 o                         
   0   5   6        117.63        112.92         2.82 o                         
   1   5   6         40.44         41.24         1.95 o                         
   2   5   6        732.65        723.23         9.19 o                         
   3   5   6         13.00         11.53         1.73 o                         
   4   5   6         25.66         28.37         2.31 o                         
   5   5   6          4.20          5.20         1.64 o                         
   6   5   6          0.54         -0.67         1.74 o                         
   7   5   6        103.15        105.88         6.30 o                         
   8   5   6        117.28        125.42         8.57 o                         
  -6   6   6          1.19         -1.27         4.69 o                         
  -5   6   6        135.81        133.50         5.58 o                         
  -4   6   6         14.70         13.76         2.66 o                         
  -3   6   6          0.09          2.38         1.91 o                         
  -2   6   6        537.93        523.77         9.79 o                         
  -1   6   6        103.27        103.70         3.29 o                         
   0   6   6       1577.52       1599.01        18.18 o                         
   1   6   6         44.37         42.88         2.55 o                         
   2   6   6        138.58        138.74         3.60 o                         
   3   6   6        252.58        241.20         5.12 o                         
   4   6   6          0.57          0.91         1.52 o                         
   5   6   6         81.81         80.85         4.02 o                         
   6   6   6        241.82        240.66         8.26 o                         
   7   6   6         15.13         15.27         3.67 o                         
   8   6   6          7.36          7.56         4.78 o                         
  -5   7   6          1.00          1.64         2.80 o                         
  -4   7   6         58.62         53.52         4.03 o                         
  -3   7   6         33.09         33.47         4.70 o                         
  -2   7   6         52.17         55.75         4.31 o                         
  -1   7   6         19.70         19.45         2.38 o                         
   0   7   6        122.52        125.53         4.38 o                         
   1   7   6          8.97          9.85         1.58 o                         
   2   7   6         28.18         27.85         2.28 o                         
   3   7   6          6.35          5.52         1.47 o                         
   4   7   6         17.45         19.60         2.60 o                         
   5   7   6         19.21         19.36         2.67 o                         
   6   7   6         27.65         26.60         3.72 o                         
   7   7   6        277.62        285.38        13.67 o                         
   8   7   6          8.35          5.32         4.93 o                         
  -5   8   6          0.43          5.05         4.54 o                         
  -4   8   6        153.84        164.19         6.84 o                         
  -3   8   6        234.51        235.51         7.88 o                         
  -2   8   6        298.30        293.30         7.17 o                         
  -1   8   6        161.20        155.74         5.02 o                         
   0   8   6         21.62         20.68         2.30 o                         
   1   8   6         31.94         36.76         2.45 o                         
   2   8   6          3.14          4.77         1.68 o                         
   3   8   6         86.52         84.20         4.27 o                         
   4   8   6        209.39        213.53         5.81 o                         
   5   8   6         61.73         70.61         4.44 o                         
   6   8   6         22.55         15.20         3.20 o                         
   7   8   6         66.43         54.80         4.86 o                         
  -4   9   6          1.63         -0.07         3.88 o                         
  -3   9   6         27.19         35.69         4.71 o                         
  -2   9   6          0.11         -2.01         2.87 o                         
  -1   9   6        108.43        111.50         5.00 o                         
   0   9   6          2.24          4.10         2.18 o                         
   1   9   6          2.67         -0.15         1.83 o                         
   2   9   6         10.33         13.15         2.49 o                         
   3   9   6         31.22         26.28         2.64 o                         
   4   9   6          1.81          3.36         2.14 o                         
   5   9   6         80.68         83.05         5.26 o                         
   6   9   6          1.14          5.26         3.53 o                         
  -2  10   6         12.70          7.18         4.03 o                         
  -1  10   6          2.07          1.48         3.34 o                         
   0  10   6          5.75          9.87         2.79 o                         
   1  10   6         15.51          7.71         2.61 o                         
   2  10   6         47.82         47.40         3.95 o                         
   3  10   6         48.40         46.82         3.52 o                         
   4  10   6         20.19         12.13         4.20 o                         
   5  10   6         13.98         13.59         3.59 o                         
   0  11   6          3.87          1.17         3.28 o                         
   1  11   6         10.12          6.94         3.34 o                         
   2  11   6          6.53         -1.57         4.40 o                         
   3  11   6          0.07          5.03         3.00 o                         
   4  11   6         53.40         37.69         4.35 o                         
  -2 -11   7         60.35         47.67         5.03 o                         
  -1 -11   7          9.97         14.55         4.11 o                         
  -5 -10   7         86.37         79.25         6.24 o                         
  -4 -10   7         32.05         35.08         4.46 o                         
  -3 -10   7          8.62          7.14         3.48 o                         
  -2 -10   7         38.09         36.49         3.94 o                         
  -1 -10   7          0.22         -3.49         3.49 o                         
   0 -10   7         90.68         89.86         6.01 o                         
   1 -10   7         56.57         59.17         4.98 o                         
   2 -10   7         12.04          9.08         5.09 o                         
  -6  -9   7          5.30         -0.28         4.63 o                         
  -5  -9   7         10.22          2.42         3.53 o                         
  -4  -9   7         88.33         82.37         6.35 o                         
  -3  -9   7          1.28          0.21         2.41 o                         
  -2  -9   7         44.93         44.82         3.93 o                         
  -1  -9   7          5.37          3.68         2.45 o                         
   0  -9   7         16.66         12.76         2.68 o                         
   1  -9   7          5.46         -0.66         2.98 o                         
   2  -9   7          0.26         -3.42         3.42 o                         
   3  -9   7         25.05         23.53         5.18 o                         
  -7  -8   7         16.59         10.24         4.94 o                         
  -6  -8   7         87.60         92.25         6.24 o                         
  -5  -8   7         53.11         52.04         4.35 o                         
  -4  -8   7         19.60         18.83         2.79 o                         
  -3  -8   7         84.63         78.65         4.03 o                         
  -2  -8   7         19.12         23.85         2.61 o                         
  -1  -8   7         51.45         52.83         3.57 o                         
   0  -8   7         35.52         33.07         3.47 o                         
   1  -8   7          0.73          0.48         2.43 o                         
   2  -8   7         20.09         20.34         3.38 o                         
   3  -8   7         14.26         17.76         3.81 o                         
   4  -8   7        125.54        123.46         8.30 o                         
  -7  -7   7         35.80         25.53         4.62 o                         
  -6  -7   7         39.58         41.01         4.12 o                         
  -5  -7   7        143.50        142.41         5.57 o                         
  -4  -7   7        121.10        123.18         4.92 o                         
  -3  -7   7         18.07         18.47         2.25 o                         
  -2  -7   7          9.75          8.66         1.93 o                         
  -1  -7   7        113.03        115.04         4.67 o                         
   0  -7   7          3.64         -0.89         1.93 o                         
   1  -7   7         12.97         10.69         1.85 o                         
   2  -7   7         67.48         77.67         4.92 o                         
   3  -7   7         30.95         24.38         3.86 o                         
   4  -7   7         90.83         85.03         6.36 o                         
   5  -7   7          0.02         -2.07         4.19 o                         
  -8  -6   7        108.64        110.04         7.64 o                         
  -7  -6   7          6.08          4.32         5.39 o                         
  -6  -6   7        147.05        144.96         8.61 o                         
  -5  -6   7         36.62         34.97         3.05 o                         
  -4  -6   7          0.36          1.43         1.44 o                         
  -3  -6   7        422.64        424.94         7.24 o                         
  -2  -6   7        252.61        260.98         5.73 o                         
  -1  -6   7         76.09         76.78         3.95 o                         
   0  -6   7        141.75        143.32         4.55 o                         
   1  -6   7         53.70         53.57         2.55 o                         
   2  -6   7          2.28         -0.10         1.94 o                         
   3  -6   7        506.63        491.90        10.98 o                         
   4  -6   7          8.77          8.08         2.94 o                         
   5  -6   7        327.12        346.08        10.00 o                         
   6  -6   7          8.64         10.28         4.76 o                         
  -8  -5   7          0.59          6.67         4.08 o                         
  -7  -5   7         90.02         91.64         5.53 o                         
  -6  -5   7         85.78         80.31         4.26 o                         
  -5  -5   7        350.89        337.24         6.51 o                         
  -4  -5   7         20.03         19.49         2.06 o                         
  -3  -5   7          6.35          6.17         1.49 o                         
  -2  -5   7          0.11          0.81         1.09 o                         
  -1  -5   7         16.18         15.27         1.71 o                         
   0  -5   7         22.65         22.79         1.85 o                         
   1  -5   7        543.33        545.10         8.75 o                         
   2  -5   7          0.06         -0.45         1.40 o                         
   3  -5   7         23.37         24.44         2.02 o                         
   4  -5   7        100.09        100.07         4.97 o                         
   5  -5   7          9.87         10.82         2.89 o                         
   6  -5   7          0.76         -3.63         4.59 o                         
  -8  -4   7         81.17         76.14         5.81 o                         
  -7  -4   7         29.00         31.79         3.82 o                         
  -6  -4   7        100.42         94.51         5.47 o                         
  -5  -4   7        137.12        140.81         4.77 o                         
  -4  -4   7        163.47        163.19         5.13 o                         
  -3  -4   7          1.17         -0.77         1.09 o                         
  -2  -4   7        208.63        212.10         4.37 o                         
  -1  -4   7        637.61        644.81         8.41 o                         
   0  -4   7          1.18         -0.23         0.81 o                         
   1  -4   7        362.52        379.28         5.60 o                         
   2  -4   7        715.16        719.70         8.77 o                         
   3  -4   7        539.07        540.02         8.30 o                         
   4  -4   7        115.23        116.15         4.32 o                         
   5  -4   7         20.30         17.38         2.70 o                         
   6  -4   7        141.67        143.45         9.18 o                         
   7  -4   7         54.20         72.13         5.93 o                         
  -8  -3   7          8.87          8.53         3.74 o                         
  -7  -3   7        173.30        182.87         7.12 o                         
  -6  -3   7          2.44         -2.14         2.14 o                         
  -5  -3   7         45.07         43.15         2.48 o                         
  -4  -3   7        116.93        124.34         3.73 o                         
  -3  -3   7          0.10          0.50         0.95 o                         
  -2  -3   7          2.56          0.88         0.93 o                         
  -1  -3   7        361.85        349.36         5.01 o                         
   0  -3   7        258.95        252.77         5.31 o                         
   1  -3   7        549.17        547.26         6.94 o                         
   2  -3   7         12.46          9.98         1.11 o                         
   3  -3   7         18.98         22.08         1.58 o                         
   4  -3   7        353.78        352.78         9.23 o                         
   5  -3   7          7.69          9.95         2.46 o                         
   6  -3   7         39.49         35.67         3.43 o                         
   7  -3   7          4.11         -1.95         4.05 o                         
  -8  -2   7          0.41         -3.88         4.07 o                         
  -7  -2   7          8.84          3.78         2.94 o                         
  -6  -2   7        374.89        380.90         8.10 o                         
  -5  -2   7         16.11         12.99         2.29 o                         
  -4  -2   7         19.02         19.06         1.50 o                         
  -3  -2   7        301.62        301.31         4.90 o                         
  -2  -2   7         58.23         59.79         2.21 o                         
  -1  -2   7         23.65         23.91         1.32 o                         
   0  -2   7        914.60        923.53        10.11 o                         
   1  -2   7        412.52        379.20         5.90 o                         
   2  -2   7       3233.55       3032.38        27.46 o                         
   3  -2   7         15.01         13.90         1.31 o                         
   4  -2   7          8.27         10.32         1.58 o                         
   5  -2   7         47.07         48.00         3.48 o                         
   6  -2   7         58.26         59.51         4.00 o                         
   7  -2   7         93.90         99.27         5.89 o                         
   8  -2   7        123.84        111.62         8.57 o                         
  -8  -1   7        136.54        146.36        10.49 o                         
  -7  -1   7         18.55         14.05         2.85 o                         
  -6  -1   7         17.65         16.78         2.30 o                         
  -5  -1   7          3.05          3.04         1.49 o                         
  -4  -1   7        110.60        107.06         2.81 o                         
  -3  -1   7         65.99         64.95         2.30 o                         
  -2  -1   7        336.96        338.45         4.97 o                         
  -1  -1   7        236.09        235.74         3.76 o                         
   0  -1   7        383.83        384.69         4.76 o                         
   1  -1   7        296.27        283.24         3.96 o                         
   2  -1   7         56.67         62.77         1.83 o                         
   3  -1   7          1.29          1.50         0.85 o                         
   4  -1   7        121.21        120.79         2.83 o                         
   5  -1   7          5.06          5.05         1.62 o                         
   6  -1   7        139.60        144.83         4.84 o                         
   7  -1   7          0.04          0.03         2.92 o                         
   8  -1   7          5.88          7.13         4.63 o                         
  -8   0   7         15.03         26.41         7.30 o                         
  -7   0   7         17.00         14.11         2.84 o                         
  -6   0   7         82.68         83.24         3.78 o                         
  -5   0   7        223.35        214.93         4.78 o                         
  -4   0   7        475.60        442.45         8.37 o                         
  -3   0   7          2.87          2.18         0.84 o                         
  -2   0   7        282.14        263.63         3.96 o                         
  -1   0   7        371.74        355.47         4.80 o                         
   0   0   7       2723.82       2655.31        26.74 o                         
   1   0   7        301.66        304.60         4.23 o                         
   2   0   7        800.22        755.45         7.80 o                         
   3   0   7         10.88         14.31         1.18 o                         
   4   0   7          5.14          6.18         1.15 o                         
   5   0   7         86.69         90.87         3.81 o                         
   6   0   7        167.85        180.06         5.85 o                         
   7   0   7         74.18         77.22         4.92 o                         
   8   0   7         56.24         48.63         4.94 o                         
  -8   1   7         81.46         87.76         6.75 o                         
  -7   1   7          0.09          2.32         3.12 o                         
  -6   1   7         38.06         35.55         2.96 o                         
  -5   1   7         22.49         23.62         2.05 o                         
  -4   1   7        108.17        116.81         3.07 o                         
  -3   1   7        118.14        118.87         2.72 o                         
  -2   1   7        301.47        313.64         4.49 o                         
  -1   1   7         19.07         14.73         1.12 o                         
   0   1   7          7.85          4.73         0.92 o                         
   1   1   7       1036.96       1033.98        10.53 o                         
   2   1   7          1.84          0.98         0.66 o                         
   3   1   7          0.09         -0.71         0.71 o                         
   4   1   7          3.78          1.93         0.97 o                         
   5   1   7         24.40         25.38         2.34 o                         
   6   1   7         90.74        100.46         4.33 o                         
   7   1   7        115.85        108.96         5.08 o                         
   8   1   7         12.32          6.46         3.20 o                         
  -8   2   7          0.01          3.84         4.58 o                         
  -7   2   7         84.26         73.94         6.15 o                         
  -6   2   7        204.04        203.33         6.01 o                         
  -5   2   7         14.82         16.13         2.43 o                         
  -4   2   7        137.34        127.68         4.06 o                         
  -3   2   7         30.55         31.36         1.69 o                         
  -2   2   7       1065.74       1005.35        10.68 o                         
  -1   2   7       3596.66       3489.05        32.09 o                         
   0   2   7         65.64         62.14         2.07 o                         
   1   2   7         32.65         28.41         1.45 o                         
   2   2   7         95.58         93.11         2.41 o                         
   3   2   7        245.84        241.69         4.08 o                         
   4   2   7        296.98        278.39         4.74 o                         
   5   2   7        224.76        215.45         4.81 o                         
   6   2   7        100.98        116.17         6.77 o                         
   7   2   7        180.48        202.45         6.74 o                         
   8   2   7         24.22         26.61         3.84 o                         
  -7   3   7          1.54          1.08         3.83 o                         
  -6   3   7          1.27          2.56         2.39 o                         
  -5   3   7         38.98         38.50         2.89 o                         
  -4   3   7        154.63        162.38         4.53 o                         
  -3   3   7        426.23        423.15         6.00 o                         
  -2   3   7          4.33          7.08         1.06 o                         
  -1   3   7        224.23        210.71         3.93 o                         
   0   3   7          0.21         -0.25         0.66 o                         
   1   3   7        635.77        611.29         8.48 o                         
   2   3   7         31.51         30.92         1.91 o                         
   3   3   7         92.85        100.09         2.52 o                         
   4   3   7          5.56          5.14         1.38 o                         
   5   3   7          3.63          4.30         1.43 o                         
   6   3   7        339.60        359.02         8.79 o                         
   7   3   7        131.04        117.30         5.82 o                         
   8   3   7        106.48        112.93         6.28 o                         
  -7   4   7         14.93          8.77         6.01 o                         
  -6   4   7         77.90         64.37         5.95 o                         
  -5   4   7          1.11          1.71         1.87 o                         
  -4   4   7         25.33         28.58         3.72 o                         
  -3   4   7        904.24        880.35        10.68 o                         
  -2   4   7         29.00         31.24         1.87 o                         
  -1   4   7       1208.04       1204.50        13.49 o                         
   0   4   7         61.75         65.22         2.44 o                         
   1   4   7        212.66        202.89         4.31 o                         
   2   4   7        415.85        399.60         6.49 o                         
   3   4   7        112.94        113.37         3.18 o                         
   4   4   7          0.16          0.70         1.21 o                         
   5   4   7        362.38        360.93         7.40 o                         
   6   4   7         12.27         12.13         2.20 o                         
   7   4   7         15.18         15.09         3.09 o                         
   8   4   7        261.86        284.00         9.68 o                         
  -6   5   7          7.13          8.00         3.23 o                         
  -5   5   7         88.38         85.86         4.41 o                         
  -4   5   7          8.78         10.67         2.18 o                         
  -3   5   7         28.80         29.31         2.78 o                         
  -2   5   7        115.36        120.48         3.88 o                         
  -1   5   7         62.42         59.75         2.27 o                         
   0   5   7         27.15         27.39         1.74 o                         
   1   5   7          1.04          0.56         0.95 o                         
   2   5   7         65.36         65.39         2.52 o                         
   3   5   7         23.82         21.79         2.00 o                         
   4   5   7         84.81         89.41         3.79 o                         
   5   5   7          8.57          8.82         1.91 o                         
   6   5   7        609.44        628.16        10.99 o                         
   7   5   7          0.06          2.64         2.85 o                         
   8   5   7          7.34          6.95         3.84 o                         
  -6   6   7          3.22         -2.37         3.66 o                         
  -5   6   7        217.50        218.14         7.08 o                         
  -4   6   7        693.00        704.26        12.96 o                         
  -3   6   7        121.27        128.77         4.80 o                         
  -2   6   7        247.67        262.47         6.40 o                         
  -1   6   7          0.07          1.07         1.23 o                         
   0   6   7        119.94        112.18         3.44 o                         
   1   6   7         16.10         14.17         1.59 o                         
   2   6   7          4.60          4.11         1.25 o                         
   3   6   7        269.03        262.71         5.40 o                         
   4   6   7        236.74        235.61         5.47 o                         
   5   6   7         31.41         30.09         2.91 o                         
   6   6   7        149.72        147.25         6.27 o                         
   7   6   7         91.58         95.05         6.64 o                         
   8   6   7        149.00        131.71         7.89 o                         
  -5   7   7          0.07          0.70         3.37 o                         
  -4   7   7         62.66         62.03         5.29 o                         
  -3   7   7         13.28          6.99         2.46 o                         
  -2   7   7        165.36        164.66         5.59 o                         
  -1   7   7         33.10         29.83         2.48 o                         
   0   7   7         36.22         37.95         2.48 o                         
   1   7   7         17.08         14.83         1.81 o                         
   2   7   7         50.55         48.19         2.80 o                         
   3   7   7         31.84         30.42         2.27 o                         
   4   7   7        175.12        184.58         5.77 o                         
   5   7   7         44.59         44.35         3.43 o                         
   6   7   7        104.86        118.82         5.64 o                         
   7   7   7         11.08          8.07         3.25 o                         
  -4   8   7        517.75        542.38        14.74 o                         
  -3   8   7         54.98         54.71         4.42 o                         
  -2   8   7          3.37          0.55         2.26 o                         
  -1   8   7         40.33         39.77         3.04 o                         
   0   8   7          0.60          1.02         2.10 o                         
   1   8   7         28.18         26.40         2.36 o                         
   2   8   7        194.50        201.19         5.24 o                         
   3   8   7          2.72         -0.73         1.67 o                         
   4   8   7         18.63         16.98         2.57 o                         
   5   8   7        129.89        123.79         6.52 o                         
   6   8   7         23.42         16.55         3.66 o                         
   7   8   7         96.05        100.59         6.44 o                         
  -3   9   7         72.54         72.88         5.68 o                         
  -2   9   7          0.48          4.15         3.16 o                         
  -1   9   7          0.17         -0.95         2.38 o                         
   0   9   7         23.00         19.63         3.51 o                         
   1   9   7         18.00         14.25         2.39 o                         
   2   9   7          0.23          3.54         2.25 o                         
   3   9   7        225.16        225.32         6.07 o                         
   4   9   7          1.78          1.01         2.48 o                         
   5   9   7         12.17         18.00         3.56 o                         
   6   9   7          0.46         -3.32         3.32 o                         
  -2  10   7          1.22          7.38         3.84 o                         
  -1  10   7         34.86         32.70         4.58 o                         
   0  10   7        172.31        169.35         7.86 o                         
   1  10   7         70.46         64.21         7.38 o                         
   2  10   7         37.97         28.56         3.88 o                         
   3  10   7          5.77          1.76         2.82 o                         
   4  10   7          9.45          8.35         3.26 o                         
   5  10   7        126.60        132.64         6.74 o                         
   0  11   7          0.05         -0.46         3.78 o                         
   1  11   7         65.30         50.72         4.58 o                         
   2  11   7          9.56          8.70         3.47 o                         
   3  11   7         92.71         86.18         5.19 o                         
  -4 -10   8         50.11         43.44         5.49 o                         
  -3 -10   8          4.94          7.03         3.62 o                         
  -2 -10   8          6.15          2.91         3.93 o                         
  -1 -10   8         43.10         35.63         4.43 o                         
   0 -10   8         11.94          8.43         3.84 o                         
   1 -10   8          0.93         10.25         4.31 o                         
  -5  -9   8         12.26         11.07         4.53 o                         
  -4  -9   8          6.81         10.53         3.61 o                         
  -3  -9   8          6.36          4.76         2.94 o                         
  -2  -9   8         38.59         37.12         3.60 o                         
  -1  -9   8          7.70         10.05         3.67 o                         
   0  -9   8         39.57         41.03         4.36 o                         
   1  -9   8          8.28          3.93         3.67 o                         
   2  -9   8         22.91         25.66         4.46 o                         
   3  -9   8         30.15         16.41         5.63 o                         
  -6  -8   8         12.66          4.60         3.90 o                         
  -5  -8   8         10.07         13.60         3.52 o                         
  -4  -8   8        104.48         93.27         5.03 o                         
  -3  -8   8        186.72        180.77         5.91 o                         
  -2  -8   8        135.18        133.66         6.01 o                         
  -1  -8   8         22.32         24.55         2.96 o                         
   0  -8   8          3.68          3.32         2.26 o                         
   1  -8   8          6.16          4.77         2.59 o                         
   2  -8   8        303.19        319.23         9.90 o                         
   3  -8   8         13.11         11.99         4.23 o                         
   4  -8   8        118.09        107.80         8.88 o                         
  -7  -7   8         10.64          5.85         4.86 o                         
  -6  -7   8        108.13        107.76         6.62 o                         
  -5  -7   8          4.31          3.20         2.61 o                         
  -4  -7   8          1.24         -1.76         2.00 o                         
  -3  -7   8          0.23         -1.69         1.69 o                         
  -2  -7   8          5.33          2.14         1.85 o                         
  -1  -7   8          3.31          2.79         1.90 o                         
   0  -7   8        278.87        288.76         7.41 o                         
   1  -7   8         17.17         17.25         2.59 o                         
   2  -7   8          1.95          1.47         2.35 o                         
   3  -7   8         79.22         81.09         6.30 o                         
   4  -7   8          0.43          0.31         4.04 o                         
   5  -7   8          4.32         -0.27         7.26 o                         
  -7  -6   8         61.63         51.55         5.42 o                         
  -6  -6   8         17.58         10.41         3.12 o                         
  -5  -6   8         95.43        100.48         5.56 o                         
  -4  -6   8         37.75         35.52         2.62 o                         
  -3  -6   8         19.99         18.15         2.25 o                         
  -2  -6   8        242.11        249.75         5.86 o                         
  -1  -6   8          8.44          7.89         1.73 o                         
   0  -6   8        250.75        260.70         5.63 o                         
   1  -6   8        947.47        960.98        13.76 o                         
   2  -6   8         73.92         82.79         4.87 o                         
   3  -6   8         73.49         75.43         4.37 o                         
   4  -6   8          3.45         -0.06         2.95 o                         
   5  -6   8         95.79        105.14         6.67 o                         
   6  -6   8         74.39         72.78         7.93 o                         
  -8  -5   8         39.49         33.89         5.50 o                         
  -7  -5   8          0.07          5.31         4.27 o                         
  -6  -5   8          7.74          5.45         2.49 o                         
  -5  -5   8         66.33         61.64         3.69 o                         
  -4  -5   8          9.07          6.40         1.85 o                         
  -3  -5   8         17.42         12.66         1.91 o                         
  -2  -5   8        182.33        184.36         5.57 o                         
  -1  -5   8        302.65        302.53         7.32 o                         
   0  -5   8        178.12        178.93         4.62 o                         
   1  -5   8          4.23          2.36         1.35 o                         
   2  -5   8          2.53          1.19         1.54 o                         
   3  -5   8        187.71        194.53         6.03 o                         
   4  -5   8         23.03         25.95         3.19 o                         
   5  -5   8         71.58         74.24         5.19 o                         
   6  -5   8          4.17         14.20         3.82 o                         
  -8  -4   8          1.71          5.47         4.35 o                         
  -7  -4   8        176.83        167.79         8.62 o                         
  -6  -4   8         79.36         78.00         5.09 o                         
  -5  -4   8         17.07         16.85         2.36 o                         
  -4  -4   8        108.34        113.17         5.06 o                         
  -3  -4   8         26.15         27.66         2.29 o                         
  -2  -4   8         17.18         16.74         1.63 o                         
  -1  -4   8        933.52        939.25        11.71 o                         
   0  -4   8          5.59          5.19         1.15 o                         
   1  -4   8       1838.25       1799.12        18.41 o                         
   2  -4   8         78.54         80.72         3.06 o                         
   3  -4   8         21.89         21.78         2.11 o                         
   4  -4   8         65.46         64.88         3.60 o                         
   5  -4   8          0.30          3.26         2.57 o                         
   6  -4   8         18.32         16.94         3.62 o                         
   7  -4   8        123.92        113.90         8.29 o                         
  -8  -3   8          0.11         -4.09         4.09 o                         
  -7  -3   8         17.40         20.15         4.16 o                         
  -6  -3   8          6.57          8.10         2.69 o                         
  -5  -3   8          7.90          6.37         2.63 o                         
  -4  -3   8          2.69          0.32         1.57 o                         
  -3  -3   8        309.51        304.75         5.83 o                         
  -2  -3   8         24.35         28.86         2.10 o                         
  -1  -3   8        143.93        145.29         3.20 o                         
   0  -3   8        283.09        277.04         4.49 o                         
   1  -3   8         13.51         12.86         1.34 o                         
   2  -3   8         11.95          9.97         1.34 o                         
   3  -3   8         13.39         12.58         1.64 o                         
   4  -3   8          1.08          3.36         1.58 o                         
   5  -3   8        122.94        124.17         6.31 o                         
   6  -3   8          5.33          9.50         2.72 o                         
   7  -3   8          0.24          1.83         3.93 o                         
  -8  -2   8         36.37         28.53         4.90 o                         
  -7  -2   8          0.15          0.11         3.78 o                         
  -6  -2   8         64.03         59.00         4.38 o                         
  -5  -2   8        377.81        376.64         7.54 o                         
  -4  -2   8         14.18         12.68         1.75 o                         
  -3  -2   8        372.97        371.14         6.05 o                         
  -2  -2   8        959.32        954.14        10.83 o                         
  -1  -2   8       1046.40       1040.10        12.04 o                         
   0  -2   8        450.26        428.85         5.87 o                         
   1  -2   8        225.57        215.33         3.90 o                         
   2  -2   8         52.79         56.95         2.20 o                         
   3  -2   8         18.10         16.18         1.51 o                         
   4  -2   8          4.61          5.96         1.37 o                         
   5  -2   8        192.38        194.49         5.64 o                         
   6  -2   8        207.14        206.13         5.98 o                         
   7  -2   8         25.42         21.24         4.83 o                         
  -8  -1   8          0.05         -2.06         5.22 o                         
  -7  -1   8         10.10         11.71         3.52 o                         
  -6  -1   8          0.73          2.46         2.09 o                         
  -5  -1   8        119.95        117.06         4.09 o                         
  -4  -1   8        313.25        311.93         5.22 o                         
  -3  -1   8         82.11         86.05         2.77 o                         
  -2  -1   8         22.07         21.53         1.65 o                         
  -1  -1   8          1.54          0.03         0.73 o                         
   0  -1   8        975.06        966.02        13.05 o                         
   1  -1   8         37.52         43.20         1.83 o                         
   2  -1   8         21.03         25.70         1.62 o                         
   3  -1   8          8.00          9.51         1.29 o                         
   4  -1   8         33.38         34.26         2.04 o                         
   5  -1   8        148.41        157.27         4.90 o                         
   6  -1   8        164.47        165.73         6.59 o                         
   7  -1   8         88.53         81.90         5.32 o                         
   8  -1   8        143.10        125.73         8.15 o                         
  -8   0   8         19.26         22.48         5.77 o                         
  -7   0   8        201.56        191.13         6.79 o                         
  -6   0   8         56.76         59.17         4.16 o                         
  -5   0   8         50.94         49.79         3.25 o                         
  -4   0   8        176.01        174.49         3.63 o                         
  -3   0   8        308.95        294.77         5.30 o                         
  -2   0   8       3240.31       3187.66        28.95 o                         
  -1   0   8         42.53         47.14         1.99 o                         
   0   0   8          5.42          6.45         0.99 o                         
   1   0   8        164.24        163.55         3.08 o                         
   2   0   8         76.61         76.11         2.56 o                         
   3   0   8        224.65        209.96         3.93 o                         
   4   0   8        517.36        514.55         7.94 o                         
   5   0   8         21.16         24.74         2.31 o                         
   6   0   8        173.20        185.32         6.68 o                         
   7   0   8         78.79         79.01         4.66 o                         
   8   0   8         40.08         33.21         5.02 o                         
  -8   1   8          1.07          5.77         5.66 o                         
  -7   1   8          0.06          1.17         2.95 o                         
  -6   1   8        101.21        102.43         4.81 o                         
  -5   1   8         33.47         36.51         3.37 o                         
  -4   1   8        320.21        328.81         6.15 o                         
  -3   1   8          6.37          7.67         1.15 o                         
  -2   1   8        210.59        197.85         3.48 o                         
  -1   1   8         52.86         59.41         2.12 o                         
   0   1   8        234.01        225.25         4.10 o                         
   1   1   8          7.11         10.42         1.07 o                         
   2   1   8        147.88        156.93         3.18 o                         
   3   1   8          9.61          8.41         1.25 o                         
   4   1   8          3.92          4.97         1.22 o                         
   5   1   8        749.63        762.84        11.95 o                         
   6   1   8         52.21         45.91         4.72 o                         
   7   1   8        156.69        166.47         7.74 o                         
   8   1   8          7.85          4.27         4.31 o                         
  -7   2   8         24.72         19.33         5.13 o                         
  -6   2   8          8.65         11.75         2.92 o                         
  -5   2   8        163.57        173.61         6.07 o                         
  -4   2   8        732.34        742.83        11.90 o                         
  -3   2   8        323.96        329.21         5.78 o                         
  -2   2   8        454.00        447.35         6.41 o                         
  -1   2   8         12.89         14.72         1.32 o                         
   0   2   8        148.01        138.13         3.09 o                         
   1   2   8        358.69        304.40         4.58 o                         
   2   2   8        342.09        322.30         5.10 o                         
   3   2   8        149.91        161.36         3.58 o                         
   4   2   8        304.07        305.85         8.10 o                         
   5   2   8         21.60         20.46         1.96 o                         
   6   2   8         55.39         60.08         4.11 o                         
   7   2   8        432.41        436.97        10.04 o                         
   8   2   8         49.48         46.46         4.88 o                         
  -7   3   8         50.99         38.77         7.32 o                         
  -6   3   8         51.82         45.80         4.08 o                         
  -5   3   8          3.34          1.96         2.58 o                         
  -4   3   8         17.66         14.41         2.15 o                         
  -3   3   8        245.58        257.67         4.83 o                         
  -2   3   8          0.24          1.71         1.01 o                         
  -1   3   8          4.07          5.60         1.18 o                         
   0   3   8         35.87         39.15         3.37 o                         
   1   3   8        203.96        201.90         4.05 o                         
   2   3   8         28.21         23.36         1.72 o                         
   3   3   8        216.44        233.80         4.23 o                         
   4   3   8         15.87         14.31         1.57 o                         
   5   3   8        830.61        854.13        16.56 o                         
   6   3   8          8.69          8.70         2.70 o                         
   7   3   8          1.15          2.31         2.71 o                         
   8   3   8         35.14         34.27         4.05 o                         
  -7   4   8         19.87         13.13        10.39 o                         
  -6   4   8        150.61        158.85        11.62 o                         
  -5   4   8       1072.45       1128.70        17.05 o                         
  -4   4   8          0.40          0.83         1.77 o                         
  -3   4   8        156.82        152.91         3.59 o                         
  -2   4   8          1.38          1.46         1.14 o                         
  -1   4   8        158.00        153.51         3.76 o                         
   0   4   8         70.91         69.44         2.55 o                         
   1   4   8         76.78         95.30         3.17 o                         
   2   4   8        146.82        125.30         3.58 o                         
   3   4   8        403.88        402.54         6.59 o                         
   4   4   8         64.82         71.11         3.51 o                         
   5   4   8        193.05        202.30         5.06 o                         
   6   4   8        306.74        311.02         7.55 o                         
   7   4   8         82.72         79.73         5.12 o                         
   8   4   8         45.87         51.52         4.96 o                         
  -6   5   8          0.26         -0.27         4.57 o                         
  -5   5   8        101.18        105.51         5.95 o                         
  -4   5   8         79.01         81.05         4.20 o                         
  -3   5   8        101.55        107.01         3.66 o                         
  -2   5   8         57.00         54.08         2.80 o                         
  -1   5   8        131.88        128.95         3.48 o                         
   0   5   8         10.45         11.97         1.37 o                         
   1   5   8         51.28         55.44         2.57 o                         
   2   5   8        191.19        185.17         5.56 o                         
   3   5   8        185.64        196.32         4.64 o                         
   4   5   8        173.16        178.87         5.08 o                         
   5   5   8         72.54         75.10         3.77 o                         
   6   5   8         60.54         57.94         4.22 o                         
   7   5   8          6.93          8.85         3.63 o                         
   8   5   8         45.32         35.10         4.89 o                         
  -6   6   8         11.25         17.26         4.74 o                         
  -5   6   8        353.84        363.69        10.66 o                         
  -4   6   8         66.56         66.44         4.20 o                         
  -3   6   8         16.29         11.34         2.43 o                         
  -2   6   8         95.53         94.87         4.01 o                         
  -1   6   8         74.84         78.64         3.43 o                         
   0   6   8          5.16          5.66         1.51 o                         
   1   6   8        328.72        338.50         6.15 o                         
   2   6   8          3.00          3.26         1.38 o                         
   3   6   8         29.16         27.32         2.50 o                         
   4   6   8        383.60        395.85         7.47 o                         
   5   6   8          2.89          4.39         1.99 o                         
   6   6   8         90.60         87.41         5.37 o                         
   7   6   8          7.10         12.92         3.92 o                         
  -5   7   8         29.51         24.19         4.28 o                         
  -4   7   8        105.22        112.26         6.89 o                         
  -3   7   8         28.66         25.43         3.28 o                         
  -2   7   8         13.43         14.26         2.52 o                         
  -1   7   8         27.23         26.18         2.85 o                         
   0   7   8         54.87         56.89         3.11 o                         
   1   7   8          3.45          1.09         1.64 o                         
   2   7   8        552.48        557.08         8.60 o                         
   3   7   8          9.10          2.26         1.98 o                         
   4   7   8          8.19          6.77         2.16 o                         
   5   7   8          6.51          9.20         2.53 o                         
   6   7   8        170.09        172.69         6.91 o                         
   7   7   8        110.47        109.21         7.15 o                         
  -4   8   8         21.56         23.55         4.08 o                         
  -3   8   8         23.53         28.12         5.02 o                         
  -2   8   8          2.45          0.91         2.38 o                         
  -1   8   8        232.83        240.50         6.53 o                         
   0   8   8        242.20        238.28         5.87 o                         
   1   8   8         43.56         38.84         2.79 o                         
   2   8   8         15.14         11.19         2.06 o                         
   3   8   8         88.35         94.86         4.36 o                         
   4   8   8        133.64        130.08         6.32 o                         
   5   8   8         88.17         89.31         5.10 o                         
   6   8   8         39.38         36.48         4.18 o                         
  -3   9   8         10.75          5.17         3.91 o                         
  -2   9   8         13.43         10.90         3.42 o                         
  -1   9   8          4.50          1.70         2.86 o                         
   0   9   8        130.62        134.27         5.31 o                         
   1   9   8         68.64         67.82         4.18 o                         
   2   9   8        118.83        118.25         5.25 o                         
   3   9   8          1.60          0.49         2.28 o                         
   4   9   8          0.49          4.89         3.36 o                         
   5   9   8         27.29         26.98         4.01 o                         
   6   9   8          3.27          4.79         3.74 o                         
  -1  10   8          8.90         11.43         3.55 o                         
   0  10   8         30.42         22.32         3.70 o                         
   1  10   8        101.04         95.25         5.75 o                         
   2  10   8          3.64          3.60         2.82 o                         
   3  10   8         75.26         67.95         4.62 o                         
   4  10   8         13.49         17.06         3.89 o                         
  -3 -10   9         94.23         83.55         6.03 o                         
  -2 -10   9          0.42         -1.25         3.92 o                         
  -1 -10   9          2.47          6.66         3.81 o                         
   0 -10   9         31.86         24.01         4.57 o                         
  -5  -9   9          0.24         -4.26         4.26 o                         
  -4  -9   9          0.24          5.50         3.75 o                         
  -3  -9   9         12.53         12.31         3.75 o                         
  -2  -9   9         25.88         21.00         3.92 o                         
  -1  -9   9         78.87         79.90         6.73 o                         
   0  -9   9         21.77         25.45         4.15 o                         
   1  -9   9          0.20          0.82         3.51 o                         
   2  -9   9         41.89         42.48         5.53 o                         
  -6  -8   9         21.56         14.51         6.98 o                         
  -5  -8   9         45.09         42.70         4.72 o                         
  -4  -8   9          0.27         -2.85         2.85 o                         
  -3  -8   9         61.03         50.53         3.73 o                         
  -2  -8   9         22.84         19.27         2.87 o                         
  -1  -8   9         83.07         81.86         4.64 o                         
   0  -8   9        695.45        692.51        12.98 o                         
   1  -8   9          2.64         -0.61         3.31 o                         
   2  -8   9         18.40         16.14         3.76 o                         
   3  -8   9          1.25         -0.42         5.01 o                         
  -6  -7   9         20.90         17.83         5.17 o                         
  -5  -7   9          7.66          4.69         2.87 o                         
  -4  -7   9         37.66         33.29         3.06 o                         
  -3  -7   9         37.10         33.46         2.87 o                         
  -2  -7   9        163.09        172.52         5.51 o                         
  -1  -7   9         49.28         57.55         3.41 o                         
   0  -7   9          2.96         -0.98         2.14 o                         
   1  -7   9          0.05          4.81         2.48 o                         
   2  -7   9         48.93         44.07         4.14 o                         
   3  -7   9         12.96         13.36         5.58 o                         
   4  -7   9         70.80         64.23         7.14 o                         
  -7  -6   9         64.46         68.43         6.58 o                         
  -6  -6   9         61.49         55.36         5.05 o                         
  -5  -6   9         11.83          9.54         2.75 o                         
  -4  -6   9          0.37          0.73         1.94 o                         
  -3  -6   9         40.80         37.45         2.90 o                         
  -2  -6   9        536.11        561.53        10.69 o                         
  -1  -6   9         60.17         62.20         3.40 o                         
   0  -6   9        660.09        687.52        11.54 o                         
   1  -6   9         65.49         59.60         3.73 o                         
   2  -6   9         13.47          8.75         2.56 o                         
   3  -6   9         42.18         36.79         3.98 o                         
   4  -6   9         17.22         13.30         3.56 o                         
   5  -6   9          2.20          5.47         4.20 o                         
  -7  -5   9          3.95         -1.18         3.86 o                         
  -6  -5   9          2.28          1.23         2.77 o                         
  -5  -5   9         18.45         12.33         2.71 o                         
  -4  -5   9        114.99        118.85         4.79 o                         
  -3  -5   9          0.00         -1.95         1.95 o                         
  -2  -5   9         30.48         26.70         2.48 o                         
  -1  -5   9        238.25        251.46         6.06 o                         
   0  -5   9          4.54          5.05         1.64 o                         
   1  -5   9          1.87          1.72         1.55 o                         
   2  -5   9          0.65          0.61         1.78 o                         
   3  -5   9         13.99         14.75         2.59 o                         
   4  -5   9         82.55         72.24         5.00 o                         
   5  -5   9         16.10         18.43         4.14 o                         
   6  -5   9          8.29          6.82         4.46 o                         
  -7  -4   9          1.76         -3.86         5.40 o                         
  -6  -4   9        174.00        166.93         7.38 o                         
  -5  -4   9          6.46          5.86         2.32 o                         
  -4  -4   9        251.78        246.47         6.55 o                         
  -3  -4   9       1113.86       1155.38        15.67 o                         
  -2  -4   9        149.62        144.55         5.03 o                         
  -1  -4   9        246.86        253.17         5.37 o                         
   0  -4   9         48.45         53.30         3.17 o                         
   1  -4   9         61.64         61.31         2.91 o                         
   2  -4   9         66.03         64.62         2.76 o                         
   3  -4   9         30.45         27.40         2.62 o                         
   4  -4   9         99.22        106.03         5.51 o                         
   5  -4   9        245.48        252.34         8.32 o                         
   6  -4   9          9.09          4.61         3.45 o                         
  -8  -3   9          1.71         -2.32         4.92 o                         
  -7  -3   9          7.15          9.67         4.70 o                         
  -6  -3   9         45.66         50.95         4.28 o                         
  -5  -3   9        305.26        337.74         7.78 o                         
  -4  -3   9          3.40          3.76         1.57 o                         
  -3  -3   9         33.54         30.53         2.40 o                         
  -2  -3   9          5.98          6.15         1.30 o                         
  -1  -3   9        497.78        498.49         7.83 o                         
   0  -3   9         78.58         84.37         2.99 o                         
   1  -3   9         80.44         84.14         3.09 o                         
   2  -3   9          2.34          1.82         1.23 o                         
   3  -3   9         21.68         24.31         2.00 o                         
   4  -3   9        234.58        257.69         7.13 o                         
   5  -3   9        107.42        104.54         5.63 o                         
   6  -3   9        181.23        176.25         8.13 o                         
   7  -3   9         59.14         48.43         5.52 o                         
  -8  -2   9        103.49        100.66         7.60 o                         
  -7  -2   9         47.84         52.80         5.54 o                         
  -6  -2   9         27.27         32.82         3.46 o                         
  -5  -2   9        237.76        236.77         5.85 o                         
  -4  -2   9          4.93          7.90         1.67 o                         
  -3  -2   9       1693.85       1714.68        18.50 o                         
  -2  -2   9        150.83        162.17         3.80 o                         
  -1  -2   9         59.75         60.67         2.69 o                         
   0  -2   9        208.87        198.44         3.97 o                         
   1  -2   9          0.32         -0.97         0.97 o                         
   2  -2   9         40.22         37.31         2.08 o                         
   3  -2   9        546.79        532.12        10.68 o                         
   4  -2   9          0.12         -1.52         1.52 o                         
   5  -2   9        124.56        120.76         5.19 o                         
   6  -2   9        154.72        161.82         6.48 o                         
   7  -2   9          1.11          3.83         3.93 o                         
  -8  -1   9          6.05          7.05         5.33 o                         
  -7  -1   9         85.03         88.60         8.16 o                         
  -6  -1   9          0.04         -0.75         2.31 o                         
  -5  -1   9        139.23        143.68         5.94 o                         
  -4  -1   9         21.97         20.80         2.09 o                         
  -3  -1   9         79.25         78.10         3.03 o                         
  -2  -1   9         81.06         81.64         2.97 o                         
  -1  -1   9         13.37         13.47         1.57 o                         
   0  -1   9         16.38         16.97         1.48 o                         
   1  -1   9        121.12        128.33         3.10 o                         
   2  -1   9         21.25         23.53         1.71 o                         
   3  -1   9          0.31          0.69         1.21 o                         
   4  -1   9       1025.77       1011.49        18.55 o                         
   5  -1   9          0.09          0.41         1.91 o                         
   6  -1   9        119.12        118.00         7.17 o                         
   7  -1   9          4.69         -3.29         3.29 o                         
  -7   0   9         27.50          8.55         6.61 o                         
  -6   0   9        359.56        380.67         8.57 o                         
  -5   0   9        265.02        272.78         6.71 o                         
  -4   0   9        452.01        459.98         9.46 o                         
  -3   0   9         58.17         59.29         2.61 o                         
  -2   0   9          7.53          6.94         1.17 o                         
  -1   0   9         31.59         26.12         1.76 o                         
   0   0   9        120.74         93.27         2.76 o                         
   1   0   9        370.95        340.52         5.40 o                         
   2   0   9        493.85        509.11         6.20 o                         
   3   0   9        148.45        148.95         3.37 o                         
   4   0   9         43.73         42.04         2.60 o                         
   5   0   9        166.80        165.96         5.85 o                         
   6   0   9        393.59        421.87        10.62 o                         
   7   0   9        137.69        139.47        10.16 o                         
   8   0   9          1.59          8.04         5.14 o                         
  -7   1   9          8.51          8.97         4.15 o                         
  -6   1   9          7.75          7.67         2.82 o                         
  -5   1   9         26.01         27.81         3.14 o                         
  -4   1   9        238.91        246.06         5.08 o                         
  -3   1   9         40.75         39.16         2.01 o                         
  -2   1   9         22.76         19.38         1.54 o                         
  -1   1   9         40.62         43.51         2.18 o                         
   0   1   9        301.09        310.88         5.26 o                         
   1   1   9         46.83         42.97         2.08 o                         
   2   1   9        293.54        325.18         4.63 o                         
   3   1   9        168.21        177.84         3.91 o                         
   4   1   9        671.87        699.75        10.12 o                         
   5   1   9         15.50         14.18         1.78 o                         
   6   1   9          0.00          0.65         2.24 o                         
   7   1   9         75.72         69.47         5.77 o                         
   8   1   9          2.15         -3.37         4.22 o                         
  -7   2   9         36.43         32.30         4.95 o                         
  -6   2   9        963.05       1025.99        16.94 o                         
  -5   2   9         63.76         62.91         4.60 o                         
  -4   2   9         31.77         30.91         2.72 o                         
  -3   2   9          0.79          0.66         1.54 o                         
  -2   2   9         71.70         67.55         2.80 o                         
  -1   2   9         55.61         56.70         2.43 o                         
   0   2   9        316.23        357.99         5.81 o                         
   1   2   9         12.18          4.86         1.11 o                         
   2   2   9        394.34        373.52         5.71 o                         
   3   2   9        155.81        166.35         4.15 o                         
   4   2   9        103.19         99.72         3.30 o                         
   5   2   9        503.40        529.92         9.31 o                         
   6   2   9          6.80          7.00         2.30 o                         
   7   2   9          9.30         13.76         3.47 o                         
   8   2   9         20.56         27.02         4.16 o                         
  -7   3   9          0.02          2.44         4.34 o                         
  -6   3   9         93.76        101.56         6.26 o                         
  -5   3   9        166.54        170.15         8.49 o                         
  -4   3   9          9.09          5.90         2.27 o                         
  -3   3   9         21.46         17.09         2.03 o                         
  -2   3   9        205.06        200.99         5.07 o                         
  -1   3   9          3.63          4.05         1.27 o                         
   0   3   9         46.20         48.06         2.27 o                         
   1   3   9        550.60        552.71         7.63 o                         
   2   3   9         59.58         75.04         2.76 o                         
   3   3   9        269.74        281.17         5.40 o                         
   4   3   9         30.12         31.79         2.39 o                         
   5   3   9        170.51        182.81         5.16 o                         
   6   3   9         59.73         69.78         4.51 o                         
   7   3   9         17.30          9.21         3.38 o                         
   8   3   9         29.15         30.82         4.95 o                         
  -6   4   9        124.66        125.54         6.68 o                         
  -5   4   9         26.89         30.32         3.93 o                         
  -4   4   9         10.44          6.46         3.02 o                         
  -3   4   9         91.03         99.20         3.78 o                         
  -2   4   9        235.35        252.76         5.30 o                         
  -1   4   9        184.60        184.05         5.01 o                         
   0   4   9        286.53        299.90         5.91 o                         
   1   4   9         11.86         13.09         1.63 o                         
   2   4   9         73.10         71.88         3.74 o                         
   3   4   9        615.12        629.59         8.98 o                         
   4   4   9        118.74        119.20         3.82 o                         
   5   4   9         15.74         13.93         2.17 o                         
   6   4   9          6.43          5.76         2.26 o                         
   7   4   9         65.94         64.77         5.47 o                         
   8   4   9          2.76          4.90         4.18 o                         
  -6   5   9          1.36          0.66         4.65 o                         
  -5   5   9         64.85         57.03         4.81 o                         
  -4   5   9         68.94         72.06         4.66 o                         
  -3   5   9         69.86         69.58         3.39 o                         
  -2   5   9         20.56         17.36         1.93 o                         
  -1   5   9        128.08        128.32         3.95 o                         
   0   5   9         63.07         59.88         2.67 o                         
   1   5   9        792.89        839.35        13.29 o                         
   2   5   9         66.85         57.29         3.17 o                         
   3   5   9          0.28         -0.33         1.49 o                         
   4   5   9         39.25         36.81         2.43 o                         
   5   5   9        160.57        163.95         5.20 o                         
   6   5   9        152.39        161.21         5.78 o                         
   7   5   9         90.12         87.02         5.43 o                         
  -5   6   9         40.52         41.46         4.55 o                         
  -4   6   9         60.13         54.59         4.35 o                         
  -3   6   9         29.66         23.69         3.64 o                         
  -2   6   9        148.23        160.97         5.50 o                         
  -1   6   9        407.70        419.85         7.50 o                         
   0   6   9         57.03         58.72         3.20 o                         
   1   6   9         13.23         10.39         1.77 o                         
   2   6   9        290.87        296.34         6.43 o                         
   3   6   9         43.54         37.33         3.47 o                         
   4   6   9         75.23         74.28         3.99 o                         
   5   6   9        109.93        113.12         5.48 o                         
   6   6   9         29.53         33.38         3.63 o                         
   7   6   9          1.32         -2.10         3.88 o                         
  -4   7   9          2.33          6.48         3.28 o                         
  -3   7   9         10.73          4.03         2.83 o                         
  -2   7   9         38.63         33.58         3.09 o                         
  -1   7   9        146.47        150.53         5.62 o                         
   0   7   9        200.98        212.27         5.87 o                         
   1   7   9         90.12         96.97         3.85 o                         
   2   7   9          3.06          3.26         1.75 o                         
   3   7   9          5.52          2.98         2.12 o                         
   4   7   9         34.15         30.21         3.25 o                         
   5   7   9          2.86         -1.56         2.85 o                         
   6   7   9          3.69          3.98         3.14 o                         
   7   7   9         56.75         41.77         5.22 o                         
  -3   8   9        101.44         98.90         5.85 o                         
  -2   8   9          0.12          1.20         3.60 o                         
  -1   8   9         32.78         26.81         2.95 o                         
   0   8   9        245.17        242.29         7.06 o                         
   1   8   9         74.99         68.10         4.54 o                         
   2   8   9         59.83         54.37         3.48 o                         
   3   8   9         46.36         40.93         3.56 o                         
   4   8   9         48.48         42.19         3.79 o                         
   5   8   9          3.33          4.66         2.98 o                         
   6   8   9          6.58          5.36         3.58 o                         
  -2   9   9        141.36        132.14         6.17 o                         
  -1   9   9          0.00          0.07         3.18 o                         
   0   9   9         19.23         17.62         3.13 o                         
   1   9   9         17.11         13.57         2.65 o                         
   2   9   9         56.15         56.09         4.40 o                         
   3   9   9        124.45        121.57         6.48 o                         
   4   9   9         50.21         44.24         5.25 o                         
   5   9   9          0.33         -2.84         5.43 o                         
   0  10   9         86.61         80.07         6.36 o                         
   1  10   9        138.58        127.06         6.00 o                         
   2  10   9         50.25         45.12         4.05 o                         
   3  10   9          3.88          7.75         3.67 o                         
  -4  -9  10          1.61          7.41         4.68 o                         
  -3  -9  10         46.27         39.51         4.87 o                         
  -2  -9  10         16.58         18.22         4.08 o                         
  -1  -9  10          5.63          2.92         3.67 o                         
   0  -9  10          0.04          0.13         3.86 o                         
   1  -9  10          4.70          6.97         4.00 o                         
  -5  -8  10          6.14          9.93         3.88 o                         
  -4  -8  10         65.78         68.71         4.94 o                         
  -3  -8  10        170.10        171.26         7.17 o                         
  -2  -8  10         92.76         91.42         4.81 o                         
  -1  -8  10        153.53        144.30         6.20 o                         
   0  -8  10         25.77         18.61         3.84 o                         
   1  -8  10          2.04          5.82         3.27 o                         
   2  -8  10         10.72         10.19         4.15 o                         
   3  -8  10         26.84         24.09         6.14 o                         
  -6  -7  10         43.28         26.01         4.59 o                         
  -5  -7  10         11.62         15.71         4.87 o                         
  -4  -7  10          0.22          3.76         2.64 o                         
  -3  -7  10          4.60          3.70         2.40 o                         
  -2  -7  10        135.07        135.88         5.76 o                         
  -1  -7  10         30.89         33.93         3.01 o                         
   0  -7  10          5.50          3.94         2.56 o                         
   1  -7  10          2.19          4.36         2.68 o                         
   2  -7  10         17.86         15.88         3.34 o                         
   3  -7  10         52.52         58.70         5.60 o                         
   4  -7  10         16.11          1.89         5.69 o                         
  -6  -6  10          0.17         -3.63         3.63 o                         
  -5  -6  10         90.43         79.83         4.49 o                         
  -4  -6  10        750.24        760.70        12.88 o                         
  -3  -6  10          0.69          0.58         2.06 o                         
  -2  -6  10         56.97         56.31         4.15 o                         
  -1  -6  10         16.89         12.71         2.20 o                         
   0  -6  10         25.18         24.65         2.74 o                         
   1  -6  10         57.81         50.40         5.21 o                         
   2  -6  10         89.00         95.17         5.16 o                         
   3  -6  10         20.10         11.54         3.09 o                         
   4  -6  10        165.95        152.13         7.90 o                         
   5  -6  10          5.19          5.57         4.78 o                         
  -7  -5  10          3.69         -4.65         4.73 o                         
  -6  -5  10        153.61        166.26         8.48 o                         
  -5  -5  10          2.42          4.10         2.71 o                         
  -4  -5  10         27.44         22.08         3.01 o                         
  -3  -5  10         19.00         14.93         2.41 o                         
  -2  -5  10        126.69        132.01         5.77 o                         
  -1  -5  10         36.23         39.09         2.88 o                         
   0  -5  10         96.16        101.78         4.32 o                         
   1  -5  10          0.00          0.41         1.69 o                         
   2  -5  10          9.00          5.54         2.05 o                         
   3  -5  10        285.05        284.45         9.46 o                         
   4  -5  10         19.80         12.22         3.38 o                         
   5  -5  10        177.26        164.21         7.49 o                         
  -7  -4  10         28.89         23.52         5.28 o                         
  -6  -4  10        142.66        145.83         7.69 o                         
  -5  -4  10         43.79         42.40         3.71 o                         
  -4  -4  10        531.67        538.99        10.29 o                         
  -3  -4  10        111.98        121.22         6.10 o                         
  -2  -4  10         67.13         66.88         3.55 o                         
  -1  -4  10        160.98        161.19         4.84 o                         
   0  -4  10         46.48         48.47         2.75 o                         
   1  -4  10          9.24         10.13         1.82 o                         
   2  -4  10        304.63        295.66         8.19 o                         
   3  -4  10          5.01          5.45         2.33 o                         
   4  -4  10         85.94         80.96         5.64 o                         
   5  -4  10        172.97        172.32         7.42 o                         
   6  -4  10         21.72         19.37         6.33 o                         
  -7  -3  10          3.36          3.29         4.17 o                         
  -6  -3  10         41.21         45.50         4.38 o                         
  -5  -3  10         33.76         40.91         3.46 o                         
  -4  -3  10          3.67          3.50         1.76 o                         
  -3  -3  10         25.33         24.51         2.36 o                         
  -2  -3  10          7.88          5.11         1.51 o                         
  -1  -3  10         95.04        104.88         3.81 o                         
   0  -3  10         53.84         53.05         2.97 o                         
   1  -3  10         36.29         37.98         2.52 o                         
   2  -3  10         23.65         16.10         1.94 o                         
   3  -3  10        855.55        863.19        12.62 o                         
   4  -3  10         43.78         49.43         3.20 o                         
   5  -3  10         44.30         49.36         4.15 o                         
   6  -3  10          7.27          5.83         4.23 o                         
  -7  -2  10        401.54        433.55        12.67 o                         
  -6  -2  10         20.14         14.59         3.22 o                         
  -5  -2  10        269.32        275.02         7.26 o                         
  -4  -2  10          0.01         -1.06         1.62 o                         
  -3  -2  10         35.46         34.57         2.58 o                         
  -2  -2  10          0.00          1.11         1.34 o                         
  -1  -2  10          1.67          1.10         1.08 o                         
   0  -2  10        173.45        150.91         3.76 o                         
   1  -2  10        596.90        608.30         8.42 o                         
   2  -2  10         48.65         53.20         2.79 o                         
   3  -2  10         50.14         53.36         2.96 o                         
   4  -2  10        299.32        297.46         6.48 o                         
   5  -2  10        175.49        186.34         6.70 o                         
   6  -2  10        145.36        155.69        11.19 o                         
   7  -2  10         26.61         19.75         5.71 o                         
  -7  -1  10         17.20          8.88         5.14 o                         
  -6  -1  10         47.73         51.84         4.25 o                         
  -5  -1  10        101.36        101.79         4.90 o                         
  -4  -1  10         70.51         77.25         3.42 o                         
  -3  -1  10        107.83        107.22         3.76 o                         
  -2  -1  10          8.87          8.11         1.45 o                         
  -1  -1  10        247.32        252.55         4.81 o                         
   0  -1  10         91.13         87.74         2.94 o                         
   1  -1  10        194.21        212.63         4.35 o                         
   2  -1  10        355.83        390.38         6.59 o                         
   3  -1  10        303.86        322.43         6.12 o                         
   4  -1  10          2.52          5.59         1.89 o                         
   5  -1  10          0.91          5.13         2.34 o                         
   6  -1  10         81.04         84.69         5.67 o                         
   7  -1  10          4.43         -3.60         3.70 o                         
  -7   0  10        519.85        555.20        15.10 o                         
  -6   0  10        119.38        120.00         5.58 o                         
  -5   0  10          0.01         -0.44         2.35 o                         
  -4   0  10         13.08         11.20         2.00 o                         
  -3   0  10          1.55          1.01         1.33 o                         
  -2   0  10          0.80          1.32         1.14 o                         
  -1   0  10        397.22        414.63         6.40 o                         
   0   0  10         20.91         33.58         1.98 o                         
   1   0  10        256.61        246.13         4.54 o                         
   2   0  10        271.28        286.84         4.76 o                         
   3   0  10          2.34          0.50         1.34 o                         
   4   0  10        412.89        424.48         7.63 o                         
   5   0  10         11.39         10.58         2.45 o                         
   6   0  10          8.78          7.61         2.76 o                         
   7   0  10          9.07         12.24         3.76 o                         
  -7   1  10         42.95         44.21         5.77 o                         
  -6   1  10        165.83        167.58        11.77 o                         
  -5   1  10         15.68         10.40         2.98 o                         
  -4   1  10          1.96          3.96         1.90 o                         
  -3   1  10        161.01        156.90         3.93 o                         
  -2   1  10          3.04          3.34         1.33 o                         
  -1   1  10         57.32         51.03         3.11 o                         
   0   1  10        848.01        864.02        11.28 o                         
   1   1  10          4.45          1.01         1.02 o                         
   2   1  10        197.20        206.37         4.08 o                         
   3   1  10         13.17         13.84         1.67 o                         
   4   1  10        258.46        275.13         6.17 o                         
   5   1  10        157.29        165.55         5.15 o                         
   6   1  10          2.45          2.38         2.87 o                         
   7   1  10         14.52         11.61         4.17 o                         
  -7   2  10         14.83          3.32         4.74 o                         
  -6   2  10          0.58         -1.90         4.17 o                         
  -5   2  10          0.03         -1.10         2.53 o                         
  -4   2  10         25.92         25.41         2.73 o                         
  -3   2  10        270.20        282.53         5.94 o                         
  -2   2  10        515.91        527.71         8.76 o                         
  -1   2  10        132.44        132.26         3.46 o                         
   0   2  10         10.17          7.96         1.40 o                         
   1   2  10        180.82        174.81         4.10 o                         
   2   2  10        514.46        522.00         7.66 o                         
   3   2  10        301.42        322.44         6.42 o                         
   4   2  10         24.51         26.03         2.17 o                         
   5   2  10          1.19          1.87         1.73 o                         
   6   2  10         86.14         81.53         4.37 o                         
   7   2  10          0.20          7.43         3.28 o                         
  -6   3  10          8.83          6.60         3.93 o                         
  -5   3  10         56.43         66.77         4.92 o                         
  -4   3  10        116.26        135.99         5.77 o                         
  -3   3  10         16.57         16.29         2.40 o                         
  -2   3  10        180.47        177.50         4.74 o                         
  -1   3  10        243.90        251.48         5.26 o                         
   0   3  10        654.60        690.65        10.71 o                         
   1   3  10        109.84        105.28         3.63 o                         
   2   3  10          2.06          2.83         1.31 o                         
   3   3  10         97.48        101.86         3.54 o                         
   4   3  10         71.05         79.19         3.71 o                         
   5   3  10         85.89         90.27         4.01 o                         
   6   3  10        178.70        178.44         7.46 o                         
   7   3  10         42.49         38.63         4.32 o                         
  -6   4  10         28.31         29.63         5.87 o                         
  -5   4  10         54.78         47.37         5.29 o                         
  -4   4  10        125.65        116.79         7.17 o                         
  -3   4  10         26.38         26.90         2.77 o                         
  -2   4  10        396.86        415.06         7.92 o                         
  -1   4  10         96.42        100.60         4.53 o                         
   0   4  10          0.22         -0.51         1.30 o                         
   1   4  10        454.70        471.09         7.41 o                         
   2   4  10          4.07          6.95         1.48 o                         
   3   4  10          5.27          4.11         1.63 o                         
   4   4  10        133.83        141.45         4.42 o                         
   5   4  10         50.08         48.26         3.48 o                         
   6   4  10          0.72          0.35         2.36 o                         
   7   4  10        159.67        147.45         6.73 o                         
  -5   5  10          0.65          3.14         4.16 o                         
  -4   5  10          4.34          5.07         3.36 o                         
  -3   5  10        130.56        132.22         4.89 o                         
  -2   5  10         70.32         63.90         3.37 o                         
  -1   5  10        297.68        315.46         6.61 o                         
   0   5  10         43.51         43.18         2.71 o                         
   1   5  10         36.47         38.41         2.92 o                         
   2   5  10         59.60         59.99         2.99 o                         
   3   5  10          5.06          4.79         1.86 o                         
   4   5  10         11.69          7.16         2.54 o                         
   5   5  10         96.56         89.18         4.45 o                         
   6   5  10         32.57         30.29         3.57 o                         
   7   5  10         47.72         37.37         4.68 o                         
  -5   6  10         14.87          9.46         4.77 o                         
  -4   6  10         78.60         70.64         6.22 o                         
  -3   6  10          7.01         12.82         5.26 o                         
  -2   6  10         41.53         41.79         3.06 o                         
  -1   6  10        362.98        380.08         7.99 o                         
   0   6  10        284.54        297.19         6.69 o                         
   1   6  10          2.71          2.10         1.72 o                         
   2   6  10         43.16         40.09         3.04 o                         
   3   6  10        135.11        140.61         5.06 o                         
   4   6  10          0.66          2.67         2.24 o                         
   5   6  10         44.24         42.50         3.46 o                         
   6   6  10         81.16         77.33         4.90 o                         
  -4   7  10          0.26          2.56         3.88 o                         
  -3   7  10        208.55        228.29         9.52 o                         
  -2   7  10         13.03         12.56         2.72 o                         
  -1   7  10          7.73          3.44         2.43 o                         
   0   7  10         50.08         44.34         2.89 o                         
   1   7  10         40.33         33.73         2.72 o                         
   2   7  10        159.54        166.77         5.52 o                         
   3   7  10        179.94        167.24         6.09 o                         
   4   7  10         17.80         13.42         2.80 o                         
   5   7  10        111.64         97.89         5.35 o                         
   6   7  10          1.46          2.04         3.09 o                         
  -3   8  10          0.64         -3.33         3.77 o                         
  -2   8  10         68.59         68.52         4.70 o                         
  -1   8  10         31.29         30.39         3.93 o                         
   0   8  10        121.56        122.65         4.90 o                         
   1   8  10        117.22        108.19         4.78 o                         
   2   8  10         32.71         28.00         3.36 o                         
   3   8  10          1.92          0.23         2.58 o                         
   4   8  10        130.57        131.15         6.36 o                         
   5   8  10         21.01         19.92         3.82 o                         
  -1   9  10          0.55         -4.22         4.22 o                         
   0   9  10         49.99         52.26         4.84 o                         
   1   9  10         16.53         17.79         3.23 o                         
   2   9  10          0.58         -1.97         3.26 o                         
   3   9  10         72.19         74.69         5.36 o                         
   4   9  10         37.71         33.59         4.65 o                         
  -2  -9  11         28.67         19.60         4.68 o                         
  -1  -9  11         18.36         11.78         4.35 o                         
   0  -9  11          0.15         -2.99         4.48 o                         
  -4  -8  11         33.34         25.95         4.79 o                         
  -3  -8  11          2.34         -2.25         3.21 o                         
  -2  -8  11         11.67         13.38         3.47 o                         
  -1  -8  11          2.14         -0.68         3.49 o                         
   0  -8  11         19.77         16.78         3.91 o                         
   1  -8  11         77.08         63.58         5.71 o                         
   2  -8  11          0.44          0.03         4.36 o                         
  -5  -7  11         10.09          7.87         3.97 o                         
  -4  -7  11         12.34         11.98         3.69 o                         
  -3  -7  11         11.42         13.77         2.95 o                         
  -2  -7  11          1.68          1.49         2.63 o                         
  -1  -7  11         51.10         45.53         3.67 o                         
   0  -7  11          0.18         -2.79         2.79 o                         
   1  -7  11          4.69          5.92         3.23 o                         
   2  -7  11        235.65        208.95        13.37 o                         
   3  -7  11          2.16         -0.16         4.48 o                         
  -6  -6  11         69.47         70.40         5.90 o                         
  -5  -6  11         91.63         83.34         6.18 o                         
  -4  -6  11         38.25         31.98         3.59 o                         
  -3  -6  11         32.92         29.13         3.84 o                         
  -2  -6  11         71.32         64.19         4.13 o                         
  -1  -6  11         63.23         68.79         4.10 o                         
   0  -6  11         66.31         76.57         4.29 o                         
   1  -6  11         90.49         84.67         4.43 o                         
   2  -6  11          2.33          1.98         2.92 o                         
   3  -6  11         65.80         50.46         9.31 o                         
   4  -6  11        107.45         95.59         7.27 o                         
  -6  -5  11         22.47         20.81         4.93 o                         
  -5  -5  11          6.01          0.51         3.15 o                         
  -4  -5  11          0.23          4.10         2.50 o                         
  -3  -5  11         11.06         12.66         2.47 o                         
  -2  -5  11        122.46        133.26         5.40 o                         
  -1  -5  11         15.15         19.42         2.45 o                         
   0  -5  11         35.63         37.05         2.89 o                         
   1  -5  11         69.81         74.81         4.23 o                         
   2  -5  11        428.62        431.30         8.71 o                         
   3  -5  11         75.00         70.84         4.68 o                         
   4  -5  11          6.74         10.23         3.62 o                         
   5  -5  11         11.53         12.66         4.57 o                         
  -6  -4  11         80.37         81.95         6.90 o                         
  -5  -4  11          4.30          4.64         3.06 o                         
  -4  -4  11         25.73         19.58         2.91 o                         
  -3  -4  11          2.68          1.62         2.11 o                         
  -2  -4  11         22.25         20.62         2.56 o                         
  -1  -4  11         26.39         24.34         2.49 o                         
   0  -4  11        384.68        386.22         7.23 o                         
   1  -4  11         17.02         14.97         1.98 o                         
   2  -4  11         23.63         19.00         2.23 o                         
   3  -4  11        303.99        300.26         8.25 o                         
   4  -4  11         23.17         22.06         3.64 o                         
   5  -4  11         64.50         57.59         5.03 o                         
  -7  -3  11         56.90         55.42         6.31 o                         
  -6  -3  11         10.46          9.15         4.34 o                         
  -5  -3  11         31.07         27.01         3.52 o                         
  -4  -3  11        132.10        121.03         5.89 o                         
  -3  -3  11          0.29          0.57         1.86 o                         
  -2  -3  11        134.02        135.53         4.91 o                         
  -1  -3  11        136.55        141.88         4.36 o                         
   0  -3  11         42.28         44.37         2.66 o                         
   1  -3  11        338.11        340.03         6.83 o                         
   2  -3  11         67.88         64.62         3.13 o                         
   3  -3  11          5.27          3.13         1.99 o                         
   4  -3  11         12.87          9.71         2.57 o                         
   5  -3  11         36.78         21.66         4.16 o                         
   6  -3  11         14.50         11.87         5.23 o                         
  -7  -2  11         78.91         76.55         6.76 o                         
  -6  -2  11          5.31          3.86         4.05 o                         
  -5  -2  11         18.20         22.67         3.04 o                         
  -4  -2  11         17.73         14.21         2.42 o                         
  -3  -2  11         45.14         49.67         3.07 o                         
  -2  -2  11        226.95        243.43         5.39 o                         
  -1  -2  11         66.17         75.13         3.12 o                         
   0  -2  11        135.64        128.86         4.63 o                         
   1  -2  11        279.59        303.11         6.05 o                         
   2  -2  11         52.37         55.86         3.01 o                         
   3  -2  11        139.67        146.99         4.72 o                         
   4  -2  11         26.99         26.93         2.63 o                         
   5  -2  11         60.65         59.77         4.59 o                         
   6  -2  11          0.36          2.13         3.77 o                         
  -7  -1  11         82.36         82.53         6.56 o                         
  -6  -1  11         49.58         44.16         5.83 o                         
  -5  -1  11         42.18         43.92         3.78 o                         
  -4  -1  11         67.91         75.28         3.70 o                         
  -3  -1  11          7.66          4.34         1.74 o                         
  -2  -1  11         92.99         98.70         4.01 o                         
  -1  -1  11        739.32        753.16        10.00 o                         
   0  -1  11        102.93         93.89         3.44 o                         
   1  -1  11         61.95         68.80         2.91 o                         
   2  -1  11         14.64         16.70         1.69 o                         
   3  -1  11        215.51        226.93         5.32 o                         
   4  -1  11        190.72        198.99         6.18 o                         
   5  -1  11         54.93         52.91         5.20 o                         
   6  -1  11          0.40         -3.47         3.47 o                         
  -7   0  11          5.16          4.79         4.76 o                         
  -6   0  11          6.24          7.32         3.89 o                         
  -5   0  11          0.43          0.56         2.51 o                         
  -4   0  11        138.05        148.70         5.54 o                         
  -3   0  11        613.59        650.69        10.47 o                         
  -2   0  11         32.34         33.02         2.21 o                         
  -1   0  11          6.73          6.11         1.41 o                         
   0   0  11        290.60        312.61         5.69 o                         
   1   0  11        185.08        191.19         4.35 o                         
   2   0  11        274.55        295.70         5.88 o                         
   3   0  11        145.53        145.78         4.82 o                         
   4   0  11         39.17         39.75         3.01 o                         
   5   0  11         57.56         56.01         3.82 o                         
   6   0  11          9.94          3.79         4.05 o                         
   7   0  11         85.60         74.33         5.68 o                         
  -6   1  11         15.51         11.84         5.23 o                         
  -5   1  11         95.21         99.61         6.90 o                         
  -4   1  11         22.36         25.31         2.71 o                         
  -3   1  11        136.53        134.69         4.36 o                         
  -2   1  11        415.38        418.80         6.69 o                         
  -1   1  11        298.13        316.29         6.08 o                         
   0   1  11         67.25         69.45         3.17 o                         
   1   1  11          0.61         -0.15         1.17 o                         
   2   1  11        104.86        108.06         3.44 o                         
   3   1  11          8.89         13.14         1.74 o                         
   4   1  11          3.17          3.47         1.87 o                         
   5   1  11        164.89        167.82         6.17 o                         
   6   1  11        116.35        114.03         5.84 o                         
   7   1  11         26.10         19.42         4.16 o                         
  -6   2  11         14.23         23.56         5.26 o                         
  -5   2  11        153.79        167.62         7.51 o                         
  -4   2  11          2.98          4.45         2.60 o                         
  -3   2  11        246.64        253.14         6.31 o                         
  -2   2  11        149.64        147.76         4.36 o                         
  -1   2  11         58.21         54.76         3.80 o                         
   0   2  11        336.43        347.25         6.28 o                         
   1   2  11         82.09         90.10         3.49 o                         
   2   2  11         49.92         53.18         2.96 o                         
   3   2  11         72.27         75.61         3.12 o                         
   4   2  11         31.71         33.97         2.41 o                         
   5   2  11          9.84         13.16         2.38 o                         
   6   2  11        339.35        381.20        10.67 o                         
   7   2  11          9.86          6.34         4.17 o                         
  -6   3  11          4.52          0.21         4.92 o                         
  -5   3  11          2.00          4.20         4.79 o                         
  -4   3  11        222.54        229.37         7.02 o                         
  -3   3  11          2.90          0.08         2.34 o                         
  -2   3  11        235.54        251.60         5.77 o                         
  -1   3  11         21.30         25.03         2.36 o                         
   0   3  11         76.38         84.07         3.63 o                         
   1   3  11        157.93        162.68         4.33 o                         
   2   3  11         24.99         17.45         1.92 o                         
   3   3  11          0.45         -1.25         1.42 o                         
   4   3  11        268.79        273.37         6.01 o                         
   5   3  11          3.68          1.99         2.12 o                         
   6   3  11         53.66         57.29         6.09 o                         
   7   3  11          6.05         10.45         4.07 o                         
  -5   4  11         24.64         21.71         5.84 o                         
  -4   4  11          9.20         11.60         3.21 o                         
  -3   4  11         64.57         63.54         4.05 o                         
  -2   4  11        301.39        316.10         6.85 o                         
  -1   4  11        474.10        492.83         8.36 o                         
   0   4  11         54.12         62.71         3.25 o                         
   1   4  11          2.86          0.44         1.51 o                         
   2   4  11        161.90        172.62         4.48 o                         
   3   4  11          5.10          7.27         1.70 o                         
   4   4  11         85.52         95.99         4.13 o                         
   5   4  11        329.42        346.76         7.78 o                         
   6   4  11        161.44        164.96         6.28 o                         
   7   4  11         55.68         54.54         6.12 o                         
  -5   5  11         15.46         14.46         4.72 o                         
  -4   5  11        172.04        166.79        11.09 o                         
  -3   5  11         32.80         25.38         3.50 o                         
  -2   5  11          0.71          0.21         2.23 o                         
  -1   5  11         98.11        102.69         4.40 o                         
   0   5  11          5.42          4.48         2.07 o                         
   1   5  11         79.91         82.65         3.70 o                         
   2   5  11        293.85        306.62         6.22 o                         
   3   5  11        120.67        116.62         4.16 o                         
   4   5  11        117.80        112.04         4.84 o                         
   5   5  11          6.36          7.19         2.51 o                         
   6   5  11         20.71         15.68         3.68 o                         
  -4   6  11          0.86          2.53         4.41 o                         
  -3   6  11         99.42         87.54         7.98 o                         
  -2   6  11          0.15         -1.54         2.73 o                         
  -1   6  11         28.10         24.66         3.16 o                         
   0   6  11        125.31        136.49         5.06 o                         
   1   6  11         67.28         65.77         3.39 o                         
   2   6  11         10.37         11.13         2.31 o                         
   3   6  11        444.42        465.92         8.14 o                         
   4   6  11          3.51          0.92         2.40 o                         
   5   6  11        334.35        334.23        12.78 o                         
   6   6  11          1.50          5.34         3.47 o                         
  -3   7  11          2.88         -1.25         7.50 o                         
  -2   7  11          9.72          5.57         3.19 o                         
  -1   7  11         26.07         22.30         3.07 o                         
   0   7  11         28.95         30.70         4.14 o                         
   1   7  11         58.35         50.33         3.66 o                         
   2   7  11         31.83         30.67         3.11 o                         
   3   7  11         54.68         50.82         4.11 o                         
   4   7  11         14.48          9.92         4.71 o                         
   5   7  11         78.38         77.44         5.26 o                         
  -2   8  11         10.34         14.20         3.96 o                         
  -1   8  11         70.39         62.90         4.66 o                         
   0   8  11          2.96          1.33         3.14 o                         
   1   8  11         22.88         24.60         4.09 o                         
   2   8  11         14.48          9.98         3.15 o                         
   3   8  11        465.20        481.86        10.30 o                         
   4   8  11        183.88        179.40         8.79 o                         
   0   9  11          3.18         -3.23         3.64 o                         
   1   9  11         41.93         39.97         4.46 o                         
   2   9  11          0.04         -1.30         3.31 o                         
   3   9  11          0.15          2.68         3.54 o                         
  -3  -8  12         18.26         20.77         4.66 o                         
  -2  -8  12         33.64         29.76         4.56 o                         
  -1  -8  12         69.19         65.43         6.12 o                         
   0  -8  12         13.09          8.72         4.03 o                         
   1  -8  12          0.06         -4.64         4.64 o                         
  -4  -7  12          1.65         -4.02         4.02 o                         
  -3  -7  12         76.85         73.98         4.79 o                         
  -2  -7  12          4.52         -3.36         3.36 o                         
  -1  -7  12         15.94         18.33         3.82 o                         
   0  -7  12         78.98         74.06         5.58 o                         
   1  -7  12        122.57        118.37         7.46 o                         
   2  -7  12         45.13         28.27         5.13 o                         
  -5  -6  12          6.16          3.85         5.12 o                         
  -4  -6  12          0.14         -3.29         3.29 o                         
  -3  -6  12         31.36         23.11         3.40 o                         
  -2  -6  12          0.12          3.39         2.79 o                         
  -1  -6  12        152.03        155.20         6.26 o                         
   0  -6  12         10.12          6.26         2.77 o                         
   1  -6  12          1.43          2.69         2.72 o                         
   2  -6  12        171.40        163.72         9.52 o                         
   3  -6  12          1.19          2.24         3.92 o                         
  -6  -5  12          1.67          5.88         5.03 o                         
  -5  -5  12         74.96         58.05         4.98 o                         
  -4  -5  12          3.46          5.53         3.07 o                         
  -3  -5  12         61.09         53.32         5.10 o                         
  -2  -5  12        127.53        129.70         5.51 o                         
  -1  -5  12          1.00          0.72         2.30 o                         
   0  -5  12        161.72        156.78         6.16 o                         
   1  -5  12          5.30          4.38         2.39 o                         
   2  -5  12         23.96         20.03         2.90 o                         
   3  -5  12         33.64         26.27         3.87 o                         
   4  -5  12          2.53         -4.19         4.19 o                         
  -6  -4  12          8.11          6.05         4.77 o                         
  -5  -4  12         31.68         28.76         5.54 o                         
  -4  -4  12        113.27        117.93         5.69 o                         
  -3  -4  12         58.76         61.62         4.52 o                         
  -2  -4  12         52.66         55.59         3.59 o                         
  -1  -4  12         72.48         74.76         3.98 o                         
   0  -4  12        159.01        163.29         6.58 o                         
   1  -4  12        128.98        127.19         6.36 o                         
   2  -4  12          4.06          1.71         2.08 o                         
   3  -4  12          7.62          8.47         2.79 o                         
   4  -4  12         79.99         70.84         5.32 o                         
   5  -4  12          0.73         -3.43         4.75 o                         
  -6  -3  12         64.41         68.49         6.28 o                         
  -5  -3  12         16.21         10.03         3.54 o                         
  -4  -3  12         12.15         12.02         2.89 o                         
  -3  -3  12        127.14        131.75         5.94 o                         
  -2  -3  12        368.17        401.46         8.64 o                         
  -1  -3  12        157.93        150.77         4.56 o                         
   0  -3  12          4.16          3.20         1.72 o                         
   1  -3  12         20.89         19.94         2.31 o                         
   2  -3  12        100.36        103.33         4.34 o                         
   3  -3  12        112.82        108.54         5.20 o                         
   4  -3  12         98.84         95.79         4.87 o                         
   5  -3  12         28.40         28.42         4.89 o                         
  -6  -2  12         17.77          9.07         4.39 o                         
  -5  -2  12         26.69         21.09         3.37 o                         
  -4  -2  12        404.05        441.54         8.88 o                         
  -3  -2  12          5.73          4.07         2.09 o                         
  -2  -2  12          9.90         11.72         2.17 o                         
  -1  -2  12        268.52        266.34         5.87 o                         
   0  -2  12          8.81         10.89         1.78 o                         
   1  -2  12         88.82         92.57         3.88 o                         
   2  -2  12        181.83        203.44         5.26 o                         
   3  -2  12         89.21         89.93         4.26 o                         
   4  -2  12         22.83         19.96         2.94 o                         
   5  -2  12         55.99         52.64         5.05 o                         
   6  -2  12         22.69         16.74         5.01 o                         
  -6  -1  12         44.70         44.56         5.52 o                         
  -5  -1  12         33.59         30.81         3.72 o                         
  -4  -1  12         44.95         47.05         3.32 o                         
  -3  -1  12        376.65        391.98         7.60 o                         
  -2  -1  12         68.02         70.29         3.57 o                         
  -1  -1  12         12.04          9.65         1.78 o                         
   0  -1  12          4.19          1.25         1.46 o                         
   1  -1  12         39.96         43.83         2.59 o                         
   2  -1  12          0.03         -0.06         1.80 o                         
   3  -1  12         36.53         31.65         2.79 o                         
   4  -1  12         65.09         65.15         3.99 o                         
   5  -1  12        146.04        146.36         6.88 o                         
   6  -1  12         12.56          9.96         5.04 o                         
  -6   0  12         84.25         75.22         6.54 o                         
  -5   0  12         25.48         21.33         3.95 o                         
  -4   0  12        112.39        118.70         4.85 o                         
  -3   0  12        157.77        159.98         5.00 o                         
  -2   0  12        194.36        197.00         4.92 o                         
  -1   0  12         85.69         86.96         3.51 o                         
   0   0  12        103.87        119.61         3.77 o                         
   1   0  12        192.64        203.96         4.69 o                         
   2   0  12         13.32         15.76         1.82 o                         
   3   0  12          3.55          7.79         2.01 o                         
   4   0  12         66.88         67.30         3.98 o                         
   5   0  12        379.11        401.53        10.58 o                         
   6   0  12         83.98         78.45         7.92 o                         
  -6   1  12          3.58          6.25         6.21 o                         
  -5   1  12        208.54        209.71        11.28 o                         
  -4   1  12         17.31         11.54         2.92 o                         
  -3   1  12         96.92         99.63         4.68 o                         
  -2   1  12         20.59         20.86         2.11 o                         
  -1   1  12         61.06         61.27         3.27 o                         
   0   1  12        177.07        187.50         4.53 o                         
   1   1  12        136.55        142.78         3.97 o                         
   2   1  12         33.93         35.54         2.40 o                         
   3   1  12        320.58        307.53         6.33 o                         
   4   1  12          2.17          2.72         2.08 o                         
   5   1  12         50.24         47.09         3.47 o                         
   6   1  12         13.54          9.04         3.38 o                         
  -6   2  12          0.88         -4.20         4.20 o                         
  -5   2  12          5.32          3.68         3.70 o                         
  -4   2  12         86.21         87.52         5.53 o                         
  -3   2  12        119.99        117.43         4.72 o                         
  -2   2  12        393.71        394.10         7.66 o                         
  -1   2  12        195.60        210.84         5.15 o                         
   0   2  12         27.89         26.47         2.50 o                         
   1   2  12         91.11         87.44         3.75 o                         
   2   2  12         50.55         54.29         2.79 o                         
   3   2  12         51.82         54.98         3.91 o                         
   4   2  12        649.03        688.25        10.92 o                         
   5   2  12         58.45         58.81         4.15 o                         
   6   2  12         54.43         54.43         5.80 o                         
  -5   3  12         74.75         67.86         6.19 o                         
  -4   3  12         24.71         23.40         3.53 o                         
  -3   3  12          0.04          0.55         2.31 o                         
  -2   3  12        107.20        106.35         4.41 o                         
  -1   3  12          4.03          2.12         1.83 o                         
   0   3  12          1.22          0.17         1.74 o                         
   1   3  12        229.22        236.73         5.49 o                         
   2   3  12        254.82        254.26         5.80 o                         
   3   3  12         81.52         74.48         3.35 o                         
   4   3  12         22.01         23.70         2.67 o                         
   5   3  12         64.47         66.42         3.92 o                         
   6   3  12          4.06          0.97         3.50 o                         
  -5   4  12         15.21         17.89         5.04 o                         
  -4   4  12         61.73         48.81         5.33 o                         
  -3   4  12         24.94         19.27         3.31 o                         
  -2   4  12          8.82          8.87         2.53 o                         
  -1   4  12         54.44         56.95         3.92 o                         
   0   4  12         53.28         57.13         3.21 o                         
   1   4  12          4.23          3.52         1.88 o                         
   2   4  12        834.42        864.15        11.64 o                         
   3   4  12        144.54        144.58         4.48 o                         
   4   4  12        300.66        306.93         6.99 o                         
   5   4  12          0.20          9.47         3.06 o                         
   6   4  12          0.21         -3.32         3.32 o                         
  -4   5  12          8.48          1.70         4.03 o                         
  -3   5  12         25.88         12.77         4.07 o                         
  -2   5  12          0.60         -2.24         2.56 o                         
  -1   5  12          8.08          3.05         2.84 o                         
   0   5  12        162.36        151.30         6.18 o                         
   1   5  12          0.72          1.60         1.98 o                         
   2   5  12         45.87         48.00         3.21 o                         
   3   5  12         40.51         42.30         3.02 o                         
   4   5  12         91.02         84.97         4.26 o                         
   5   5  12        110.55        100.57         5.01 o                         
   6   5  12         10.24          5.50         3.50 o                         
  -3   6  12          0.05         -1.85         4.56 o                         
  -2   6  12         88.35         86.46         5.60 o                         
  -1   6  12          3.31          3.75         2.69 o                         
   0   6  12         53.79         47.77         3.82 o                         
   1   6  12        160.77        167.69         6.59 o                         
   2   6  12        386.59        402.04         7.82 o                         
   3   6  12        301.24        309.25         6.89 o                         
   4   6  12          5.61          9.78         3.24 o                         
   5   6  12         40.17         44.06         4.30 o                         
  -2   7  12         35.18         27.93         5.49 o                         
  -1   7  12         41.47         33.10         4.08 o                         
   0   7  12         33.50         29.38         4.90 o                         
   1   7  12          1.15          1.00         3.39 o                         
   2   7  12          3.68          1.38         2.76 o                         
   3   7  12         41.06         36.74         3.82 o                         
   4   7  12         27.21         28.24         3.76 o                         
  -1   8  12        156.27        147.54         9.08 o                         
   0   8  12         10.66          8.94         4.12 o                         
   1   8  12        190.04        192.19         7.27 o                         
   2   8  12          0.79         -3.01         3.01 o                         
   3   8  12          3.91          2.49         3.23 o                         
  -3  -7  13         69.60         63.61         5.44 o                         
  -2  -7  13         25.29         20.19         3.96 o                         
  -1  -7  13         35.54         30.53         4.56 o                         
   0  -7  13          0.02         -3.80         3.80 o                         
   1  -7  13         25.75         24.29         4.78 o                         
  -4  -6  13          4.63          9.93         4.10 o                         
  -3  -6  13         22.46         24.79         4.17 o                         
  -2  -6  13         39.89         26.42         4.15 o                         
  -1  -6  13         43.44         38.32         4.53 o                         
   0  -6  13        100.05         90.73         5.47 o                         
   1  -6  13         17.74         14.51         3.48 o                         
   2  -6  13          0.94          7.28         5.13 o                         
  -5  -5  13          8.32          9.25         4.95 o                         
  -4  -5  13        112.82        102.68         6.34 o                         
  -3  -5  13         99.16         93.37         7.37 o                         
  -2  -5  13         98.85         97.11         5.01 o                         
  -1  -5  13          0.62          0.31         3.26 o                         
   0  -5  13         16.77         13.33         3.06 o                         
   1  -5  13         27.88         21.16         3.32 o                         
   2  -5  13         28.43         21.54         3.80 o                         
   3  -5  13         69.84         54.65         6.46 o                         
  -5  -4  13        166.35        153.73         8.06 o                         
  -4  -4  13          2.44          4.20         3.65 o                         
  -3  -4  13         21.18         24.48         3.30 o                         
  -2  -4  13        131.97        126.26         5.45 o                         
  -1  -4  13         14.30         15.14         2.74 o                         
   0  -4  13          1.14         -1.65         2.13 o                         
   1  -4  13         97.87         99.93         5.14 o                         
   2  -4  13         79.83         82.82         4.24 o                         
   3  -4  13          9.10          7.34         3.30 o                         
   4  -4  13         97.98         88.89         7.62 o                         
  -5  -3  13          1.97         -4.16         4.16 o                         
  -4  -3  13        192.05        213.22         8.90 o                         
  -3  -3  13          6.50          6.01         2.82 o                         
  -2  -3  13          0.09          2.90         2.49 o                         
  -1  -3  13         20.61         18.59         2.47 o                         
   0  -3  13          0.38         -0.91         2.03 o                         
   1  -3  13          1.29          2.61         2.07 o                         
   2  -3  13         97.11         96.85         4.91 o                         
   3  -3  13          4.72         -2.58         2.58 o                         
   4  -3  13        107.45         89.57         6.77 o                         
   5  -3  13          4.69         11.20         4.57 o                         
  -6  -2  13         23.12         21.30         5.51 o                         
  -5  -2  13         45.88         46.30         4.85 o                         
  -4  -2  13         99.04         97.60         4.87 o                         
  -3  -2  13        249.51        251.35         6.84 o                         
  -2  -2  13          0.32         -0.70         2.16 o                         
  -1  -2  13         35.15         39.88         2.73 o                         
   0  -2  13        217.18        233.41         5.56 o                         
   1  -2  13          0.26         -1.21         1.91 o                         
   2  -2  13          1.60          3.92         2.18 o                         
   3  -2  13        178.01        180.95         6.06 o                         
   4  -2  13        224.57        217.60         8.16 o                         
   5  -2  13        144.98        135.43         9.24 o                         
  -6  -1  13        109.93        115.98         8.04 o                         
  -5  -1  13         40.53         32.88         4.47 o                         
  -4  -1  13         18.20         19.47         3.08 o                         
  -3  -1  13         26.70         23.12         2.85 o                         
  -2  -1  13         18.39         16.12         2.37 o                         
  -1  -1  13         87.75         96.05         5.20 o                         
   0  -1  13        183.96        196.11         5.08 o                         
   1  -1  13        139.46        144.39         4.50 o                         
   2  -1  13        199.95        211.55         5.87 o                         
   3  -1  13          7.06          3.28         2.45 o                         
   4  -1  13         49.47         49.97         3.85 o                         
   5  -1  13         11.02          8.54         3.74 o                         
  -5   0  13         73.48         70.15         5.39 o                         
  -4   0  13         12.50         13.46         3.07 o                         
  -3   0  13        151.75        147.88         5.82 o                         
  -2   0  13        213.62        228.38         5.79 o                         
  -1   0  13         98.08        108.80         5.10 o                         
   0   0  13         22.19         23.50         2.29 o                         
   1   0  13        171.41        186.53         4.86 o                         
   2   0  13          0.12          2.96         1.70 o                         
   3   0  13        710.18        746.02        12.73 o                         
   4   0  13          1.95          2.09         2.50 o                         
   5   0  13         27.07         25.16         3.65 o                         
  -5   1  13          5.62          4.69         3.92 o                         
  -4   1  13          1.06         -2.68         3.49 o                         
  -3   1  13         58.71         51.36         3.74 o                         
  -2   1  13         12.66         10.79         2.65 o                         
  -1   1  13         40.42         35.40         2.71 o                         
   0   1  13         69.86         72.71         3.67 o                         
   1   1  13        262.26        271.88         5.71 o                         
   2   1  13         46.96         49.49         3.15 o                         
   3   1  13         36.19         24.76         3.62 o                         
   4   1  13        124.52        121.12         5.79 o                         
   5   1  13          0.39          2.68         3.02 o                         
   6   1  13         33.90         31.11         5.93 o                         
  -5   2  13          7.26          9.00         4.47 o                         
  -4   2  13         30.29         22.33         5.28 o                         
  -3   2  13         84.54         82.77         4.35 o                         
  -2   2  13          3.45          2.82         2.20 o                         
  -1   2  13         12.80          9.52         2.14 o                         
   0   2  13          7.57          5.69         1.96 o                         
   1   2  13        905.81        958.41        12.36 o                         
   2   2  13        446.15        473.65         8.60 o                         
   3   2  13        143.73        145.67         4.95 o                         
   4   2  13          1.58         -1.00         2.16 o                         
   5   2  13          0.58          0.34         2.93 o                         
   6   2  13         63.96         64.10         5.05 o                         
  -5   3  13          6.77          3.27         4.47 o                         
  -4   3  13         23.78         21.54         5.00 o                         
  -3   3  13         10.25          1.66         3.19 o                         
  -2   3  13          6.53          4.36         2.55 o                         
  -1   3  13        169.75        175.99         5.53 o                         
   0   3  13          8.20          6.47         2.09 o                         
   1   3  13         28.71         25.53         2.79 o                         
   2   3  13         77.58         75.80         3.73 o                         
   3   3  13         55.51         50.83         3.44 o                         
   4   3  13        109.05        105.73         5.07 o                         
   5   3  13         18.29          8.26         3.47 o                         
   6   3  13         49.66         38.22         5.30 o                         
  -4   4  13         23.88         16.24         6.25 o                         
  -3   4  13         51.60         43.37         4.38 o                         
  -2   4  13          1.25         -2.60         2.95 o                         
  -1   4  13         33.97         31.22         3.14 o                         
   0   4  13        400.86        430.38         8.08 o                         
   1   4  13        154.89        161.12         5.66 o                         
   2   4  13        274.73        296.38         6.76 o                         
   3   4  13          4.81          3.41         2.34 o                         
   4   4  13         44.10         38.63         4.96 o                         
   5   4  13         64.90         50.73         4.12 o                         
  -3   5  13         15.29         14.11         4.12 o                         
  -2   5  13         90.90         92.20         5.37 o                         
  -1   5  13         13.90         10.17         2.88 o                         
   0   5  13          8.77          7.59         2.73 o                         
   1   5  13         26.75         19.96         2.84 o                         
   2   5  13         36.81         27.21         2.91 o                         
   3   5  13         18.17         20.20         2.97 o                         
   4   5  13          3.11          4.36         2.98 o                         
   5   5  13          0.08          0.66         3.19 o                         
  -2   6  13        308.29        324.01        13.61 o                         
  -1   6  13        147.19        147.73         7.39 o                         
   0   6  13        140.16        129.79         7.04 o                         
   1   6  13          1.78          6.43         3.80 o                         
   2   6  13          0.07         -2.64         2.64 o                         
   3   6  13         83.47         76.10         4.41 o                         
   4   6  13         18.44         15.57         3.44 o                         
  -1   7  13         10.42          9.40         4.42 o                         
   0   7  13         23.26         17.17         3.90 o                         
   1   7  13         46.76         42.61         4.67 o                         
   2   7  13          3.03          3.70         3.18 o                         
   3   7  13         42.10         33.06         3.94 o                         
  -3  -6  14         27.24         24.86         4.70 o                         
  -2  -6  14         27.03         21.37         4.66 o                         
  -1  -6  14         16.47         13.93         3.99 o                         
   0  -6  14         23.85         20.22         4.68 o                         
   1  -6  14         35.97         32.26         6.50 o                         
  -4  -5  14          0.35         -2.09         4.75 o                         
  -3  -5  14          2.39         -1.31         4.12 o                         
  -2  -5  14         24.09         18.02         3.97 o                         
  -1  -5  14         11.54          6.64         3.56 o                         
   0  -5  14         13.85         16.90         3.40 o                         
   1  -5  14         77.38         71.09         5.25 o                         
   2  -5  14          2.85          3.98         3.68 o                         
  -4  -4  14        166.61        168.01         8.45 o                         
  -3  -4  14         39.48         40.78         4.42 o                         
  -2  -4  14          0.13          0.10         3.64 o                         
  -1  -4  14        117.15        113.56         5.32 o                         
   0  -4  14          0.12          5.46         2.75 o                         
   1  -4  14          2.98         -0.79         3.73 o                         
   2  -4  14        236.36        240.44         8.73 o                         
   3  -4  14         60.44         53.06         4.94 o                         
  -5  -3  14          1.11          1.15         4.61 o                         
  -4  -3  14         23.78         24.83         4.30 o                         
  -3  -3  14          0.87         -1.71         3.99 o                         
  -2  -3  14         13.61         16.19         3.44 o                         
  -1  -3  14        106.59         98.15         4.93 o                         
   0  -3  14        182.57        189.33         5.92 o                         
   1  -3  14         68.74         67.38         4.73 o                         
   2  -3  14          3.67         -0.76         3.07 o                         
   3  -3  14         50.85         44.47         4.06 o                         
   4  -3  14          1.32         -0.27         4.16 o                         
  -5  -2  14          1.39          5.71         4.19 o                         
  -4  -2  14         15.38         11.89         3.77 o                         
  -3  -2  14        105.20        101.31         5.06 o                         
  -2  -2  14         99.74        101.80         4.97 o                         
  -1  -2  14          2.14         -1.09         2.12 o                         
   0  -2  14        268.95        299.09         6.91 o                         
   1  -2  14         58.97         61.16         3.74 o                         
   2  -2  14        446.58        469.63         9.16 o                         
   3  -2  14          7.51          4.77         3.20 o                         
   4  -2  14          7.01         12.56         3.73 o                         
  -5  -1  14          4.00          7.79         5.03 o                         
  -4  -1  14         12.64          9.65         3.85 o                         
  -3  -1  14          3.19          5.31         2.94 o                         
  -2  -1  14         87.32         86.67         4.53 o                         
  -1  -1  14          1.36          0.10         2.03 o                         
   0  -1  14        150.75        159.11         5.62 o                         
   1  -1  14         29.77         25.66         2.62 o                         
   2  -1  14         27.96         22.02         3.11 o                         
   3  -1  14        137.93        128.29         6.31 o                         
   4  -1  14         12.54          6.07         3.28 o                         
  -5   0  14          6.15          2.84         4.57 o                         
  -4   0  14        111.92        120.83         6.23 o                         
  -3   0  14          3.48         -1.87         2.80 o                         
  -2   0  14          0.00          4.13         2.27 o                         
  -1   0  14         71.82         69.67         3.78 o                         
   0   0  14        567.59        612.31         9.72 o                         
   1   0  14        597.50        621.98         9.74 o                         
   2   0  14         28.57         25.43         2.48 o                         
   3   0  14          7.86          6.44         2.74 o                         
   4   0  14          8.28          5.37         3.71 o                         
   5   0  14         18.47         16.18         4.03 o                         
  -4   1  14         17.69          8.61         3.78 o                         
  -3   1  14         53.07         46.68         4.47 o                         
  -2   1  14         81.27         69.98         3.77 o                         
  -1   1  14         12.74         10.00         2.32 o                         
   0   1  14         21.88         24.91         2.72 o                         
   1   1  14         81.07         80.80         4.19 o                         
   2   1  14         17.69         17.06         2.45 o                         
   3   1  14         54.28         52.65         3.84 o                         
   4   1  14         13.28         10.02         3.75 o                         
   5   1  14         52.68         50.25         5.20 o                         
  -4   2  14         13.43         11.42         4.19 o                         
  -3   2  14         30.31         33.90         3.94 o                         
  -2   2  14          0.01         -0.62         2.43 o                         
  -1   2  14        457.81        477.56         8.57 o                         
   0   2  14         14.37         11.19         2.39 o                         
   1   2  14        137.80        143.55         4.74 o                         
   2   2  14         12.30         11.71         2.36 o                         
   3   2  14         19.05         10.03         3.10 o                         
   4   2  14         57.15         59.95         4.49 o                         
   5   2  14        107.48         87.44         6.40 o                         
  -4   3  14          0.25          9.61         4.18 o                         
  -3   3  14         84.20         86.05         6.19 o                         
  -2   3  14          4.49         -2.99         2.99 o                         
  -1   3  14         17.39         15.75         2.80 o                         
   0   3  14         69.15         64.26         4.81 o                         
   1   3  14          8.40         11.75         2.52 o                         
   2   3  14         23.75         25.16         2.78 o                         
   3   3  14          0.18          0.62         3.15 o                         
   4   3  14          0.74          3.02         2.92 o                         
   5   3  14          2.48         -3.72         3.72 o                         
  -3   4  14        327.68        355.11        10.89 o                         
  -2   4  14        388.54        396.04         9.44 o                         
  -1   4  14         33.24         33.95         3.91 o                         
   0   4  14          1.00         -1.16         2.80 o                         
   1   4  14          1.12          3.67         2.50 o                         
   2   4  14         89.29         88.82         4.73 o                         
   3   4  14         57.20         46.22         4.20 o                         
   4   4  14         15.08          9.87         3.53 o                         
  -2   5  14         28.43         25.52         4.02 o                         
  -1   5  14          4.78          5.45         3.44 o                         
   0   5  14         37.41         35.38         3.91 o                         
   1   5  14          9.09         11.06         3.17 o                         
   2   5  14         73.51         82.45         6.45 o                         
   3   5  14          0.44          6.73         3.17 o                         
   4   5  14         10.36          9.93         3.42 o                         
  -1   6  14         29.16         26.60         5.85 o                         
   0   6  14         30.27         36.55         4.32 o                         
   1   6  14         23.93         20.94         4.24 o                         
   2   6  14         13.29         17.30         3.70 o                         
   3   6  14          9.13          3.04         3.67 o                         
  -2  -5  15         26.33         26.56         4.81 o                         
  -1  -5  15        118.54         93.17         6.08 o                         
   0  -5  15         13.24          2.80         3.88 o                         
  -3  -4  15         48.17         41.64         5.12 o                         
  -2  -4  15          0.52         -1.33         4.21 o                         
  -1  -4  15        232.46        246.84         8.07 o                         
   0  -4  15        158.38        140.76         6.96 o                         
   1  -4  15        155.53        142.31         7.32 o                         
   2  -4  15         13.40         16.82         4.39 o                         
  -3  -3  15         58.08         58.91         5.12 o                         
  -2  -3  15          7.93          6.05         4.26 o                         
  -1  -3  15         53.39         43.61         4.11 o                         
   0  -3  15         19.72         19.19         3.65 o                         
   1  -3  15         10.01          8.85         3.24 o                         
   2  -3  15         86.60         89.02         5.44 o                         
   3  -3  15         23.38         26.43         4.47 o                         
  -4  -2  15          5.95          6.12         4.31 o                         
  -3  -2  15          1.36          0.75         3.47 o                         
  -2  -2  15        130.35        128.54         6.75 o                         
  -1  -2  15        193.94        194.29        10.95 o                         
   0  -2  15        447.17        473.52        10.25 o                         
   1  -2  15          0.45          1.68         3.93 o                         
   2  -2  15         12.38         13.81         3.37 o                         
   3  -2  15         19.09         19.16         3.85 o                         
  -4  -1  15         72.80         69.05         6.54 o                         
  -3  -1  15         15.76         18.03         3.99 o                         
  -2  -1  15          4.19          2.59         4.25 o                         
  -1  -1  15         23.93         33.49         3.44 o                         
   0  -1  15         39.65         41.59         3.56 o                         
   1  -1  15          5.01          5.00         2.98 o                         
   2  -1  15         11.23         10.38         3.40 o                         
   3  -1  15          2.76          4.49         3.58 o                         
  -4   0  15         70.96         58.64         5.40 o                         
  -3   0  15         44.96         47.87         4.83 o                         
  -2   0  15        265.53        274.72         9.25 o                         
  -1   0  15          3.80          6.34         2.88 o                         
   0   0  15         34.69         41.47         3.37 o                         
   1   0  15         25.26         22.18         3.09 o                         
   2   0  15          0.40         -2.01         3.63 o                         
   3   0  15         17.04         14.14         3.86 o                         
   4   0  15        147.43        130.77         7.69 o                         
  -3   1  15          3.39         -1.46         3.63 o                         
  -2   1  15         11.79         11.30         3.29 o                         
  -1   1  15         80.41         75.30         5.09 o                         
   0   1  15          0.91         -0.03         2.42 o                         
   1   1  15         46.90         42.19         3.41 o                         
   2   1  15          1.22          1.21         3.00 o                         
   3   1  15          1.08         -3.44         3.44 o                         
   4   1  15          6.27          2.32         3.50 o                         
  -3   2  15        488.61        516.46        13.19 o                         
  -2   2  15          1.01          5.65         3.34 o                         
  -1   2  15          1.36          0.62         3.17 o                         
   0   2  15          0.01          0.95         2.87 o                         
   1   2  15         42.22         42.91         3.71 o                         
   2   2  15         60.52         50.86         5.51 o                         
   3   2  15         77.87         64.54         4.84 o                         
   4   2  15         59.77         49.73         5.11 o                         
  -3   3  15         35.35         37.11         4.94 o                         
  -2   3  15          1.20          3.01         3.51 o                         
  -1   3  15          6.88          8.12         3.25 o                         
   0   3  15          5.15          9.24         2.98 o                         
   1   3  15         88.18         88.48         4.46 o                         
   2   3  15          2.43          2.22         2.99 o                         
   3   3  15         18.82         19.70         3.45 o                         
   4   3  15         93.50         91.70         5.78 o                         
  -2   4  15         20.57         17.12         4.02 o                         
  -1   4  15         21.36         23.24         3.84 o                         
   0   4  15         23.95         25.99         4.16 o                         
   1   4  15         76.86         73.22         4.80 o                         
   2   4  15          6.16          6.66         3.12 o                         
   3   4  15         64.43         57.69         4.94 o                         
  -1   5  15         23.89         32.93         5.56 o                         
   0   5  15          6.32          8.57         3.68 o                         
   1   5  15          9.62          3.18         3.34 o                         
   2   5  15         83.24         83.21         5.03 o                         
  -1  -3  16          5.57          8.55         3.95 o                         
   0  -3  16          5.44          6.27         3.76 o                         
  -2  -2  16         11.43          3.86         4.40 o                         
  -1  -2  16          3.27          4.26         3.57 o                         
   0  -2  16         27.23         26.07         5.55 o                         
   1  -2  16          5.15          9.80         3.78 o                         
  -2  -1  16         43.28         39.97         4.24 o                         
  -1  -1  16          8.57         11.31         4.16 o                         
   0  -1  16         70.11         63.50         4.08 o                         
   1  -1  16          0.28         -3.80         3.80 o                         
   2  -1  16          0.08          3.63         3.71 o                         
  -2   0  16          9.48         10.91         4.13 o                         
  -1   0  16          1.69         -1.45         3.30 o                         
   0   0  16          3.43          5.58         3.30 o                         
   1   0  16         21.49         24.64         3.84 o                         
   2   0  16        110.22        103.28         7.09 o                         
  -2   1  16          2.09          3.24         3.62 o                         
  -1   1  16          0.02          5.62         3.68 o                         
   0   1  16         67.88         68.68         4.37 o                         
   1   1  16          9.37          9.23         3.28 o                         
   2   1  16         12.47          7.88         4.24 o                         
  -2   2  16          4.37         -3.71         3.71 o                         
  -1   2  16          5.59          1.62         3.65 o                         
   0   2  16        118.65        103.29         5.17 o                         
   1   2  16         58.54         57.80         4.21 o                         
   2   2  16         35.43         28.46         4.40 o                         
  -1   3  16         10.21         12.01         3.79 o                         
   0   3  16         12.45          6.33         3.54 o                         
   1   3  16        133.67        124.27         5.72 o                         
   2   3  16         10.50         12.03         4.40 o                         
                                                                                
